# Supplementary material for: Identification and Validation of a Novel Tumor Microenvironment-Related Prognostic Signature of Patients With Hepatocellular Carcinoma
Source: Front Mol Biosci. 2022 Jun 30;9:917839. doi: 10.3389/fmolb.2022.917839 (PMC9280086; doi:10.3389/fmolb.2022.917839)
Supplement: Supplementary file 1 [file DataSheet1.ZIP]

Archive with 12 entries (12 files):
- supplementary Figure 1.tiff
- supplementary Figure 2.tiff
- supplementary Figure 3.tiff
- supplementary Figure 4.tiff
- supplementary S1.xlsx
- supplementary S2.xlsx
- supplementary S3.xlsx
- supplementary S4.xlsx
- supplementary S5.xlsx
- supplementary S6.xlsx
- supplementary Table 1.docx
- TME-RISK-PCR.xlsx
