# Supplementary material for: Identification and Validation of a Novel Tumor Microenvironment-Related Prognostic Signature of Patients With Hepatocellular Carcinoma
Source: Front Mol Biosci. 2022 Jun 30;9:917839. doi: 10.3389/fmolb.2022.917839 (PMC9280086; doi:10.3389/fmolb.2022.917839)
Supplement: Supplementary file 1 [file DataSheet1.ZIP › supplementary S1.xlsx]

## Sheet: estimate.DEG
gene	conMean	treatMean	logFC	pValue	fdr
AC078925.4	0.211388	1.37014	2.69636	0.00287526	0.0127052
AC099677.3	0.0279307	0.0756469	1.43743	0.000132552	0.0012126
AL136984.1	0.00525962	0.0106035	1.01151	0.00534575	0.0200674
LINC01058	0.144304	0.315988	1.13076	0.00345277	0.0144787
GLULP3	0.0525633	0.105957	1.01135	0.0171577	0.0471452
AC087164.2	0.528117	1.23545	1.22611	0.0130882	0.0385422
AC010203.1	0.253204	0.556393	1.13581	0.000157897	0.00138264
AC024884.1	0.0631259	0.137593	1.12411	0.010619	0.0331637
AC096639.1	0.0549953	0.111128	1.01485	0.00829992	0.0277359
AC000036.1	0.00948049	0.0193718	1.03093	0.0160683	0.0450169
ZDHHC11B	0.755649	1.57761	1.06195	0.000176883	0.00150575
GPR179	0.00691313	0.0154412	1.15938	0.0171053	0.0470506
TMEM52	2.20248	4.42742	1.00734	7.4651e-05	0.000766345
AC007879.4	0.0385874	0.0883898	1.19575	0.00250398	0.0114378
MIR6859-1	0.275314	0.663055	1.26805	0.00139986	0.00742165
AC005726.2	0.0117766	0.0245853	1.06188	0.00368868	0.0152238
AC011747.1	0.161021	0.406853	1.33726	0.00121255	0.00665192
AC020937.1	0.0598093	0.121196	1.0189	0.00602465	0.0219535
MESP2	0.719109	1.48751	1.04862	4.27682e-05	0.000487545
ELDR	0.010759	0.0263754	1.29365	0.00647082	0.023114
AL078644.1	0.0046272	0.0117599	1.34566	8.24279e-06	0.000123768
LINC01124	2.72575	6.99863	1.36042	0.00120503	0.0066184
AC008069.1	0.0833509	0.207091	1.313	0.012778	0.0378513
ASIC4	0.00840602	0.0171539	1.02904	0.00440885	0.0173849
GALR3	0.241245	0.648303	1.42617	0.00658277	0.0234144
MIR4692	0.0854263	0.221738	1.3761	7.85454e-05	0.000800041
FBXW12	0.0324369	0.065392	1.01148	0.0111173	0.034265
CYB5AP2	0.0128873	0.0274301	1.08981	0.00793949	0.0268586
AL033528.3	0.0183353	0.0367117	1.00162	0.00649217	0.0231692
AC087222.1	0.151545	0.309876	1.03194	2.24445e-06	4.09377e-05
LPGAT1-AS1	0.027085	0.0565919	1.0631	0.00118135	0.00652335
RNU6-813P	0.271331	0.553247	1.02787	0.00359657	0.0149433
WDR87	0.00399634	0.0274746	2.78135	0.00636387	0.0228638
MTND2P12	0.0164637	0.0349713	1.08689	0.00407186	0.0163941
TUBG1P	0.0172797	0.0356256	1.04383	9.49342e-06	0.000139781
AC087741.3	0.27187	0.573958	1.07803	2.2517e-05	0.000289036
MYCL	3.54797	7.9731	1.16815	0.0022208	0.0104277
CKS1BP3	0.0666701	0.137806	1.04753	0.000229572	0.00185113
AC099677.4	0.107127	0.239162	1.15866	0.000676055	0.00430731
MAGEA8	0.370958	1.40078	1.9169	0.0156246	0.044099
SMC1B	0.265029	0.702674	1.40671	1.51138e-05	0.000206681
AC090954.1	0.0910245	0.303276	1.7363	0.0153191	0.0434532
AC067852.4	0.0205564	0.0445397	1.1155	0.000831952	0.00502826
AC006539.2	0.0547697	0.116276	1.08611	0.000299247	0.00229162
CYP4F10P	0.0156667	0.0403086	1.36339	0.00075307	0.00467026
ABHD1	0.611861	1.43396	1.22873	0.000718712	0.00450828
ENPP7P4	0.0378688	0.0774599	1.03244	0.0107524	0.0334867
AC084782.2	0.0292105	0.0843002	1.52905	0.000740567	0.00461674
RN7SL333P	0.191163	0.394612	1.04563	0.000875597	0.00522493
RNA5SP301	0.357828	0.801633	1.16367	0.0117111	0.0355318
ZYG11A	0.36439	0.861419	1.24123	0.000115108	0.00108249
AC140479.3	0.0449786	0.100637	1.16185	0.00709943	0.0247031
AC090809.1	0.390336	0.858242	1.13667	0.0177642	0.0483297
AC125421.1	0.0210503	0.0429017	1.0272	0.0104618	0.0327856
TMIE	1.10333	2.24633	1.0257	0.00187055	0.00921915
AP000553.2	0.226399	0.556439	1.29736	0.000108119	0.0010337
AL590483.3	0.038426	0.112615	1.55124	1.65214e-05	0.000222769
KRTAP10-4	0.0132735	0.0325201	1.29279	0.00255164	0.0116194
GFOD1-AS1	0.041385	0.104204	1.33224	0.00190228	0.00934032
MT-TF	2.04174	5.33018	1.38439	0.00593287	0.0217166
AP001992.1	0.493546	1.02721	1.05747	0.0147754	0.0422163
MIR148A	0.626727	1.27464	1.02418	5.84719e-06	9.34637e-05
AP003392.6	0.343746	0.693337	1.01221	4.85334e-06	7.94392e-05
C17orf78	0.0142079	0.0303834	1.09658	0.000705574	0.00444127
AC024941.2	0.127185	0.276697	1.12138	0.0160688	0.0450169
AL022313.2	0.0622323	0.125656	1.01374	0.000185014	0.00155805
NODAL	0.0429973	0.115277	1.42278	0.000356332	0.0026225
CYP2D8P	0.288912	0.765933	1.40659	0.000120439	0.00112097
RAD51AP2	0.0576947	0.118646	1.04015	2.91857e-05	0.000356548
EPX	0.0250541	0.0560825	1.1625	5.42104e-08	1.66516e-06
AC012370.2	0.00559104	0.011271	1.01143	0.000258876	0.0020433
AC145146.1	0.0503164	0.145589	1.5328	0.00308104	0.0133777
CSTL1	0.072827	0.155842	1.09754	0.00109745	0.00615982
AP001893.3	0.0197504	0.0478858	1.27771	0.000612674	0.00401213
CLVS2	0.106007	0.3927	1.88927	1.37276e-05	0.000191009
AL590483.2	0.197484	0.608752	1.62412	0.000214944	0.00175361
FDPSP8	0.0195081	0.0438528	1.1686	0.000198663	0.00164358
CSPG5	0.324504	0.705699	1.12082	6.67493e-09	2.63073e-07
AC108471.1	0.0232693	0.0672395	1.53088	7.50508e-06	0.00011437
AL356000.1	0.0510774	0.104778	1.03658	0.00099523	0.00576058
BRD9P2	0.214248	0.56755	1.40547	0.000268109	0.00210208
HIGD1C	0.104917	0.219856	1.06732	0.00119917	0.00659699
LINC01783	0.0626565	0.223171	1.83261	0.00662165	0.023511
AL121992.1	0.0163974	0.0364126	1.15097	3.45168e-05	0.000407421
AL512408.1	0.438671	0.955469	1.12307	5.04528e-07	1.15253e-05
AL139424.1	0.0159334	0.0323465	1.02156	0.000530262	0.00357699
WFIKKN1	0.145716	0.352031	1.27254	1.01638e-06	2.09227e-05
AC016026.1	0.0305529	0.0659486	1.11003	7.09308e-05	0.000734888
DOC2GP	0.221599	0.503647	1.18446	0.00207404	0.00991475
TUBBP6	0.00877434	0.0182465	1.05626	0.0101493	0.0320783
TUBA3E	0.125465	0.256212	1.03005	0.00869144	0.0287059
CEP57L1P1	0.00914432	0.01886	1.04438	0.0122032	0.0366658
AC231981.1	0.352239	0.816037	1.21208	2.47928e-06	4.45475e-05
AP000997.3	0.00987043	0.0208466	1.07863	0.00025467	0.00201687
CLCN1	0.0883061	0.227479	1.36515	0.00181131	0.00899688
ZDHHC11	0.411869	0.890798	1.11291	0.00924355	0.0299451
AC010735.1	0.0655321	0.188249	1.52237	4.54453e-06	7.52487e-05
AL021396.1	0.00347645	0.00802887	1.20758	0.000424491	0.00298769
GNG13	0.01328	0.0324374	1.2884	6.88948e-05	0.000718222
AL645733.1	0.046597	0.113001	1.27803	0.000191657	0.00160246
AC037487.1	0.028663	0.0634732	1.14696	0.00108372	0.00610165
AC015961.1	0.00699858	0.0162173	1.2124	0.000578823	0.00382775
AC113189.4	0.00708516	0.0153313	1.11361	0.000838687	0.00505727
DAAM2-AS1	0.107667	0.230762	1.09982	0.00110157	0.00617407
HMGN2P40	0.0483301	0.942231	4.28509	0.000687913	0.00436395
KCNH6	0.213767	0.633701	1.56776	0.00855154	0.0283313
AL121574.1	0.0644168	0.136631	1.08477	0.000107895	0.00103239
PTPRG-AS1	0.057499	0.121084	1.0744	0.00318313	0.0137021
RN7SL600P	0.0823022	0.170257	1.04871	6.17148e-05	0.00065557
AC127002.1	0.0747481	0.156118	1.06253	0.00177528	0.0088656
MYH7B	0.423453	2.5271	2.57721	4.66446e-08	1.46333e-06
AC009163.6	0.0816844	0.581312	2.83118	0.0132805	0.039011
KARS1P2	0.605344	1.26188	1.05975	0.000399205	0.00285413
GREB1	1.09921	2.52689	1.20089	0.00125633	0.00683629
RPS2P41	0.0178203	0.0376212	1.07802	0.00417825	0.0166974
AL353135.1	0.0493512	0.099157	1.00663	0.00610737	0.0221965
AC013470.2	0.025628	0.0636008	1.31133	0.00883964	0.0290364
GAL3ST2	0.154635	0.508669	1.71786	0.00250524	0.0114414
MIMT1	0.0348577	0.0750574	1.10652	0.00838266	0.0279273
AL390728.2	0.0686634	0.146267	1.09099	0.00906769	0.0295709
HNRNPA1P23	0.00725626	0.0148817	1.03624	0.000173455	0.0014857
KCNC1	0.0279095	0.130004	2.21973	0.0113438	0.0347763
AC145207.7	0.0201158	0.0707679	1.81477	0.00200934	0.00970091
SNAP23P1	0.0667018	0.137458	1.04319	0.000183786	0.00155104
AC008522.1	0.00931939	0.0193454	1.05368	0.00948741	0.0305208
NAV2-AS5	0.00678993	0.015523	1.19294	0.000657662	0.00422329
AC026316.3	0.0177434	0.0544873	1.61864	0.00596319	0.0217937
ENPP7P2	0.0107316	0.0242855	1.17823	0.0112992	0.0346698
AL590822.1	0.31828	0.681935	1.09933	0.000147737	0.0013172
RBFOX3	0.00559991	0.0166663	1.57346	0.0130602	0.0384736
AL591767.3	0.0201702	0.0437681	1.11765	0.00698352	0.0244153
AL356512.1	0.13395	0.272912	1.02674	4.70903e-08	1.46765e-06
RPL23AP78	0.0147093	0.0327224	1.15355	3.57263e-05	0.000418628
STPG3	0.628081	1.30918	1.05964	0.000252477	0.00200423
AC104667.1	0.055386	0.153894	1.47434	1.06671e-06	2.18319e-05
ESPL1	1.21832	2.55635	1.0692	4.00295e-05	0.000461693
RPS27AP6	0.0657095	0.158717	1.27228	0.00526727	0.0198486
AC022498.2	0.0198783	0.0594124	1.57957	0.00122087	0.00668351
MYL6P3	0.016762	0.039835	1.24884	0.00025405	0.00201418
CASKIN1	0.0457119	0.162886	1.83322	0.0113472	0.0347777
POTEI	0.00170285	0.00354025	1.0559	0.00623818	0.022557
LINC00940	0.0413576	0.112876	1.44852	0.00563407	0.0208795
MYO15A	0.0379002	0.0992982	1.38956	0.00299793	0.0131185
LARGE-AS1	0.00426719	0.0102732	1.26752	0.0134659	0.0394373
AL928921.1	1.2419	3.0201	1.28205	0.00617491	0.0223694
GOLGA2P5	1.24968	2.62638	1.07152	3.08495e-07	7.54529e-06
MAPT-IT1	0.0332644	0.0940422	1.49933	0.00926859	0.0300097
RIBC2	0.704788	1.60922	1.1911	2.84401e-05	0.000349098
TERT	1.20222	2.91902	1.27979	0.00381376	0.0156168
MYT1	0.0592384	0.16752	1.49973	0.0127258	0.0377776
AC112219.2	0.196873	0.432035	1.13388	6.51064e-05	0.000685409
PHC2-AS1	0.0663487	0.141447	1.09213	0.00478717	0.0184869
SLC28A2	0.177456	0.523151	1.55977	1.9336e-05	0.000253643
GOLGA6B	0.0426207	0.116961	1.45641	0.00198526	0.00962128
AC115989.1	0.111775	0.226798	1.0208	0.000310194	0.0023521
CHRNB2	0.0319656	0.130237	2.02655	0.000313389	0.00237174
TPT1P8	0.0820471	0.247443	1.59257	0.0012674	0.00687907
AL356356.1	0.709666	1.53803	1.11587	0.000192465	0.001607
C19orf57	0.616185	1.27394	1.04787	0.00018052	0.00152951
BSN-DT	0.0595015	0.126688	1.09028	0.000688818	0.00436734
SP5	4.29323	10.8618	1.33912	0.0102029	0.0321931
SLC47A1P2	0.14406	0.535427	1.89402	9.18802e-05	0.000906056
C2orf27AP3	0.0615271	0.127846	1.05511	0.000666843	0.00426363
PTPRN	0.0151813	0.0353218	1.21826	0.0164691	0.0458038
MYMX	0.466355	1.23976	1.41057	0.0079697	0.0269153
TMEM151B	0.00770786	0.018379	1.25366	0.00278712	0.0124272
AC098828.1	0.203746	0.419249	1.04104	8.86915e-05	0.000881632
AC025627.1	0.855229	5.52732	2.6922	0.00990615	0.0315232
AC009084.1	0.0731812	0.178129	1.28338	0.00102817	0.00588324
AC005695.1	0.0137678	0.0301332	1.13005	1.72579e-05	0.000230716
AC126407.1	0.0391499	0.0877718	1.16475	0.000414776	0.00293273
RNU6-759P	0.0729377	0.199586	1.45228	8.19221e-05	0.000827628
CPNE6	0.17327	0.400303	1.20807	0.00683422	0.0240254
MIR3649	0.423848	1.01038	1.25328	1.59338e-05	0.000215835
AL592114.2	0.0870587	0.192486	1.14469	0.000126132	0.00116382
BANF1P2	4.88915	10.8246	1.14665	2.60751e-06	4.64086e-05
MIR1915	0.178346	0.471941	1.40393	0.000310946	0.00235628
C9orf152	0.857382	2.27746	1.40941	0.00133292	0.00716135
AQP6	0.535665	1.26309	1.23755	0.00821666	0.0275516
AC011767.1	0.0160254	0.0503729	1.65229	0.00207934	0.00993399
DNAJC8P1	0.0485351	0.099113	1.03005	0.00442278	0.0174192
AL354793.1	0.0191801	0.0394379	1.03997	0.0179775	0.0487218
AC133473.1	0.0383192	0.0836793	1.1268	0.000149669	0.00132939
ADIPOR1P2	0.0325134	0.0846784	1.38096	0.00015982	0.00139481
H2BC13	0.134082	0.31209	1.21885	0.00893072	0.029258
AC008805.2	0.0284055	0.0601	1.08119	0.00196939	0.00956056
FAM183A	0.328939	0.749985	1.18904	0.00865591	0.0286046
GAPDHP22	0.0339011	0.087971	1.37569	0.000613157	0.00401418
AL356056.1	0.0178715	0.049503	1.46986	1.79016e-05	0.000238105
AQP5	0.100519	0.375126	1.89991	0.000346855	0.00256721
AL354919.1	0.0323215	0.103504	1.67913	0.0143979	0.0414548
AC113554.1	0.00632513	0.0167424	1.40434	0.00184207	0.00911315
LINGO4	0.456486	0.988899	1.11525	0.00178606	0.00890004
AC138904.1	0.045491	0.121672	1.41935	0.0144663	0.0416058
AC011498.3	0.0154833	0.0335055	1.11369	0.00241561	0.0111427
CALML6	0.20397	0.439034	1.10598	4.43643e-05	0.000502817
MRPS17P1	0.0129283	0.0284812	1.13948	0.00941451	0.0303818
MIR6835	0.34918	0.748124	1.09931	0.0055924	0.0207512
AC006557.1	0.0311187	0.0783946	1.33297	0.000843087	0.00507622
C10orf67	0.0203527	0.0803516	1.98111	0.00312114	0.0135169
C3orf22	0.0215509	0.0443083	1.03983	5.95835e-05	0.000639863
AC092117.2	0.00810332	0.0172268	1.08807	5.56935e-05	0.000603321
LINC02323	0.117051	0.438627	1.90586	0.0083833	0.0279273
AC025857.1	0.0305684	0.0694132	1.18317	0.000311185	0.00235733
POTEKP	0.0276567	0.0790846	1.51577	0.000757797	0.00469216
AP006621.2	1.40276	2.88625	1.04093	5.45782e-07	1.23359e-05
PSLNR	0.0838994	0.18787	1.163	0.00832224	0.0277759
RN7SKP198	0.0236877	0.0534155	1.17312	0.000464215	0.00320403
RPSAP69	0.0366499	0.0885423	1.27256	0.0032256	0.0138142
RNU6-304P	0.0325103	0.155987	2.26245	5.24085e-09	2.14456e-07
SULT4A1	0.751011	2.5984	1.79072	0.016989	0.0468225
AC020904.1	0.0193319	0.0491531	1.3463	0.00267304	0.0120579
AL353997.2	0.0140402	0.0331503	1.23946	0.0102587	0.0323127
AC140479.2	0.0356545	0.112358	1.65595	0.0169099	0.0466554
LINC01786	0.824413	1.65655	1.00674	5.18261e-08	1.59819e-06
PAWRP1	0.0419894	0.10232	1.28499	0.0118595	0.0358758
SIGLEC15	0.756506	1.83588	1.27905	0.000783626	0.00479281
AC092326.1	0.00827611	0.0336668	2.0243	0.0114217	0.0349378
RN7SL192P	0.0439623	0.10577	1.26659	0.00278822	0.0124297
AC141557.2	0.18809	0.556575	1.56515	0.000160555	0.00140032
LYG2	0.120007	0.322902	1.42798	0.0185472	0.0499105
AC092839.2	0.0445576	0.0941007	1.07854	0.000571803	0.00379198
OR2W6P	0.012877	0.0464995	1.85242	3.6858e-05	0.000429748
SNAP47-AS1	0.0122773	0.0308615	1.32981	0.00136228	0.00728782
MTCYBP23	0.0100912	0.0251008	1.31463	0.000502401	0.00341616
AC024361.2	0.374777	0.770153	1.03911	1.02452e-05	0.00014917
AL358074.1	0.00686655	0.0161025	1.22963	0.00362874	0.0150265
LINC01639	0.386376	1.31551	1.76754	0.00122035	0.00668224
AC006449.3	0.0502416	0.103317	1.04013	0.0080566	0.0271348
AC116036.1	0.0781659	0.189465	1.27732	0.000151165	0.00133905
SCRT1	0.0135179	0.0284846	1.07531	0.00282975	0.0125696
CYP2W1	0.150751	0.359872	1.25532	0.00269375	0.0121188
SCN1A-AS1	0.0422743	0.1129	1.4172	0.0117981	0.0357255
NCMAP-DT	0.111299	0.237538	1.09371	3.51454e-05	0.000413675
AL589182.1	0.0581098	0.284777	2.29298	0.0120875	0.0364298
CDX2	0.0726066	0.323933	2.15752	0.0134179	0.0393261
AC254562.1	0.699831	1.6473	1.23503	3.96844e-05	0.000458837
AP003396.3	0.0303649	0.0745251	1.29532	0.00013736	0.00124497
AC092645.1	0.422765	0.861039	1.02622	0.000638365	0.00413349
AC016737.1	0.173069	0.4108	1.24709	0.000189776	0.00158962
UCKL1-AS1	0.0785053	0.160818	1.03457	0.000636421	0.00413085
AC009690.1	0.0641092	0.130247	1.02265	0.0110978	0.0342183
AC007225.1	0.021413	0.0472067	1.1405	0.00966797	0.0309199
AC237221.2	0.0519764	0.119114	1.19641	2.2861e-05	0.000292494
AC078993.1	0.722781	1.47337	1.02749	0.00584684	0.0214498
ZNF483	0.0462901	0.0990547	1.09752	0.0136281	0.0397905
AC069294.1	0.302917	1.00858	1.73533	0.000558031	0.00371847
AC080129.2	0.688217	1.53453	1.15686	4.79276e-06	7.87492e-05
CNIH2	0.258697	0.605703	1.22735	1.28537e-05	0.000181208
AL121845.2	0.259242	0.584581	1.1731	1.44924e-06	2.84396e-05
RPS4XP20	0.013031	0.0303892	1.22161	0.00143431	0.00755495
AC098934.2	0.533986	1.0793	1.01522	3.30222e-05	0.00039182
AC068669.1	0.0448228	0.112443	1.32689	1.5072e-09	7.17872e-08
AC083798.1	0.0879637	0.19452	1.14494	0.000916234	0.00540844
EVPL	0.478837	1.26584	1.40249	0.00382229	0.0156423
LINC01224	0.21114	0.502558	1.25109	0.00714618	0.0248401
AC019129.1	0.197271	0.740623	1.90856	0.00249673	0.0114158
AL133297.2	0.0877753	0.1794	1.03129	0.00252233	0.011506
MIR5581	0.36914	0.854139	1.2103	0.000899842	0.00533713
MNS1	1.93917	5.54377	1.51543	1.89013e-05	0.000248451
AC005498.1	0.0284903	0.0629319	1.14332	0.00116691	0.00646031
AL157400.1	0.0227338	0.0520421	1.19484	0.00010848	0.00103673
TMEM231P1	0.146051	0.364413	1.3191	0.000299937	0.00229205
AL691432.1	0.216478	0.44625	1.04363	0.000131964	0.00120769
LINC01428	0.207751	0.427032	1.03949	0.000704844	0.00444127
BNIPL	0.227662	0.814995	1.8399	1.3383e-06	2.65791e-05
AL163953.1	0.270448	0.835774	1.62776	0.0171534	0.0471418
RNU6-485P	0.473381	1.0864	1.19848	0.00155491	0.00801258
GBAP1	0.474951	1.04571	1.13864	0.000278837	0.00216598
AL353801.1	0.100191	0.287442	1.52051	0.0140055	0.040627
AC099522.1	0.0191368	0.0443111	1.21132	0.000434784	0.00304556
BX284668.2	0.144371	0.384355	1.41266	0.00367045	0.0151699
AC010148.1	0.0847708	0.198956	1.23081	0.00015505	0.00136431
CTAGE12P	0.00726135	0.0175199	1.27069	0.00766558	0.0261814
LINC01205	0.0210023	0.0517599	1.30129	0.00227681	0.0106271
AC008267.1	0.0155911	0.0327118	1.06909	0.00343392	0.0144202
H4C5	0.604589	1.26707	1.06747	0.00669881	0.023716
LINC01144	0.664644	1.43179	1.10716	4.43284e-10	2.32295e-08
CELF5	0.256989	0.585634	1.18829	0.00412409	0.0165425
AC092685.1	0.0267059	0.0596236	1.15873	0.00134887	0.00722513
AC005096.1	0.0168454	0.0401444	1.25284	0.000799177	0.00486894
ZNF577	0.589265	1.30306	1.14491	4.6357e-05	0.000520388
AC073911.2	0.0246129	0.054447	1.14544	0.000563535	0.0037456
AC073842.2	0.26469	0.552277	1.06109	1.87142e-07	4.90341e-06
AC010615.2	0.123108	0.261756	1.08829	0.00537801	0.020156
CCDC187	0.496658	1.55408	1.64574	0.00429587	0.017071
AC116025.1	0.619445	1.4135	1.19022	0.00379233	0.0155452
SLC23A3	0.406681	0.953021	1.22861	0.00888293	0.029142
AC105036.1	0.0224068	0.0519216	1.2124	4.17602e-05	0.000477907
RPS10P18	0.0162651	0.0345679	1.08765	0.001666	0.00847217
FTLP12	0.317011	0.68239	1.10607	5.32267e-05	0.000580458
MT-TV	0.229162	0.600918	1.3908	0.0134421	0.0393774
AL590096.1	0.19124	0.408463	1.09482	0.000773709	0.00475514
SMIM17	0.0538434	0.120594	1.16332	0.000922336	0.00543628
PDCL3P6	0.00670642	0.0221852	1.72598	8.15733e-07	1.74803e-05
MIR7851	0.0447789	0.104185	1.21825	0.000565699	0.00375892
AC009065.2	0.0274546	0.0625097	1.18703	0.000620997	0.00404861
AC093734.1	0.052374	0.153927	1.55533	3.09353e-05	0.000373845
GOLGA6A	0.0258783	0.0729151	1.49447	0.00977433	0.031188
EXD1	0.00868401	0.0199874	1.20265	0.000357567	0.0026278
DDX25	0.0275148	0.0552154	1.00486	0.00687955	0.0241451
TLK2P2	0.00877017	0.017642	1.00833	0.000175103	0.00149492
DYDC1	0.0522041	0.106108	1.02329	0.00599771	0.0218882
AC133552.1	0.00569243	0.0148007	1.37855	0.000323801	0.00242712
AC093249.3	0.0515612	0.106837	1.05106	0.01175	0.0356174
MIR2052HG	0.055503	0.153129	1.46411	0.000666589	0.00426316
SCN1A	0.0425247	0.0902046	1.0849	0.00975708	0.0311488
RASL10B	2.80392	8.67687	1.62973	0.00906164	0.0295593
TLCD3B	0.0505646	0.136071	1.42816	5.83764e-05	0.000628334
AC007128.1	0.052014	0.108953	1.06673	0.00152131	0.00788436
ACTN3	0.0292231	0.0709204	1.27909	0.0167864	0.0464012
AC130472.1	0.0272107	0.0632866	1.21773	0.00458673	0.0179112
CCDC27	0.00532576	0.0106561	1.00062	0.0163962	0.0456822
PAGE4	10.897	37.6327	1.78805	0.0134789	0.0394656
ADGRD1-AS1	0.127517	0.98475	2.94907	0.000844957	0.00508335
AL121845.3	0.260567	0.681189	1.3864	5.33334e-08	1.64252e-06
AP000355.1	3.34199	6.79073	1.02286	0.000511741	0.00346896
DRD4	0.596521	2.11441	1.82561	0.00358386	0.0148931
AC106820.2	0.0231189	0.0621509	1.4267	2.26607e-05	0.000290721
AL360181.1	2.40929	6.07441	1.33413	9.89108e-07	2.05046e-05
AL731733.1	0.040633	0.0832709	1.03516	8.4413e-08	2.446e-06
RN7SKP80	0.206976	0.516306	1.31877	0.000400949	0.00286224
JCADP1	0.00546684	0.0124998	1.19313	8.32897e-05	0.000838923
MIR3944	0.123561	0.265764	1.10492	0.00112221	0.00626592
AC008537.3	1.79413	3.7199	1.05198	0.00502499	0.0191688
AC009927.1	0.0212536	0.053745	1.33842	0.0179871	0.0487354
AL512598.1	0.54013	1.50591	1.47925	3.14492e-05	0.000378694
QRSL1P1	0.0454149	0.0943907	1.05548	0.00190088	0.00933537
AC019294.1	0.00883307	0.0319983	1.85701	0.000167438	0.00144329
AC012441.2	0.0265113	0.0565017	1.09169	0.000110065	0.00104847
LIME1	1.15886	2.57899	1.15411	1.4317e-07	3.872e-06
AC009121.3	0.0357663	0.0826558	1.20851	0.00115103	0.00639344
AL121845.4	1.64561	4.6678	1.50412	3.34447e-08	1.08242e-06
MEIOB	0.02054	0.089206	2.11871	0.00151978	0.00787815
MAGEB17	0.870619	3.52117	2.01594	0.0179589	0.0487026
MTND4LP30	0.280063	1.41326	2.3352	0.00380782	0.0155952
AC015849.5	0.111694	0.241501	1.11248	0.00281226	0.0125024
AC244197.3	0.135441	0.277144	1.03297	2.75956e-05	0.000340738
COL2A1	2.90703	9.94857	1.77494	0.00533195	0.0200248
GPR45	0.0148115	0.0350673	1.24341	0.00369987	0.0152531
Z97832.2	0.0800059	0.164156	1.03689	0.000111567	0.00105759
PGAM1P11	0.0123576	0.0270598	1.13075	0.0040001	0.016166
RN7SL444P	0.0449553	0.0921903	1.03612	0.000847996	0.00510033
UBXN7-AS1	0.0228325	0.0502805	1.13891	0.00551595	0.0205551
BNIP3P42	0.0114909	0.0344438	1.58376	2.51043e-06	4.49869e-05
FGF17	0.0715379	0.156798	1.13213	0.00209279	0.00999012
LINC01450	0.00433591	0.0094707	1.12714	0.00045993	0.00317911
BEST4	0.189786	0.383363	1.01434	0.000228438	0.00184286
UBE2F-SCLY	0.0101207	0.0214883	1.08624	0.000133527	0.00121898
AC106820.5	0.144583	0.351212	1.28044	3.83502e-06	6.50571e-05
MIR4783	1.12987	2.33484	1.04716	3.066e-06	5.34371e-05
EMP2P1	0.0407789	0.0856265	1.07023	0.00168554	0.00855092
MROH7-TTC4	0.00332906	0.00863927	1.3758	0.000907155	0.00536757
H4C10P	0.114422	0.351954	1.62102	0.000339553	0.00252428
AC013244.1	0.228118	0.511602	1.16525	1.04857e-06	2.15285e-05
E2F1	8.22703	16.7991	1.02994	0.00104349	0.00593339
AC092574.2	0.0227407	0.0884897	1.96023	0.00929959	0.0300811
LENEP	0.0353399	0.0775155	1.13319	0.00119126	0.00656265
RPS3AP2	0.0245869	0.0563899	1.19755	0.00324565	0.0138605
TCTEX1D4	0.214304	0.568366	1.40716	0.0014701	0.00768323
AC008752.1	0.061131	0.122651	1.00459	0.00866458	0.0286212
ABHD12B	0.176176	0.478501	1.44151	0.00337478	0.0142406
TAC3	0.130787	0.31749	1.27949	0.00654959	0.0233144
H2BC17	0.507079	1.07111	1.07883	0.0113472	0.0347777
BX470209.1	0.143167	0.317807	1.15045	0.00794034	0.0268586
AL391095.4	0.0417657	0.0928617	1.15277	0.000588953	0.00388382
RGSL1	0.238573	0.644678	1.43415	0.0156426	0.0441208
L29074.1	0.0410873	0.0858822	1.06367	0.00127329	0.00690303
DCLRE1CP1	0.0641729	0.0202613	-1.66324	0.00331869	0.014079
NCF1B	0.316805	0.0598745	-2.40358	1.32673e-14	2.40128e-12
TRAV12-1	0.315307	0.0493599	-2.67534	1.47924e-06	2.898e-05
STX11	1.2723	0.417553	-1.6074	2.04321e-08	6.91722e-07
IGHJ3	3.39033	0.27418	-3.62823	2.10287e-05	0.000272608
PYHIN1	0.391855	0.0762551	-2.36141	8.88662e-13	9.17075e-11
SYNPO2	0.719228	0.231939	-1.6327	6.15397e-09	2.45418e-07
CD79A	2.72628	0.256361	-3.41068	3.08492e-07	7.54529e-06
MFAP5	0.104017	0.0193998	-2.42271	1.56029e-05	0.000211963
PTH1R	1.2415	0.387737	-1.67894	1.8402e-05	0.000243522
RGS4	1.06645	0.201197	-2.40613	9.48404e-07	1.98179e-05
TRAV20	0.143575	0.0247322	-2.53734	0.00124379	0.00679003
CORO1A	6.00286	1.46429	-2.03545	3.39227e-14	5.21678e-12
LINC00989	0.03756	0.0127539	-1.55826	0.00482549	0.0185916
PCDHGC3	0.639373	0.25415	-1.33097	0.00178612	0.00890004
TNFRSF11B	3.49998	1.57498	-1.15201	0.00931255	0.0301164
TOGARAM2	0.0318581	0.0144239	-1.1432	0.00173512	0.0087274
LINC00861	0.215185	0.0530069	-2.02132	1.85603e-09	8.57977e-08
IGHV3-11	8.76009	0.427591	-4.35664	4.75102e-08	1.47866e-06
PRKCB	0.446535	0.0802908	-2.47547	8.60423e-16	2.6638e-13
TREML3P	0.95873	0.12281	-2.9647	0.0177354	0.0482703
HLA-DQB2	3.8715	1.5338	-1.33578	2.62034e-09	1.15892e-07
LINC01615	0.188213	0.0877024	-1.10167	1.82648e-05	0.000242251
SYNPO2L	0.0181444	0.00544874	-1.73553	0.00722473	0.025032
LINC01503	1.55353	0.705051	-1.13975	0.000173317	0.00148506
RCSD1	1.32573	0.386798	-1.77713	1.68553e-14	2.85316e-12
COLEC10	1.32531	0.210626	-2.65358	1.77194e-06	3.37608e-05
GZMM	1.76122	0.608115	-1.53416	2.33661e-09	1.0492e-07
IGHV3-15	10.4219	0.256984	-5.34179	8.95073e-09	3.41332e-07
ADAMTS2	2.58525	0.538761	-2.26259	1.42638e-09	6.80758e-08
LBP	381.182	164.903	-1.20886	8.56828e-08	2.4676e-06
DUSP4	0.927664	0.228868	-2.01909	2.29648e-10	1.28346e-08
SLA	1.27009	0.231221	-2.45759	1.48658e-18	4.87784e-15
HTRA3	2.90482	1.22463	-1.2461	1.89013e-05	0.000248451
PDE6G	0.686699	0.281564	-1.28621	1.73783e-07	4.58916e-06
HLA-DQB1	15.2582	2.58516	-2.56125	3.22401e-15	7.84673e-13
STING1	3.92938	1.2116	-1.69739	2.85166e-15	7.13795e-13
TRBV28	3.52268	0.534256	-2.72107	4.35047e-14	6.31866e-12
AL683807.1	0.0980441	0.0276575	-1.82576	4.07499e-05	0.000468853
MGP	18.7654	4.32676	-2.11671	1.32212e-08	4.73487e-07
PCED1B-AS1	1.1277	0.214575	-2.39383	2.61352e-16	1.04226e-13
CRP	1108.38	380.983	-1.54065	1.94876e-05	0.000255444
WIPF1	2.37639	1.14276	-1.05625	1.60194e-09	7.52337e-08
LILRB2	1.28152	0.355901	-1.84831	5.82419e-16	1.93008e-13
F3	1.29287	0.486473	-1.41014	4.70395e-05	0.000525542
LINC01624	0.0412379	0.0194171	-1.08664	0.000254621	0.00201687
IGLV2-11	16.05	0.476628	-5.07356	6.22769e-09	2.47519e-07
CHI3L2	0.338564	0.0443805	-2.93143	3.88267e-09	1.65799e-07
MS4A4E	0.148357	0.0391798	-1.92089	9.93071e-13	1.01591e-10
LCP2	1.90282	0.480948	-1.98419	1.05533e-17	1.18242e-14
S100A2	0.652716	0.289107	-1.17485	0.00388778	0.0158323
AL590764.1	0.415634	0.0792095	-2.39157	9.72067e-14	1.23631e-11
AIF1	14.5957	3.65877	-1.99612	6.83138e-17	3.82704e-14
MYO1F	1.6536	0.525753	-1.65315	1.92936e-17	1.78281e-14
TRBV4-2	0.251434	0.0222366	-3.49917	5.55198e-09	2.25229e-07
GAB3	0.431427	0.140824	-1.61523	1.20006e-15	3.44345e-13
GPR15	0.0431279	0.0115047	-1.9064	0.000450207	0.00313122
ISG15	86.6812	40.5425	-1.09629	0.014706	0.042069
IGKV3D-15	0.814132	0.0265903	-4.93629	6.02598e-05	0.000644478
LILRA4	0.138439	0.0295839	-2.22636	4.94436e-09	2.04457e-07
LAX1	0.252282	0.0778889	-1.69555	3.4398e-05	0.000406504
HLA-DQB1-AS1	0.765144	0.164631	-2.21649	1.97504e-09	9.05863e-08
NPFFR1	0.00905277	0.00417076	-1.11805	0.00386799	0.0157784
TRAF3IP3	0.431409	0.12261	-1.81497	1.98881e-10	1.12758e-08
PTGES	3.38364	1.65845	-1.02874	0.000861812	0.00516164
SIGLEC7	0.613505	0.160096	-1.93814	1.25586e-12	1.2468e-10
HOMER3-AS1	0.10179	0.0494967	-1.04019	0.000163156	0.00141448
NGFR	2.90899	0.670903	-2.11634	2.57965e-05	0.000323198
IGHV3-33	7.16127	0.242794	-4.88241	8.79489e-07	1.85955e-05
AL133371.2	0.419206	0.0872577	-2.26431	2.95124e-12	2.72313e-10
KIR2DL4	0.123504	0.0350651	-1.81645	0.000616439	0.00403006
AL136084.3	0.248745	0.0831994	-1.58002	2.75334e-05	0.000340248
IL24	0.415495	0.098444	-2.07745	5.74399e-11	3.77515e-09
KLRC2	0.0364234	0.0134095	-1.44161	0.00309885	0.0134377
NKAIN4	0.0934379	0.0227785	-2.03634	0.0100193	0.0317929
NEFH	0.358637	0.134861	-1.41105	3.50435e-05	0.000412682
CELF2	0.764094	0.211456	-1.85339	5.15472e-14	7.13444e-12
FHL5	0.23317	0.0953255	-1.29045	0.011743	0.0356174
ADAMTS1	3.90178	1.50733	-1.37213	1.02521e-06	2.10858e-05
IGKV1-6	6.89079	0.161707	-5.41321	4.70789e-08	1.46765e-06
IL34	2.38411	1.01008	-1.23899	1.43295e-06	2.8167e-05
HLA-DPB2	0.631313	0.166629	-1.92172	8.6362e-07	1.83064e-05
TRBV18	0.247316	0.0430148	-2.52345	1.08057e-06	2.20701e-05
HSH2D	1.36164	0.680048	-1.00163	3.23524e-06	5.60132e-05
AL451069.1	0.225925	0.0572185	-1.98129	0.00417462	0.0166878
PKNOX2	0.154958	0.064033	-1.27499	2.21713e-05	0.000285153
GLP2R	0.0819574	0.011442	-2.84054	0.000643868	0.00415968
HCG11	0.208904	0.0819301	-1.35037	2.29858e-08	7.72617e-07
APOL4	1.01793	0.464587	-1.13161	0.000173317	0.00148506
LUM	16.9871	1.83979	-3.20682	1.10462e-08	4.06138e-07
IGHV3-49	10.5431	0.175757	-5.90658	5.35068e-09	2.18191e-07
FPR2	0.0699473	0.0117673	-2.57149	1.66345e-07	4.41753e-06
PTGDS	88.5667	28.9504	-1.61318	2.80191e-05	0.000344803
C3AR1	3.1721	0.72519	-2.12901	3.07944e-17	2.13107e-14
BPI	0.185176	0.0601718	-1.62174	0.00682359	0.0240142
TRGV10	0.291272	0.0711618	-2.03319	1.56238e-08	5.51143e-07
BX322234.1	0.169318	0.0824737	-1.03773	0.00038289	0.00277627
PICART1	0.0233559	0.00987966	-1.24125	0.0100728	0.0319154
CFD	5.11884	1.84995	-1.46833	8.89679e-08	2.55284e-06
KIAA1755	0.364341	0.177174	-1.04012	0.000456831	0.00316513
AC099509.1	4.0969	1.68935	-1.27807	0.000182938	0.00154537
SIGLEC14	0.541124	0.102247	-2.4039	1.69995e-07	4.5043e-06
ANO2	0.189045	0.0620518	-1.60719	0.0126314	0.0375257
BCORP1	0.0115564	0.00292912	-1.98015	0.00222169	0.0104298
GLT8D2	0.606912	0.201741	-1.58898	4.49492e-07	1.0513e-05
LINC02325	0.0163321	0.00301321	-2.43833	2.61317e-05	0.000326876
XCL2	1.14945	0.417103	-1.46247	2.06244e-06	3.8154e-05
CCN4	0.643588	0.111938	-2.52344	2.27642e-09	1.02806e-07
WAS	3.62624	1.54464	-1.2312	1.84022e-10	1.05606e-08
AC138207.5	1.75677	0.676667	-1.3764	1.69905e-11	1.27315e-09
SPNS3	0.494817	0.244187	-1.01891	9.56417e-05	0.000935309
EGR2	0.890322	0.236393	-1.91314	7.05773e-09	2.76308e-07
KCNN4	0.515027	0.124716	-2.04601	3.69619e-11	2.54291e-09
CD53	8.86123	1.7655	-2.32743	2.04581e-17	1.78281e-14
AC027117.2	8.70388	3.7796	-1.20342	0.00169536	0.00858961
TRAV9-2	0.217369	0.0270572	-3.00606	1.70932e-07	4.52402e-06
OSCAR	0.824198	0.307354	-1.42309	7.69169e-09	2.98643e-07
MYO1G	0.588479	0.208687	-1.49565	3.40994e-11	2.35978e-09
HLA-DQA1	8.19048	1.32717	-2.62559	2.17415e-16	9.26535e-14
CALHM5	0.256457	0.124274	-1.0452	1.57367e-06	3.0525e-05
ITGA9	1.48804	0.482527	-1.62473	1.10595e-09	5.38754e-08
EVI2A	1.5696	0.316112	-2.31189	2.07312e-18	4.87784e-15
SLC6A6	1.75827	0.62883	-1.48341	5.36799e-07	1.21562e-05
SLAMF7	1.7659	0.229772	-2.94213	4.46564e-14	6.44614e-12
IGHV1-18	17.2607	0.498338	-5.11422	1.58752e-10	9.20644e-09
IGHD	1.57661	0.0985894	-3.99925	7.17064e-08	2.11957e-06
ITPR3	1.66329	0.831325	-1.00056	0.00268975	0.0121054
CXorf21	0.465609	0.146082	-1.67234	4.89867e-12	4.30077e-10
PROCR	4.5244	1.74561	-1.374	4.41556e-07	1.03377e-05
AL022316.1	0.0726094	0.0192778	-1.91322	0.000774835	0.00475884
IL1RL1	0.159936	0.0294425	-2.44152	4.54764e-05	0.000513936
PADI2	0.508524	0.146771	-1.79275	6.70605e-05	0.000702836
AC147067.2	0.259801	0.109115	-1.25156	0.00127197	0.0068975
SAMSN1	1.17809	0.231058	-2.35012	1.94376e-15	5.08162e-13
C10orf55	0.0578017	0.0187421	-1.62483	0.000924814	0.00544271
EGFL6	0.169354	0.062351	-1.44155	5.93595e-06	9.46253e-05
LOXL1	2.64048	0.582066	-2.18154	6.74995e-07	1.48568e-05
CST7	4.70982	1.09862	-2.09998	2.02554e-12	1.90636e-10
WNT1	0.11169	0.0105089	-3.40982	0.000665605	0.00425803
SCIMP	0.611247	0.161894	-1.91671	2.78532e-14	4.4281e-12
TRBV6-1	0.300012	0.0529433	-2.5025	3.69104e-07	8.84384e-06
CD6	0.918788	0.159939	-2.52221	2.11128e-14	3.49834e-12
IGLV3-25	17.9665	0.81547	-4.46153	5.02105e-08	1.55244e-06
IGKV3OR2-268	0.370588	0.0259267	-3.8373	0.000121501	0.00112773
RPL32P1	0.0944699	0.0332417	-1.50686	0.0016391	0.00836944
IFNG	0.231823	0.0303655	-2.93252	4.76975e-07	1.10069e-05
PLAAT4	37.911	17.3146	-1.13063	6.69098e-07	1.47408e-05
TRAV22	0.0945239	0.00804297	-3.55488	1.90382e-06	3.57787e-05
HACD4	0.217066	0.10439	-1.05616	3.43707e-14	5.21747e-12
PM20D1	0.0952152	0.0422479	-1.17231	0.00615826	0.0223314
AL049629.1	0.404246	0.0294459	-3.77909	0.00245446	0.0112773
CR2	0.281926	0.0439121	-2.68263	0.000644182	0.00416057
TMEM200A	0.252689	0.107039	-1.23923	2.87724e-08	9.4551e-07
SLC25A15P3	1.08644	0.136748	-2.99001	0.00512085	0.0194713
LPAR1	0.582146	0.194405	-1.58231	1.08898e-06	2.22226e-05
ITGB2	7.33971	1.86535	-1.97628	3.62216e-14	5.46319e-12
CD300C	0.571114	0.145925	-1.96855	1.03089e-12	1.05003e-10
TRDV1	0.196125	0.0316949	-2.62945	0.000404448	0.0028811
SEMA4A	0.633848	0.296447	-1.09636	3.69104e-06	6.28411e-05
CXCL14	2.61569	0.399492	-2.71095	0.00102581	0.00587544
SIGLEC22P	0.0507155	0.0124819	-2.02259	2.942e-06	5.162e-05
CEACAM3	0.0420892	0.0135713	-1.63289	6.16591e-05	0.000655274
SOD2	45.6504	20.593	-1.14847	2.31235e-09	1.04029e-07
TRBV5-4	0.18907	0.0151022	-3.64609	6.9863e-11	4.46687e-09
IGLV6-57	5.04389	0.199927	-4.65699	2.03769e-08	6.91722e-07
OTOAP1	0.144899	0.0592159	-1.29099	1.61247e-08	5.62906e-07
NFASC	0.469456	0.223755	-1.06907	4.66971e-05	0.000522958
TRIM55	13.217	6.24632	-1.08132	0.00196423	0.00954293
CATSPER1	0.0902018	0.036953	-1.28746	1.59929e-07	4.27126e-06
RGS10	6.1635	2.42918	-1.34328	1.33555e-12	1.30391e-10
TYROBP	40.1598	10.8325	-1.89039	1.37922e-16	6.49033e-14
NUDT10	0.0734789	0.0335449	-1.13124	0.000585475	0.00386956
STAB1	5.48991	1.85248	-1.56732	9.35195e-16	2.78534e-13
IGHV3-73	5.60044	0.235051	-4.57449	5.65152e-08	1.72694e-06
SOCS3	14.2078	4.37125	-1.70056	1.42443e-10	8.42099e-09
MRVI1	0.78158	0.25013	-1.64371	1.32458e-09	6.37344e-08
SLITRK4	0.0697248	0.0323966	-1.10583	6.80916e-05	0.00071174
GFPT2	0.617652	0.148695	-2.05443	3.14103e-07	7.65858e-06
COL4A1	29.8153	14.6082	-1.02927	1.31572e-05	0.0001846
BCL2	0.801011	0.387154	-1.04892	1.71304e-06	3.28494e-05
CD69	0.943028	0.16484	-2.51623	2.41184e-13	2.80932e-11
LINC02446	0.301003	0.0332816	-3.17698	9.63308e-09	3.62651e-07
LINC00907	0.0255469	0.00736482	-1.79443	0.00201896	0.00973044
TRGV4	0.111451	0.033109	-1.75111	0.00106974	0.00604903
AC243960.1	0.412065	0.0881236	-2.22527	1.00683e-11	7.84423e-10
PRKCH	1.17732	0.450326	-1.38647	9.60286e-14	1.22797e-11
SAMD9L	1.36403	0.396244	-1.78341	9.40468e-11	5.82323e-09
CXCR2P1	1.07736	0.166953	-2.68998	5.81278e-10	2.98622e-08
SSC5D	0.472823	0.118182	-2.00029	5.68263e-06	9.11429e-05
RUNX3	1.25729	0.358565	-1.81001	2.47385e-14	4.04216e-12
LILRA5	0.714738	0.190989	-1.90392	4.19043e-12	3.73472e-10
HTR3A	0.480253	0.0552613	-3.11945	0.0109828	0.0339797
IGKV3-15	13.9472	0.379668	-5.19909	2.36058e-09	1.05593e-07
TRAV27	0.0893442	0.0114074	-2.96941	3.39906e-06	5.83837e-05
TBXA2R	1.17016	0.572464	-1.03145	3.10423e-06	5.38639e-05
RGS20	0.0648834	0.0262821	-1.30377	0.0136702	0.0398867
STEAP4	1.24443	0.427666	-1.54093	0.000456831	0.00316513
AC011511.5	0.129141	0.0408145	-1.6618	2.58442e-07	6.53156e-06
CD79B	1.93296	0.770433	-1.32707	1.59659e-08	5.59853e-07
NRP2	1.27528	0.569782	-1.16233	2.01263e-07	5.2096e-06
GNA15	1.17194	0.338753	-1.79059	2.22947e-15	5.70187e-13
GYPE	0.0401465	0.0150581	-1.41473	3.52693e-07	8.49387e-06
SEL1L3	6.32848	1.85728	-1.76866	5.28404e-06	8.55666e-05
SIRPB2	0.230083	0.046197	-2.31629	1.33555e-12	1.30391e-10
NOX4	0.253536	0.124384	-1.02739	5.05971e-05	0.000557551
AL357054.4	0.113356	0.0430038	-1.39832	3.59554e-08	1.15573e-06
WNT2	0.184534	0.0136642	-3.75541	0.000388065	0.00280171
IGHA1	108.301	8.02506	-3.75438	5.78941e-09	2.32456e-07
ITGA4	0.51292	0.120967	-2.08412	4.68041e-10	2.44723e-08
STK17B	1.6822	0.8351	-1.01033	1.42187e-05	0.000196679
APOA4	334.495	35.3775	-3.24108	0.00622552	0.0225186
CD28	0.463824	0.170388	-1.44475	1.51968e-09	7.20896e-08
COL10A1	0.491595	0.0521319	-3.23723	0.000464033	0.00320386
IGKV2-30	0.85969	0.043081	-4.31869	7.83797e-06	0.000118522
CD163	5.18961	1.28538	-2.01343	7.65714e-13	8.15225e-11
IGLV3-21	20.5883	0.337881	-5.92917	5.62739e-10	2.90366e-08
CLEC12A-AS1	0.00558109	0.00135797	-2.03909	0.000391468	0.00281394
CREB3L1	2.20075	0.345876	-2.66967	6.89116e-06	0.000106602
FAIM2	0.0615892	0.0197888	-1.638	1.60687e-07	4.28661e-06
LINC00239	0.685828	0.208243	-1.71958	5.54995e-06	8.93804e-05
MMP7	8.27494	0.61718	-3.74499	0.000240593	0.00192679
AL355916.2	0.0594595	0.0169034	-1.81459	0.00211492	0.0100549
CCL22	0.290785	0.082647	-1.81492	4.12896e-09	1.74473e-07
PNMA2	0.250595	0.0997776	-1.32857	0.000147116	0.00131221
UNC5C	0.157963	0.0717127	-1.13929	5.32697e-06	8.60249e-05
HLA-DMA	27.9887	6.07798	-2.20318	4.23132e-15	9.66588e-13
LINC01436	1.92675	0.742897	-1.37493	0.00926457	0.0300008
LZTS1	1.0382	0.514189	-1.01371	3.27775e-05	0.000390097
NTF3	0.212909	0.0864689	-1.29999	1.40727e-06	2.7755e-05
DES	1.58862	0.172147	-3.20606	9.46787e-05	0.000928206
TRAPPC3L	0.0221934	0.00836611	-1.4075	0.000272144	0.00212771
IGLV2-18	0.998169	0.0660371	-3.91794	2.88887e-05	0.000353838
OR2I1P	76.8557	25.9404	-1.56695	1.29541e-05	0.000182186
PLA2R1	0.178371	0.0877635	-1.02319	6.90099e-05	0.000718784
ARMH4	0.138046	0.0597768	-1.2075	6.1099e-06	9.63539e-05
MTHFD2	1.30359	0.625472	-1.05947	9.41252e-08	2.67796e-06
CCND2	1.75281	0.707131	-1.30962	6.47314e-11	4.18424e-09
TESPA1	0.268642	0.049728	-2.43355	8.35242e-13	8.69575e-11
F13A1	2.83417	0.676761	-2.06621	1.54715e-11	1.17051e-09
ZG16B	0.975372	0.178033	-2.45381	0.0032989	0.0140272
LINC02207	0.0335213	0.0107385	-1.64228	0.00314025	0.0135627
CCDC80	2.7112	0.301189	-3.17019	8.76964e-09	3.3606e-07
CFP	0.940875	0.249694	-1.91384	3.68304e-10	1.98302e-08
HRH1	0.372722	0.141413	-1.39818	1.29682e-09	6.25266e-08
AC010931.1	0.0336658	0.00978847	-1.78213	0.00359827	0.0149477
NMNAT2	0.131371	0.0370703	-1.82531	0.00240393	0.0110952
HLA-DPA1	23.0542	3.60823	-2.67567	4.30165e-17	2.81149e-14
AL133419.1	0.660566	0.197791	-1.73973	0.0118705	0.0358907
SLCO2A1	2.63954	1.21994	-1.11348	1.68488e-05	0.00022576
ANTXR1	2.47346	0.601709	-2.03939	5.97988e-08	1.80849e-06
TRGV2	0.105162	0.0290468	-1.85616	5.62121e-05	0.00060754
GJA4	8.36561	4.14486	-1.01315	2.71818e-07	6.7822e-06
AC090559.1	0.384898	0.106699	-1.85092	9.8617e-08	2.79899e-06
COL1A1	55.9464	10.5268	-2.40998	1.17301e-08	4.27902e-07
IL16	0.695355	0.277985	-1.32274	2.09621e-11	1.5365e-09
DIO3	0.381531	0.136232	-1.48573	0.00396665	0.0160777
CCL18	3.14709	0.987265	-1.67251	1.80228e-06	3.40884e-05
AP001189.3	0.410292	0.128461	-1.67532	0.000280423	0.00217673
DPEP3	0.0718902	0.0169536	-2.08421	0.000224627	0.00181624
IGKV1D-16	0.571748	0.0844944	-2.75845	1.46292e-05	0.000201175
BNC2	0.0887866	0.0252644	-1.81323	2.22459e-06	4.07016e-05
FABP3	8.1288	3.86257	-1.07348	0.000102594	0.00099054
VGLL3	0.188288	0.0546999	-1.78333	2.5431e-06	4.54686e-05
TRAV39	0.111419	0.0235502	-2.24219	0.000392015	0.0028164
IGKV6-21	1.96227	0.0394003	-5.63817	1.43703e-05	0.000198426
PLAT	2.10727	0.838601	-1.32932	1.65917e-05	0.00022359
PIK3R5	0.598716	0.182397	-1.71479	1.07831e-13	1.34955e-11
CDX1	0.163839	0.0481925	-1.7654	0.00578932	0.0212807
FAP	0.451913	0.0668545	-2.75695	3.61397e-08	1.16007e-06
LRG1	174.389	79.0959	-1.14064	3.26207e-06	5.63533e-05
AL356417.2	0.0581002	0.0158755	-1.87174	0.000837387	0.00505686
CABP4	0.203882	0.0760542	-1.42263	2.28716e-07	5.86855e-06
TRAV3	0.190687	0.0275288	-2.7922	5.8105e-08	1.76407e-06
DPT	3.67142	0.34805	-3.39897	1.78641e-06	3.39103e-05
DNAJC5B	0.176758	0.044487	-1.99032	5.0694e-09	2.08893e-07
NPAS3	0.03416	0.0142976	-1.25653	0.000187523	0.00157411
PDE4B	1.03948	0.313366	-1.72995	1.01762e-10	6.21908e-09
TRBV14	0.127859	0.0266178	-2.26408	2.27152e-06	4.13673e-05
IGHG4	29.4403	2.5962	-3.50332	1.22241e-07	3.364e-06
TRBV6-6	0.186213	0.0381837	-2.28592	6.08175e-05	0.000648674
AD000864.1	0.158519	0.0464113	-1.77211	6.26015e-12	5.18644e-10
LILRA2	0.2005	0.0532379	-1.91307	3.84772e-15	8.96367e-13
CCDC3	4.0367	1.82615	-1.14437	7.95504e-06	0.000119907
F2R	5.82684	2.61367	-1.15663	4.95657e-07	1.13668e-05
IGLC3	61.8436	1.75605	-5.13822	3.15964e-10	1.72501e-08
FCGR1CP	0.168712	0.0188055	-3.16534	7.21659e-10	3.64376e-08
GEM	3.6219	0.81266	-2.15602	2.25396e-08	7.59178e-07
NNMT	160.008	30.8278	-2.37584	1.10009e-11	8.48655e-10
SASH3	3.1351	0.665328	-2.23638	8.47677e-17	4.24362e-14
PCDHA4	0.0159793	0.00589988	-1.43744	0.00576297	0.0212235
CLNK	0.0323853	0.00563559	-2.5227	9.23546e-11	5.76396e-09
CLIC6	0.695665	0.248592	-1.48461	7.69683e-05	0.000787044
GPX2	288.706	137.574	-1.06939	0.00018052	0.00152951
TRBV19	0.475262	0.0713273	-2.7362	2.05696e-10	1.16004e-08
GIMAP4	8.83251	3.17513	-1.47601	1.62565e-15	4.39655e-13
C7	16.529	1.92071	-3.10529	2.48023e-06	4.45475e-05
CLECL1	0.222325	0.0408554	-2.44407	5.61626e-12	4.78786e-10
TAGLN	17.5152	6.62381	-1.40288	1.58086e-08	5.56825e-07
GPR68	0.473055	0.142712	-1.7289	9.2222e-09	3.49419e-07
TRAV8-1	0.100828	0.0103948	-3.27796	1.08054e-05	0.000155975
CXCL11	2.0205	0.534989	-1.91713	8.4832e-05	0.000851182
KCNA5	0.162032	0.0640672	-1.33862	0.00163572	0.00836123
RGS11	0.160801	0.0636841	-1.33627	0.000276086	0.00214958
CCL17	0.545354	0.216544	-1.33253	1.32587e-05	0.000185804
ENDOD1	2.88591	1.33377	-1.11352	0.000134537	0.00122552
RGS1	5.76655	0.890962	-2.69427	2.46668e-11	1.78033e-09
CCR5AS	0.324152	0.0827671	-1.96954	5.91201e-08	1.79257e-06
FGL2	4.2118	1.0503	-2.00364	4.11803e-15	9.49933e-13
TRAV10	0.107156	0.0119134	-3.16905	3.13915e-05	0.000378387
IGHV4-34	5.98541	1.61011	-1.8943	1.31012e-05	0.000183925
TRBV4-1	0.336134	0.0505257	-2.73395	1.83578e-05	0.00024321
EOMES	0.349413	0.070364	-2.31203	1.55742e-10	9.0704e-09
TOX	0.870688	0.30921	-1.49357	6.57605e-08	1.96855e-06
SYNGR3	0.298481	0.127367	-1.22865	0.00196276	0.00953774
TRBV15	0.122336	0.0120835	-3.33975	3.57238e-06	6.10862e-05
THEMIS2	2.5284	0.610455	-2.05027	2.20519e-16	9.26535e-14
HTRA4	0.135663	0.0219136	-2.63013	1.95315e-06	3.64439e-05
PDE1C	0.0916286	0.036126	-1.34276	0.000883141	0.00525928
CLEC4E	0.450707	0.0584607	-2.94665	1.45631e-14	2.5914e-12
SLIT3	0.737827	0.234974	-1.65078	6.92991e-07	1.51961e-05
MACC1	0.182095	0.0683557	-1.41356	0.00302917	0.0132086
MGAT5B	0.0896943	0.0293821	-1.61008	0.0168253	0.0464977
TMEM26-AS1	0.0345469	0.0127389	-1.43932	0.000651468	0.00419267
CFAP54	0.0189678	0.00886165	-1.0979	2.57952e-05	0.000323198
GAL3ST4	0.956529	0.199908	-2.25847	6.39997e-11	4.14834e-09
AC080100.1	0.00852016	0.00186597	-2.19095	0.000662881	0.0042433
IGKV1D-13	1.42134	0.0562284	-4.65981	0.000111349	0.00105759
TRBV10-3	0.21632	0.0407028	-2.40997	2.67043e-05	0.000332926
IGHV2-5	1.08309	0.0282256	-5.262	7.73302e-07	1.6708e-05
CACNA1H	4.3579	1.91062	-1.18959	0.00307348	0.0133473
FOXL1	0.240201	0.0908052	-1.40339	7.25764e-06	0.000111116
PPP1R36	0.109013	0.0424715	-1.35993	0.00268885	0.0121054
RRAD	1.8912	0.86839	-1.12289	0.000559732	0.00372453
LINC02285	0.137511	0.0435981	-1.65721	1.03318e-07	2.91483e-06
KIAA1549L	0.0659144	0.0120573	-2.45068	0.00106875	0.00604638
TAGAP	0.682846	0.12228	-2.48137	1.07163e-14	2.03342e-12
P4HA3	0.248226	0.114773	-1.11287	9.29871e-05	0.000914289
DAB2	6.75757	3.12651	-1.11195	1.80228e-06	3.40884e-05
TRBV23-1	0.0837795	0.020849	-2.00662	0.00186107	0.00918782
IGHV1-69	3.82216	0.0823019	-5.53732	2.77239e-06	4.90464e-05
CCL4L2	2.31736	0.6279	-1.88387	3.64301e-10	1.96597e-08
ETV7	1.85289	0.816036	-1.18307	0.000295868	0.00227351
TLR10	0.311798	0.111683	-1.4812	6.7757e-06	0.000105093
KRT27	0.037793	0.0141454	-1.41779	0.00134282	0.00720037
DUSP5	8.02272	3.01467	-1.41209	4.91278e-07	1.12774e-05
GATA3	0.509275	0.121415	-2.0685	2.32755e-11	1.69551e-09
PTPRE	0.796615	0.318511	-1.32254	5.17485e-09	2.12466e-07
TREM2	5.87136	1.6432	-1.83718	9.2222e-09	3.49419e-07
LINC00924	0.474504	0.179556	-1.40198	1.39671e-06	2.75699e-05
NAPSB	2.33085	0.536207	-2.12	1.74267e-09	8.11946e-08
ZNF521	0.354446	0.134159	-1.40163	9.4022e-07	1.96819e-05
FSTL1	8.10065	3.99204	-1.02091	1.83301e-06	3.45584e-05
CPXM2	0.987133	0.227953	-2.11451	1.15628e-07	3.20449e-06
NPDC1	6.34752	3.09601	-1.03578	7.87151e-08	2.30359e-06
ACKR1	1.25997	0.132879	-3.2452	5.26586e-09	2.15105e-07
THY1	9.63822	4.24186	-1.18407	2.08764e-07	5.39188e-06
GAS1	0.650877	0.167822	-1.95545	1.56002e-05	0.000211963
KCTD12	4.09593	1.13607	-1.85014	6.43022e-14	8.59639e-12
C1QTNF2	0.305133	0.112374	-1.44113	4.12224e-05	0.000472477
GPR82	0.089061	0.0234204	-1.92703	5.23796e-10	2.72062e-08
CLEC2B	2.36077	0.637799	-1.88809	1.22318e-17	1.25131e-14
AC134312.5	0.0713066	0.015199	-2.23005	0.000224115	0.00181272
PKIB	2.7166	1.22744	-1.14615	0.000577637	0.00382098
WARS2-IT1	0.0333504	0.0110954	-1.58774	0.00244922	0.0112554
APOBEC3D	0.912343	0.451638	-1.01441	8.40846e-08	2.43949e-06
IGHA2	10.8564	2.18402	-2.31349	3.45273e-05	0.000407421
FST	47.9515	23.4567	-1.03157	0.00317691	0.0136778
CDR2L	2.05366	0.749531	-1.45414	7.70585e-06	0.000116674
LINC02611	0.10335	0.018377	-2.49157	2.62037e-12	2.44661e-10
CCR2	0.546806	0.133894	-2.02994	2.62144e-10	1.44112e-08
IGKV1-5	30.2417	0.980788	-4.94645	9.03014e-09	3.43803e-07
C2CD4A	1.82491	0.818458	-1.15684	0.00141406	0.00747409
RLN2	0.0270122	0.0121772	-1.14943	0.00767371	0.0261882
VSX1	0.0998298	0.0491053	-1.02359	0.00601689	0.0219287
CSF1	6.88962	2.89368	-1.25152	2.51017e-08	8.36568e-07
IGLV4-60	1.52941	0.039194	-5.2862	4.45754e-06	7.40688e-05
IGHV2-70	1.76807	0.0471899	-5.22755	4.26805e-06	7.12725e-05
S100B	0.663126	0.262196	-1.33864	7.12728e-08	2.10941e-06
LINC02734	0.0673109	0.0216625	-1.63564	5.0997e-05	0.000561229
TWIST1	0.512692	0.150604	-1.76733	0.00148114	0.00772138
HPSE	0.541635	0.198181	-1.4505	2.14608e-08	7.24462e-07
DOCK8	0.877321	0.296153	-1.56676	1.83347e-08	6.2886e-07
MSR1	1.53165	0.484931	-1.65923	1.08864e-10	6.6017e-09
AIM2	0.424215	0.0462456	-3.19741	3.76024e-10	2.01537e-08
ADGRE2	0.230887	0.0615561	-1.90721	3.57074e-11	2.46381e-09
AC093627.7	0.0468183	0.0208014	-1.17039	0.00143653	0.00756323
MLC1	0.0766887	0.0314082	-1.28787	1.83945e-05	0.000243522
GPR55	0.0682238	0.0134167	-2.34625	3.27548e-10	1.77988e-08
RGS7BP	0.20853	0.055907	-1.89915	0.00501156	0.0191362
LINC02391	0.0624933	0.0302143	-1.04847	0.000388987	0.00280525
KCNA2	0.0134573	0.0045518	-1.56388	0.0157418	0.0443366
CETP	2.66816	1.26001	-1.08241	0.000184226	0.00155253
COL15A1	4.17638	1.44434	-1.53184	4.14832e-07	9.78995e-06
PTPN22	0.354559	0.0839047	-2.0792	4.00591e-11	2.74796e-09
CLEC12B	0.0119882	0.00376773	-1.66984	0.000849522	0.00510559
SYK	1.80918	0.366151	-2.30482	5.50738e-16	1.87802e-13
UBD	81.8575	31.4973	-1.37789	1.63384e-05	0.000220808
LCK	1.72606	0.329223	-2.39035	9.88979e-15	1.93914e-12
RNASE6	6.4686	1.24338	-2.37919	3.99751e-19	2.50073e-15
AC104260.2	0.0338811	0.0116801	-1.53642	0.000183339	0.00154782
TRBV7-9	0.750945	0.11615	-2.69272	2.34304e-09	1.05009e-07
CD5	1.1233	0.184952	-2.60252	1.20851e-14	2.25675e-12
ATP5PBP5	0.05791	0.0166449	-1.79873	0.0070895	0.0246722
TRBV11-2	0.230107	0.0375214	-2.61652	2.39475e-06	4.32434e-05
RAB7B	0.997761	0.461862	-1.11123	1.10472e-08	4.06138e-07
CYP26A1	0.709443	0.312898	-1.18099	0.00951424	0.0305795
PRKCQ-AS1	0.209703	0.0758371	-1.46737	9.61845e-11	5.92441e-09
PPM1N	0.44589	0.1526	-1.54693	9.98967e-07	2.06363e-05
BTK	0.737658	0.190527	-1.95295	8.30819e-15	1.6852e-12
CRLF2	0.356086	0.0879548	-2.01739	0.00712336	0.0247681
AP002954.1	0.197544	0.0520879	-1.92316	1.03901e-05	0.000150907
GLI2	0.353099	0.0400918	-3.13869	7.55998e-06	0.000114909
TRAV41	0.139046	0.0320792	-2.11585	0.000154526	0.00136021
LYL1	1.01626	0.462459	-1.13587	2.45371e-10	1.35524e-08
FGR	1.59109	0.572633	-1.47434	9.09183e-11	5.6894e-09
STC2	2.10587	0.724767	-1.53882	0.000322196	0.00241663
AC139495.2	0.0501226	0.0220515	-1.18458	0.000410768	0.00291289
NKG7	9.84301	2.31862	-2.08583	4.17295e-09	1.75959e-07
AC130371.2	0.1927	0.0895618	-1.1054	6.86324e-06	0.00010624
FOS	22.0082	7.75738	-1.5044	2.00912e-05	0.000262333
DACT3	0.419204	0.150134	-1.48141	3.10423e-06	5.38639e-05
IGKV3D-11	0.702607	0.0240717	-4.8673	3.14301e-05	0.000378658
ZNF860	0.0574419	0.0282935	-1.02163	0.0146375	0.0419291
THBS2	7.6366	1.22098	-2.64489	4.08804e-09	1.73311e-07
SCD5	2.45313	0.41087	-2.57787	0.00190314	0.00934064
ZEB2	0.621229	0.202525	-1.61702	1.00089e-11	7.82394e-10
TPSG1	0.492402	0.174634	-1.49551	0.00360271	0.0149507
GPR18	0.228168	0.0546529	-2.06173	6.91464e-09	2.72064e-07
TNFAIP8	0.995783	0.481262	-1.04901	5.15723e-06	8.36282e-05
OMG	0.114972	0.0243374	-2.24004	0.00266538	0.0120279
EPHA3	0.94087	0.176464	-2.41462	1.92824e-06	3.60649e-05
CD96	0.682185	0.143154	-2.2526	7.81002e-14	1.0266e-11
AL356234.2	0.888318	0.39491	-1.16955	0.00565555	0.0209327
C1orf54	3.81839	1.76642	-1.11213	6.27426e-13	6.77189e-11
TRBV7-3	0.191654	0.0265978	-2.84912	2.96839e-07	7.29814e-06
GIMAP6	2.79367	1.17423	-1.25045	3.15984e-10	1.72501e-08
PHACTR3	0.0167347	0.00821375	-1.02673	0.0131658	0.0387514
BOC	0.204279	0.0793183	-1.36482	0.0001793	0.00152302
SEZ6L	0.146653	0.0158375	-3.21099	0.000271023	0.00212209
TRAV13-1	0.426139	0.0346637	-3.61983	9.26541e-11	5.76735e-09
COL16A1	1.35678	0.434178	-1.64383	3.07865e-06	5.35385e-05
ITGB2-AS1	0.519475	0.121823	-2.09227	1.59251e-10	9.20644e-09
TRBC2	7.49115	1.18347	-2.66216	5.0221e-14	7.03363e-12
GALNT7	0.630724	0.281018	-1.16635	1.14681e-06	2.31616e-05
IGHV6-1	0.515195	0.0475745	-3.43686	0.000121977	0.0011317
GNGT2	0.576747	0.183028	-1.65587	1.78997e-15	4.73216e-13
NHLRC4	0.16668	0.0638193	-1.38502	8.11411e-10	4.07072e-08
TRBJ2-1	0.514168	0.0762951	-2.75258	6.18591e-06	9.72267e-05
CLEC10A	1.89709	0.75822	-1.3231	4.61993e-08	1.4513e-06
GNLY	1.18402	0.52102	-1.18428	0.000147121	0.00131221
CCL4	2.52511	0.583087	-2.11456	8.88755e-14	1.14271e-11
GVINP1	0.239508	0.0680372	-1.81568	1.8199e-10	1.04952e-08
TBX21	0.39589	0.12475	-1.66606	7.3676e-10	3.70411e-08
GPRIN3	0.846358	0.281369	-1.5888	5.6151e-09	2.27006e-07
AC090337.1	0.0230454	0.00970837	-1.24718	0.00206776	0.00990276
AF124730.2	1.01665	0.455791	-1.15738	0.00127946	0.00692852
CCDC184	0.16794	0.0768956	-1.12697	7.95504e-06	0.000119907
ADAM28	0.324563	0.0635464	-2.35261	1.66571e-12	1.59319e-10
M1AP	0.0892651	0.0426367	-1.066	1.5162e-09	7.20699e-08
AC134043.3	0.215152	0.0997985	-1.10827	0.00420393	0.0167817
MYO10	1.31265	0.622456	-1.07644	0.00210988	0.0100352
MYOZ2	0.0190947	0.00589106	-1.69658	0.000404705	0.00288205
MMP2	10.1696	1.84484	-2.46269	4.27821e-08	1.3548e-06
KCNA3	0.117247	0.0176179	-2.73444	1.40625e-10	8.35547e-09
CDH17	0.837047	0.115769	-2.85406	0.00148344	0.00772379
KLHL6	0.34704	0.0944618	-1.8773	3.94565e-12	3.55698e-10
GDF3	0.0245958	0.00728484	-1.75544	0.0010103	0.00582489
CCL24	1.16597	0.359151	-1.69888	3.75104e-07	8.96933e-06
IGKV3D-20	4.43198	0.193532	-4.51731	1.84804e-06	3.48139e-05
S100A4	22.0892	7.93803	-1.47649	3.7149e-12	3.36184e-10
GPR84	0.223908	0.0370304	-2.59612	2.67859e-07	6.70473e-06
SIGLEC5	0.0754063	0.0209599	-1.84706	1.14651e-08	4.19537e-07
IGLV8-61	11.6284	0.153062	-6.24739	9.5481e-07	1.99341e-05
PMEPA1	5.02978	2.0799	-1.27398	0.000384035	0.00278029
GZMB	1.57495	0.46039	-1.77438	4.00652e-06	6.7771e-05
RHOH	0.400905	0.115317	-1.79766	2.19611e-11	1.60473e-09
SIGLEC12	0.429197	0.169535	-1.34006	0.00103714	0.00591774
STK32B	0.153754	0.0716572	-1.10144	0.000864458	0.00516896
CR1	0.0920884	0.0139409	-2.7237	7.20835e-11	4.58392e-09
C9orf139	0.0707095	0.030088	-1.23271	2.96213e-07	7.29038e-06
LINC02422	0.0893488	0.0211983	-2.0755	1.07118e-05	0.000154814
APOBEC3C	3.72023	1.37408	-1.43692	2.78532e-14	4.4281e-12
TBXAS1	1.24744	0.355469	-1.81118	8.84996e-17	4.33814e-14
TCF21	0.21545	0.0664322	-1.6974	7.36717e-07	1.60353e-05
DPYSL3	2.68681	1.03736	-1.37298	6.01238e-06	9.53913e-05
ARHGAP31	1.04132	0.439218	-1.24541	1.67086e-09	7.80034e-08
MMP9	10.2348	2.6943	-1.9255	7.57975e-08	2.23489e-06
ARHGAP30	2.48628	0.81644	-1.60657	6.14927e-12	5.14897e-10
IGKV2-24	2.7131	0.184214	-3.88049	9.35417e-09	3.53849e-07
THEMIS	0.198763	0.0298813	-2.73373	5.60701e-13	6.13615e-11
C1QC	77.7067	16.0046	-2.27955	4.11849e-17	2.76869e-14
RORB	0.0321416	0.00352945	-3.18692	2.08084e-06	3.84604e-05
SUSD5	0.215698	0.0538767	-2.00128	0.00128565	0.00695723
PCDHA10	0.0326189	0.00717259	-2.18515	0.00228272	0.0106504
IGHV5-51	14.921	1.39481	-3.4192	2.25424e-09	1.02197e-07
AC090152.1	0.746445	0.31013	-1.26716	3.62392e-06	6.18776e-05
MAL	0.447094	0.159752	-1.48475	2.97381e-07	7.30384e-06
CCR6	0.0366692	0.0177081	-1.05016	0.0168941	0.0466497
CASP1P2	0.0485159	0.0144748	-1.74491	2.69945e-05	0.000335173
IL18RAP	0.303685	0.087127	-1.80139	3.4974e-12	3.17724e-10
STS	4.31906	1.66854	-1.37213	8.24624e-05	0.000831658
CAMKK1	0.27984	0.128534	-1.12245	1.30902e-08	4.69511e-07
SLC7A7	2.24711	0.805665	-1.47982	5.3906e-09	2.19439e-07
RIMBP3	0.0146165	0.00691854	-1.07905	0.00384548	0.0157026
KRT39	0.0646983	0.0135988	-2.25025	0.000331694	0.00247759
ANO4	0.0964919	0.0423774	-1.18711	0.000162694	0.0014136
IGKV1-12	0.602928	0.0238465	-4.66013	0.000667619	0.00426627
TIFAB	0.0778219	0.0146835	-2.40598	2.38221e-09	1.06157e-07
AC004585.1	0.359321	0.0576772	-2.6392	6.42592e-10	3.27263e-08
PCDHGA12	0.200281	0.0660092	-1.60128	0.00126175	0.00686421
NLRC3	0.422364	0.155541	-1.4412	4.29148e-11	2.91833e-09
PADI4	0.0334472	0.0142973	-1.22615	0.0175531	0.0479237
LINC01638	0.0969098	0.0167696	-2.5308	0.000588471	0.00388281
LINC02345	0.0456314	0.0185324	-1.29998	0.00031738	0.00239347
RASL11B	0.301029	0.141881	-1.08522	0.00263328	0.0119036
FOXS1	2.27504	0.896053	-1.34423	3.47846e-05	0.000409838
PDE1A	0.486314	0.146784	-1.72819	5.71054e-07	1.2821e-05
SAA1	1449	164.544	-3.13852	3.16954e-07	7.7121e-06
FBN1	2.00155	0.632242	-1.66257	5.22732e-07	1.18949e-05
CLIC2	2.56523	1.01832	-1.3329	6.54712e-11	4.22047e-09
KCNK6	0.959053	0.319648	-1.58513	7.84977e-13	8.3197e-11
HCST	6.90438	1.74611	-1.98337	8.76627e-15	1.76292e-12
MIR223HG	0.240177	0.0739225	-1.70001	2.26422e-09	1.02452e-07
TRAV12-2	0.303733	0.0299736	-3.34104	1.00168e-10	6.15364e-09
AC004865.2	0.174065	0.0649022	-1.42329	1.14525e-07	3.1785e-06
GALNT16	0.248945	0.113012	-1.13935	0.000160809	0.00140032
NCF2	4.31316	1.36459	-1.66028	1.76109e-09	8.18905e-08
XIRP1	0.0366095	0.00760374	-2.26744	0.0006152	0.00402308
FAM177B	0.402242	0.115	-1.80643	7.23873e-09	2.82455e-07
LRRC15	0.19797	0.02353	-3.07271	0.000125028	0.00115545
LINC00243	0.0290525	0.004828	-2.58916	1.07689e-08	3.99026e-07
GNG2	1.07139	0.372368	-1.52469	1.82515e-14	3.06743e-12
CALB2	0.191769	0.0930659	-1.04305	0.00829396	0.02772
PODN	2.1666	0.380329	-2.51011	9.15114e-08	2.6099e-06
AC092384.1	0.0188559	0.00693398	-1.44326	0.000551124	0.00368183
LINC02033	0.0741901	0.031076	-1.25543	0.000218535	0.00177675
CNR2	0.0451482	0.00952519	-2.24485	4.79831e-05	0.000533804
RGS18	0.370947	0.0813099	-2.18971	3.43692e-14	5.21747e-12
AMPD1	0.0299358	0.00225656	-3.72968	0.000112379	0.00106191
TIMP1	209.555	88.8438	-1.23799	8.488e-08	2.45048e-06
INPP5D	1.55417	0.663733	-1.22747	5.45642e-12	4.68555e-10
GPR34	1.54728	0.364948	-2.08398	9.12606e-15	1.81972e-12
DUSP27	0.0280224	0.00278353	-3.3316	0.000445609	0.00310383
AC021683.1	0.025778	0.00616438	-2.06411	0.00406817	0.0163848
GATA2-AS1	0.418982	0.182779	-1.19679	0.000316957	0.00239105
PDCD1LG2	0.699191	0.146754	-2.25228	4.89867e-12	4.30077e-10
FXYD5	10.8952	5.21312	-1.06348	5.73073e-09	2.31284e-07
SFRP4	1.81246	0.348399	-2.37913	4.85282e-06	7.94392e-05
SPP1	377.591	120.993	-1.6419	0.00581959	0.0213651
PTCRA	0.153808	0.0393436	-1.96693	4.5467e-07	1.06025e-05
BEND4	0.0221	0.00939821	-1.23359	0.00209455	0.00999613
SIRPB1	0.15295	0.0538437	-1.50621	1.7458e-07	4.60504e-06
ADAMTS12	0.555643	0.183218	-1.6006	1.2075e-06	2.42625e-05
CD247	0.962512	0.3197	-1.59009	4.5446e-11	3.0727e-09
SPIC	0.157492	0.0437663	-1.84738	9.59391e-07	2.0012e-05
AC002398.2	0.265204	0.028827	-3.20161	0.00326369	0.0139142
RTP5	0.0397388	0.00419918	-3.24237	4.22595e-05	0.000482447
AL391832.3	0.0877779	0.038846	-1.17609	0.00160904	0.00824817
NCR1	0.10185	0.0473918	-1.10373	2.35045e-05	0.000299101
IL2RG	8.10376	3.38629	-1.25889	7.80342e-12	6.281e-10
FAM163B	0.627492	0.147005	-2.09373	0.000117988	0.00110208
DOK3	0.895073	0.356261	-1.32907	1.27374e-10	7.60653e-09
IGLC7	2.57678	0.156356	-4.04266	2.1313e-06	3.92389e-05
AC005082.1	0.0487885	0.0187855	-1.37692	2.61311e-05	0.000326876
RUBCNL	0.292433	0.0966323	-1.59753	1.22321e-11	9.37491e-10
CCL20	33.4155	12.209	-1.45258	0.000246672	0.00196344
TRBC1	0.217069	0.0349721	-2.63387	5.29755e-12	4.58258e-10
RAC2	7.79717	1.93085	-2.01371	1.47583e-14	2.5914e-12
CD180	0.433752	0.0970507	-2.16006	3.26822e-15	7.84673e-13
HSPB2	0.367593	0.128205	-1.51966	8.01703e-06	0.000120632
RNF150	0.181505	0.0902292	-1.00835	1.01641e-05	0.000148277
NCF4	3.54672	0.840914	-2.07646	7.39669e-18	9.66871e-15
LYVE1	1.29907	0.481313	-1.43243	0.000346171	0.00256295
IGHV1-69D	8.77538	0.519776	-4.0775	4.93974e-08	1.52931e-06
CD3D	5.65983	1.92194	-1.5582	7.94613e-08	2.31966e-06
CMKLR1	1.41522	0.357527	-1.9849	5.42289e-17	3.35777e-14
CARMIL2	0.26389	0.086756	-1.6049	2.62037e-09	1.15892e-07
OAS2	5.98722	2.28083	-1.39233	1.09333e-07	3.05523e-06
CALCRL	3.0926	1.49944	-1.0444	9.16861e-05	0.000904521
IGKV3-7	0.549531	0.0222922	-4.62359	6.14786e-05	0.000654094
SNCG	23.6867	9.14919	-1.37236	0.00154439	0.00796885
AC010175.1	0.499896	0.132184	-1.91908	2.80949e-05	0.000345424
COTL1	6.94064	1.99994	-1.79511	8.72463e-16	2.666e-13
C16orf54	0.645603	0.159976	-2.0128	6.44993e-12	5.30631e-10
IL15	0.332917	0.152666	-1.12478	5.3207e-07	1.20724e-05
GPR85	0.0887619	0.0375625	-1.24065	1.61509e-05	0.000218524
MS4A7	3.43648	0.827914	-2.05338	5.57617e-18	9.37156e-15
AL359220.1	0.0304966	0.010973	-1.47468	4.15517e-07	9.7963e-06
GIMAP1	1.21067	0.470041	-1.36494	7.51258e-14	9.93054e-12
ZNF462	0.161251	0.0792733	-1.0244	0.000181747	0.00153825
JHY	0.151821	0.0658847	-1.20436	1.19474e-11	9.18658e-10
PIK3R6	0.420804	0.207379	-1.02088	7.63012e-07	1.65008e-05
BHLHE22	0.224654	0.0283073	-2.98846	4.10167e-08	1.30416e-06
C11orf45	0.287502	0.136661	-1.07298	1.04308e-06	2.14345e-05
CDH11	0.74467	0.184522	-2.01281	8.74967e-06	0.000130216
SCGB2A1	0.671208	0.328973	-1.02879	0.0113283	0.0347332
LINC01841	0.0316413	0.0088908	-1.83143	0.00242843	0.0111883
CCDC102B	0.612033	0.297011	-1.04309	1.17973e-05	0.000167925
GPC4	1.95823	0.946	-1.04964	0.00791513	0.0267926
RNU4-62P	0.47594	0.114163	-2.05968	6.1796e-05	0.00065584
KRT23	14.9049	4.4254	-1.75191	6.6739e-05	0.000701027
AMPH	0.106059	0.0353381	-1.58558	6.65134e-05	0.000699283
AC092809.3	0.167616	0.0487202	-1.78256	2.11389e-06	3.89752e-05
CLEC4D	0.0285211	0.00549353	-2.37622	4.98395e-07	1.14184e-05
GPBAR1	0.765914	0.214524	-1.83604	1.11582e-08	4.09582e-07
CD248	5.78919	2.86586	-1.01439	5.28526e-05	0.000577239
IFITM1	41.8167	11.6782	-1.84027	1.85605e-09	8.57977e-08
TRAV6	0.0984249	0.0171625	-2.51976	6.28023e-06	9.843e-05
SRPX2	2.7834	0.549489	-2.34069	1.61247e-08	5.62906e-07
IGKV1OR2-108	1.3605	0.156216	-3.12253	0.0055346	0.0206017
CRISPLD2	2.51503	0.546402	-2.20254	9.60052e-09	3.62004e-07
IL13RA2	1.32771	0.477844	-1.47432	0.00403754	0.0162844
FBLN5	5.47808	2.04387	-1.42236	9.04023e-05	0.000894945
IGLV3-9	3.16204	0.0470702	-6.0699	2.92992e-08	9.58805e-07
BHLHE41	1.13833	0.493541	-1.20567	5.68263e-06	9.11429e-05
DNM3OS	0.176118	0.0634081	-1.4738	2.83368e-06	4.99058e-05
MYOF	2.18861	0.683469	-1.67907	3.56268e-07	8.5537e-06
AL135818.2	0.0623518	0.0150263	-2.05294	1.05103e-06	2.15603e-05
COL1A2	28.9065	5.61654	-2.36364	3.36084e-09	1.4483e-07
LCP1	15.8143	4.93192	-1.68101	1.92449e-14	3.21144e-12
LGALS9C	0.184607	0.0909685	-1.02102	0.0131336	0.0386613
JAK3	1.32169	0.36813	-1.8441	6.22312e-12	5.17399e-10
HERC6	1.46072	0.680542	-1.10192	4.60193e-05	0.000517585
LILRA6	0.237584	0.103439	-1.19967	7.65169e-08	2.25046e-06
CCN3	1.16976	0.518245	-1.17451	0.000239393	0.00191783
PI16	0.116808	0.0262778	-2.15222	1.40673e-05	0.000195044
FCMR	1.567	0.313655	-2.32075	1.47583e-14	2.5914e-12
WDFY4	0.360048	0.111458	-1.69169	1.51011e-12	1.46824e-10
LINC02086	0.0386252	0.0176486	-1.12999	0.00155813	0.00802744
MUC12	0.128457	0.0248069	-2.37247	0.00529149	0.0199213
L3MBTL4-AS1	0.0837208	0.0298147	-1.48956	9.51795e-08	2.70468e-06
HLA-DMB	5.1654	0.977811	-2.40125	6.86738e-18	9.50486e-15
SH2D2A	1.30135	0.480456	-1.43753	1.87563e-09	8.63636e-08
TLR2	1.73622	0.636945	-1.44671	2.68769e-08	8.89433e-07
VIP	0.284788	0.11427	-1.31744	0.00815747	0.0273785
MRC2	2.98144	1.20449	-1.30759	6.47474e-09	2.56041e-07
NPY5R	0.0762534	0.0167384	-2.18764	0.000620075	0.00404372
SELP	0.618692	0.186739	-1.7282	2.51017e-08	8.36568e-07
IGKV1-8	1.12812	0.0571455	-4.30314	5.52423e-07	1.24741e-05
AL392048.1	0.0550927	0.0230711	-1.25577	0.00170708	0.00862671
LTA	0.297264	0.0513612	-2.53299	8.14656e-13	8.51913e-11
AC002091.1	0.150021	0.0368856	-2.02403	5.49633e-09	2.23356e-07
CD33	0.398433	0.106438	-1.90433	1.456e-15	4.03038e-13
AC104083.1	1.96929	0.780501	-1.3352	1.34674e-05	0.000188392
SLAMF1	0.394231	0.0663788	-2.57025	3.0528e-16	1.12077e-13
AC120498.10	0.324492	0.123491	-1.39378	0.00457492	0.0178809
FAM78A	0.946	0.406275	-1.21938	5.86235e-12	4.94392e-10
PARM1	1.68289	0.823299	-1.03145	1.21792e-06	2.44092e-05
AC093567.1	0.0247455	0.00767606	-1.68873	0.000623452	0.00405787
PYCARD	10.3563	5.03821	-1.03953	0.000132693	0.00121295
CD300A	2.16343	0.628031	-1.78441	6.61033e-15	1.3887e-12
IKZF1	0.629299	0.129592	-2.27977	2.46974e-16	1.00191e-13
GPR174	0.217266	0.0240746	-3.17388	1.06905e-09	5.25129e-08
LINC02132	0.0647763	0.0261325	-1.30962	0.00061961	0.00404181
PDZRN4	0.0591043	0.00814014	-2.86014	0.000101502	0.000983223
CCRL2	0.763214	0.27763	-1.45893	5.77681e-11	3.77564e-09
CALHM6	4.20784	0.668588	-2.65389	6.52187e-15	1.38246e-12
CLEC11A	5.37465	1.81803	-1.5638	3.22932e-05	0.000386287
GLI3	0.171536	0.0681986	-1.3307	1.96368e-05	0.000256829
GDF5	0.017111	0.00443518	-1.94786	0.00743952	0.025595
AC027031.2	0.47898	0.154139	-1.63573	9.54412e-06	0.000140267
BCL2A1	1.92068	0.634247	-1.5985	2.40016e-10	1.33192e-08
LAIR1	1.64015	0.410583	-1.99809	2.16785e-14	3.56696e-12
CSF1R	5.99259	1.27208	-2.23599	6.18862e-18	9.50486e-15
IL21R	0.284027	0.0400555	-2.82596	2.52459e-11	1.81101e-09
AC105384.1	0.0279287	0.0110773	-1.33415	0.0146509	0.0419625
SSPN	0.408718	0.110876	-1.88216	3.37571e-07	8.17151e-06
TMEM204	6.78772	3.37724	-1.00708	4.74133e-07	1.09586e-05
IGHV3-20	1.08938	0.0191887	-5.8271	4.63023e-06	7.64524e-05
BACE2	4.4789	1.52601	-1.55338	1.11688e-05	0.000160238
IL12RB1	0.67265	0.154313	-2.12399	4.21983e-16	1.48192e-13
CD300E	0.26838	0.0938401	-1.516	4.13028e-09	1.74473e-07
SLC28A3	0.246563	0.121847	-1.01688	0.000552853	0.00369024
IGKV4-1	39.8811	3.78449	-3.39754	2.69115e-07	6.72901e-06
FCGR3A	11.9364	3.67048	-1.70133	1.11777e-09	5.43389e-08
COLEC12	0.774184	0.273937	-1.49883	9.83676e-05	0.000958382
AC007728.2	0.0810558	0.0397622	-1.02752	0.00521505	0.0197148
CXorf65	0.172757	0.0637883	-1.43738	1.35568e-05	0.000189409
C11orf21	0.195747	0.0716046	-1.45087	3.4062e-07	8.23684e-06
PSMB9	15.9914	7.77869	-1.0397	2.48426e-05	0.000313417
HLA-B	555.683	254.481	-1.1267	9.98967e-07	2.06363e-05
TRBV5-6	0.226376	0.0256204	-3.14335	1.18103e-07	3.26796e-06
LXN	2.42756	0.840751	-1.52975	1.02408e-07	2.89262e-06
CD5L	5.1324	1.27738	-2.00645	0.00104975	0.00595919
SNAI1	1.94605	0.641295	-1.60149	3.6272e-07	8.69972e-06
C1QTNF1	7.61992	1.018	-2.90403	1.84022e-10	1.05606e-08
PLTP	16.3196	6.777	-1.26789	3.32628e-09	1.43604e-07
CEACAM4	0.181338	0.043658	-2.05437	6.67954e-12	5.45704e-10
LINC01150	0.219066	0.0773696	-1.50152	3.16822e-08	1.03248e-06
GGT5	4.5862	1.14302	-2.00445	2.81812e-09	1.2302e-07
TBC1D27P	0.0224532	0.00455935	-2.30002	2.96216e-06	5.19349e-05
CNTN4	0.187236	0.0878014	-1.09254	0.0123021	0.0368735
LINC01010	0.298165	0.1423	-1.06718	0.0119676	0.0361517
TM6SF1	0.294263	0.0823509	-1.83725	7.05474e-09	2.76308e-07
AC243962.1	0.053656	0.00890387	-2.59123	1.22703e-05	0.00017413
CD163L1	1.08825	0.543434	-1.00183	8.32544e-07	1.78081e-05
LY75	0.273628	0.111526	-1.29483	9.9939e-09	3.75633e-07
XCR1	0.13212	0.0127248	-3.37614	5.11958e-11	3.41243e-09
COMP	1.26471	0.228003	-2.47168	0.000415288	0.00293433
RNF175	0.109626	0.0432616	-1.34143	1.07258e-07	3.00582e-06
IKZF3	0.719806	0.164193	-2.13221	3.18194e-11	2.2216e-09
PMAIP1	0.49499	0.22396	-1.14416	1.43291e-05	0.000197975
GBP5	1.9703	0.191603	-3.36222	1.43017e-13	1.74354e-11
AMPD3	0.573715	0.237969	-1.26956	5.43618e-08	1.66547e-06
SPINK1	247.801	92.0386	-1.42887	0.00308197	0.0133793
SRPX	2.90079	0.378582	-2.93777	8.09743e-08	2.35506e-06
WNT10B	0.129905	0.0578602	-1.16681	5.78109e-08	1.75741e-06
CD84	0.697694	0.155577	-2.16496	1.07163e-14	2.03342e-12
IGLV5-45	2.6078	0.0561258	-5.53803	3.24901e-08	1.05588e-06
IGLV3-27	5.36939	0.049303	-6.76694	2.75528e-07	6.85295e-06
CD38	0.84135	0.377437	-1.15647	1.94457e-06	3.63126e-05
PLXDC1	0.956006	0.41081	-1.21855	4.50201e-05	0.000509759
ARL11	0.271894	0.0843069	-1.68932	5.8216e-13	6.3415e-11
TRBV20-1	1.07289	0.195852	-2.45368	9.24999e-10	4.61108e-08
SULF1	2.34511	0.560276	-2.06545	6.85176e-05	0.000714606
TSPAN2	0.245731	0.100683	-1.28725	7.00166e-06	0.000107754
CCL19	19.8256	0.984485	-4.33185	4.62126e-09	1.92449e-07
EGR3	0.288484	0.0899634	-1.68108	1.77205e-06	3.37608e-05
EPB41L3	0.534587	0.137333	-1.96075	8.11903e-14	1.06129e-11
AC099066.2	0.198535	0.0646625	-1.61839	0.0018721	0.00922486
ITGAD	0.415291	0.1397	-1.5718	2.79305e-07	6.91764e-06
IGKV2D-40	2.06739	0.123885	-4.06074	5.90557e-06	9.43328e-05
INMT	2.75622	0.642981	-2.09985	6.02087e-07	1.34535e-05
JCHAIN	12.9392	0.87655	-3.88376	4.9675e-09	2.05053e-07
CLEC12A	0.277547	0.0643076	-2.10967	8.04713e-13	8.45272e-11
MMRN1	0.542035	0.249126	-1.12151	0.00298964	0.0130881
IGLV7-46	2.92429	0.235997	-3.63124	0.000115924	0.00108798
DOCK10	0.658354	0.227257	-1.53454	4.81733e-09	1.99906e-07
AC114284.1	0.0480832	0.015113	-1.66975	0.000293352	0.00226082
CD40LG	0.514026	0.0924171	-2.47561	8.66081e-14	1.11967e-11
CXCL12	7.95233	2.56994	-1.62964	6.40931e-09	2.5388e-07
AEBP1	20.1036	3.7373	-2.42739	3.73827e-08	1.19508e-06
ITGA11	0.51019	0.172813	-1.56182	2.39371e-07	6.10201e-06
DCLK1	0.0946796	0.0255581	-1.88927	1.01963e-08	3.81418e-07
CD300LF	0.811561	0.207886	-1.9649	3.9183e-14	5.76211e-12
GPNMB	10.1514	2.71194	-1.90428	1.12972e-09	5.48065e-08
LBH	6.314	2.49024	-1.34227	8.68176e-09	3.33235e-07
LINGO3	0.0462544	0.0194294	-1.25135	0.000162636	0.0014136
RUNX1T1	0.110155	0.0482643	-1.19051	5.20904e-05	0.000571658
NOTCH3	5.79366	2.55554	-1.18085	3.20536e-05	0.000383811
HAS1	0.227201	0.0317929	-2.83719	0.000400019	0.0028582
DHH	0.126299	0.0448429	-1.49389	4.1505e-05	0.000475448
AC015922.3	0.766231	0.353499	-1.11607	2.81026e-06	4.95672e-05
TMIGD3	0.7189	0.171823	-2.06486	1.85959e-12	1.76429e-10
JAM2	1.04702	0.47802	-1.13115	4.56568e-06	7.54926e-05
IGHV3-53	2.0788	0.0622848	-5.06073	1.9796e-08	6.75042e-07
RAB33A	0.329125	0.100485	-1.71166	5.94369e-11	3.87393e-09
COL17A1	0.0799532	0.0388598	-1.04088	0.0147009	0.042069
IGFBP5	15.0009	6.23205	-1.26727	0.00439987	0.0173524
CXCR1	0.153582	0.0406936	-1.91614	0.000171302	0.00147209
ZBED2	0.188693	0.027878	-2.75885	1.33862e-06	2.65791e-05
CD274	0.549504	0.200289	-1.45604	8.77151e-07	1.85765e-05
RPL7AP64	0.0563261	0.0222769	-1.33825	0.00287593	0.0127052
FCGR2A	2.57752	1.08839	-1.24379	1.9581e-07	5.10776e-06
AC034213.1	0.376539	0.103638	-1.86125	0.00475267	0.0183833
IGHM	30.4302	3.44462	-3.14308	2.64865e-08	8.78985e-07
LIF	1.86194	0.894364	-1.05787	2.01263e-07	5.2096e-06
IGLV2-23	36.7428	0.324714	-6.82215	1.20789e-10	7.25013e-09
TPSAB1	2.09866	0.86507	-1.27858	3.10634e-05	0.000375009
EVI2B	3.09086	0.601035	-2.36249	3.40532e-18	6.67698e-15
TRAV8-3	0.271926	0.0309305	-3.13611	1.01911e-08	3.81418e-07
TRAV8-6	0.230363	0.0232077	-3.31123	2.06084e-10	1.16004e-08
AC099524.1	0.0347541	0.00811656	-2.09825	3.60564e-05	0.000421237
C4orf50	0.00595368	0.000972573	-2.6139	4.72875e-06	7.77518e-05
CD86	1.61138	0.37828	-2.09077	1.73229e-16	7.83828e-14
OR52N4	0.0634408	0.0234112	-1.43821	0.0070576	0.0246051
ANK2	0.178612	0.0811396	-1.13835	4.69937e-07	1.0883e-05
FOXF2	0.359954	0.153462	-1.22993	6.35641e-05	0.000671576
CRHBP	1.45	0.513088	-1.49878	0.00225894	0.0105541
RYR1	0.119345	0.0402808	-1.56697	1.1645e-10	7.00756e-09
IGHV3-43	2.76315	0.129186	-4.41879	0.000125371	0.00115771
SAA2	176.12	17.5166	-3.32976	8.09743e-08	2.35506e-06
AC091182.1	0.130778	0.0431072	-1.60112	6.70419e-05	0.000702836
PLD4	0.270848	0.0599536	-2.17556	8.56076e-10	4.27657e-08
NCKAP1L	1.3531	0.295744	-2.19385	5.58191e-17	3.36761e-14
FGD3	1.03892	0.478188	-1.11943	2.12511e-08	7.18415e-07
SOX8	0.0663021	0.0254527	-1.38124	0.000600769	0.00394846
MEI1	0.246476	0.10862	-1.18217	0.00018052	0.00152951
KRT36	0.0236563	0.00458093	-2.36851	2.37707e-05	0.000301673
LAIR2	0.394995	0.048826	-3.01611	2.80938e-09	1.22866e-07
AC021683.2	0.0073822	0.00251615	-1.55283	0.0166967	0.0462348
AC015819.1	0.279348	0.0737364	-1.92162	8.3276e-12	6.57517e-10
GNG8	0.290419	0.137603	-1.07763	0.000555714	0.00370723
HNRNPA1P21	0.447533	0.117512	-1.92919	2.66613e-08	8.83539e-07
IGHV4-31	7.26701	0.0825798	-6.45943	4.93894e-09	2.04457e-07
ANGPTL1	2.47674	0.84093	-1.55838	0.0153412	0.0434838
PLAC8	0.649415	0.315755	-1.04034	1.14555e-07	3.1785e-06
HP	1387.33	662.151	-1.06708	0.000150179	0.00133191
IL18BP	2.96645	1.25291	-1.24345	3.30142e-10	1.78984e-08
TRBV29-1	0.6485	0.107072	-2.59853	2.37752e-07	6.06731e-06
FAM43B	0.280363	0.112415	-1.31846	0.00041248	0.00292027
SPOCK2	2.77616	1.03217	-1.42742	1.56853e-09	7.39597e-08
TRAV2	0.224776	0.0583554	-1.94555	0.000162792	0.0014138
WDR49	0.0125318	0.00517034	-1.27726	0.0146896	0.042063
TNFRSF8	0.128311	0.0336523	-1.93087	4.04177e-12	3.61592e-10
TREML1	0.103877	0.0402306	-1.36852	0.000153075	0.00135141
FIBIN	1.54342	0.730306	-1.07956	0.000750404	0.00465689
IGLV10-54	2.71865	0.143711	-4.24165	0.00125255	0.00682518
TRG-AS1	0.203878	0.0580309	-1.81281	4.86767e-11	3.263e-09
SLC24A4	0.019554	0.00897503	-1.12347	1.45844e-07	3.9398e-06
TRGV3	0.101665	0.0291997	-1.7998	0.000257309	0.00203298
LAT2	1.6574	0.799543	-1.05168	1.05986e-09	5.21704e-08
COL3A1	60.2815	11.0199	-2.4516	5.13329e-08	1.58505e-06
PCBP3	0.141053	0.065748	-1.10121	7.29871e-07	1.5901e-05
TMSB4X	345.875	168.622	-1.03646	8.40846e-08	2.43949e-06
MUC1	1.9475	0.631574	-1.6246	0.00928954	0.0300527
PDGFD	3.47804	1.31664	-1.40142	0.00828199	0.0276878
AL365361.1	0.25389	0.0534512	-2.24791	1.60169e-09	7.52337e-08
GLIPR1	1.90957	0.493107	-1.95327	7.08869e-11	4.52005e-09
GPR183	2.77457	0.520686	-2.41378	1.59835e-14	2.76526e-12
AC016397.2	0.015686	0.00762026	-1.04156	0.00416842	0.0166759
JAKMIP1	0.177064	0.0355706	-2.31551	2.0478e-11	1.51043e-09
IGLV1-51	21.7544	1.79387	-3.60015	2.55373e-06	4.56239e-05
TRAV17	0.177574	0.0375137	-2.24293	8.12138e-07	1.74191e-05
ICOS	0.307472	0.0411117	-2.90283	1.12971e-12	1.13593e-10
ANKRD44-AS1	0.151126	0.0251095	-2.58944	1.18196e-07	3.26796e-06
IPCEF1	0.152687	0.0525397	-1.5391	1.5443e-13	1.87298e-11
FUT6	3.19832	1.39389	-1.1982	0.00489383	0.0187997
IGHV4-55	0.726477	0.0449164	-4.0156	1.86282e-06	3.5063e-05
CACNA2D1	0.249518	0.0967004	-1.36755	1.81759e-06	3.43226e-05
CYBB	4.6087	0.70253	-2.71373	1.54585e-16	7.13181e-14
TRAV36DV7	0.109336	0.0176512	-2.63093	1.6784e-05	0.000225663
PNOC	0.0951281	0.0114505	-3.05446	2.40092e-07	6.11377e-06
CD177	0.531249	0.0485964	-3.45047	8.52241e-05	0.000854747
INSL3	0.139603	0.0449195	-1.63592	0.000146943	0.00131221
IGHV4-59	16.5861	1.4598	-3.50613	4.08382e-06	6.87818e-05
SLC24A3	0.397325	0.194144	-1.03319	0.000144062	0.00129331
SYNC	0.113719	0.0291063	-1.96607	0.000179614	0.00152513
CD72	1.24783	0.290632	-2.10216	7.98016e-15	1.63274e-12
AC109446.3	0.120249	0.0261022	-2.20378	1.06465e-07	2.99286e-06
KLRB1	2.38938	0.571287	-2.06435	1.30746e-13	1.60226e-11
FOXC2	0.260994	0.0781063	-1.7405	3.77434e-07	9.01588e-06
AC012645.3	0.15186	0.0625629	-1.27936	5.67522e-07	1.27782e-05
IGKC	189.551	6.78039	-4.80507	3.96381e-09	1.68347e-07
GPR1	0.113128	0.0349436	-1.69485	0.00109321	0.0061438
PSTPIP1	0.792945	0.297111	-1.41622	4.55829e-12	4.03203e-10
SIGLEC8	0.261269	0.0415831	-2.65147	4.54028e-11	3.0727e-09
CHRM3-AS2	0.0511221	0.014938	-1.77496	2.68003e-06	4.75913e-05
CTLA4	0.629637	0.132479	-2.24875	2.33278e-10	1.30066e-08
BTLA	0.128536	0.0141755	-3.1807	1.17583e-13	1.45611e-11
TNIP3	0.0559812	0.00729766	-2.93944	7.25355e-09	2.82564e-07
CXCR2	0.116131	0.0386807	-1.58607	0.00397735	0.0160934
AC109479.1	0.167797	0.0472268	-1.82904	1.91262e-06	3.58476e-05
COL13A1	0.191521	0.0670378	-1.51446	5.36799e-07	1.21562e-05
CCL13	0.647213	0.11109	-2.54251	5.20382e-07	1.18529e-05
IGHV1-45	0.238704	0.0242091	-3.3016	0.000112178	0.00106191
SGCD	0.24015	0.069268	-1.79367	8.01577e-06	0.000120632
AL162424.1	0.118275	0.0232368	-2.34766	7.25309e-05	0.000748379
BANK1	0.186238	0.0395907	-2.23391	0.00295176	0.0129623
GLIPR2	2.95885	0.918716	-1.68735	2.71245e-12	2.52258e-10
AL445426.1	0.0503567	0.0146702	-1.77929	0.00274225	0.0122876
IGHV2-26	3.97043	0.0910531	-5.44644	8.42862e-06	0.000126103
KCNQ1	2.7396	1.09958	-1.31701	6.23671e-07	1.38568e-05
NCF1C	0.778937	0.156677	-2.31371	2.76553e-16	1.06672e-13
EPHB3	0.766712	0.342054	-1.16446	0.00419265	0.016743
IFI6	185.708	84.4978	-1.13605	0.0129994	0.0383238
DTHD1	0.0288891	0.00709054	-2.02656	0.000347822	0.00257355
ATP2A3	1.91163	0.789941	-1.27499	7.1658e-09	2.80073e-07
PTCHD4	0.355501	0.168669	-1.07566	0.00156677	0.00806839
TCL1A	0.295802	0.121551	-1.28307	0.000257161	0.0020325
RCVRN	0.00856805	0.0028679	-1.57897	0.000297249	0.00228263
MIAT	0.19004	0.0423776	-2.16493	4.29485e-06	7.16691e-05
IGLV7-43	3.15099	0.638378	-2.30332	2.77453e-05	0.000342327
TREM1	0.379858	0.0797834	-2.2513	1.48917e-05	0.000204343
AC074011.1	0.0406229	0.0169131	-1.26415	0.00268111	0.012085
FCRLA	0.672732	0.329461	-1.02992	0.00473432	0.0183334
MXRA5	1.08556	0.193613	-2.4872	2.39039e-08	8.01189e-07
TTC16	0.0314064	0.0152679	-1.04056	0.000670288	0.00427868
CADM3-AS1	0.0103352	0.00143415	-2.8493	0.000166207	0.00143612
CYTIP	1.46092	0.253279	-2.52808	7.59178e-16	2.38169e-13
AC002091.2	0.101936	0.0315167	-1.69347	3.27694e-05	0.000390097
TOMM20P2	0.170778	0.0373015	-2.19481	4.82961e-08	1.50054e-06
MAMDC2	0.198884	0.0380576	-2.38567	4.61453e-07	1.07228e-05
ZBP1	0.232002	0.0291404	-2.99304	9.75809e-15	1.9294e-12
SNX20	0.597319	0.115949	-2.36501	2.30095e-16	9.49809e-14
LAMA2	1.15353	0.300151	-1.94229	1.22668e-05	0.00017413
PARVG	0.861127	0.218933	-1.97573	3.09617e-16	1.12077e-13
TRBV2	0.290119	0.0390264	-2.89412	1.79984e-08	6.1913e-07
P2RX1	0.202418	0.0588988	-1.78102	1.61247e-08	5.62906e-07
IGLV1-47	17.649	0.651589	-4.75948	3.97143e-08	1.26618e-06
NCAM1	0.410062	0.0580338	-2.82088	0.000233091	0.00187597
NR4A3	0.606844	0.248704	-1.2869	5.20904e-05	0.000571658
LRRC37A4P	0.0847102	0.0412519	-1.03808	0.000234631	0.00188675
LINC02104	0.199489	0.0493901	-2.01402	5.73164e-05	0.000618907
FPR3	3.1985	0.751116	-2.09029	3.86734e-14	5.72294e-12
MUC12-AS1	0.711782	0.159879	-2.15446	8.56859e-05	0.000858281
DCDC1	0.159443	0.0569836	-1.48442	0.012927	0.0381809
ALDH1L2	0.150359	0.0552698	-1.44385	2.71906e-05	0.000336898
IGKV1-17	6.30838	0.20019	-4.97783	3.48605e-07	8.40402e-06
AC006033.2	0.100896	0.0335102	-1.59019	3.91941e-09	1.66925e-07
TRAV13-2	0.207912	0.0329578	-2.65728	2.97271e-09	1.29049e-07
IL7R	1.85186	0.170395	-3.44202	8.22468e-14	1.06916e-11
FUT7	0.14562	0.0642502	-1.18044	1.73294e-07	4.58139e-06
AL365209.1	0.0117751	0.00423962	-1.47373	3.10127e-05	0.000374588
IGHV3-21	9.59669	0.338082	-4.82709	5.94423e-08	1.80002e-06
GUCY1B1	2.18902	1.08015	-1.01904	0.000185477	0.00155972
CPNE5	0.582892	0.219051	-1.41196	2.56639e-09	1.13933e-07
CCR4	0.233287	0.0482638	-2.2731	3.53365e-09	1.51721e-07
ANK3	0.328991	0.153678	-1.09814	0.00348741	0.0145799
ITGBL1	0.820494	0.200181	-2.03519	9.39311e-06	0.000138503
HAMP	18.5949	1.31661	-3.82001	5.78611e-05	0.000624215
LINC00426	0.144937	0.0674199	-1.10418	2.4596e-06	4.42784e-05
PLXDC2	1.21851	0.391416	-1.63834	6.21686e-09	2.47507e-07
AC037198.1	0.23871	0.108467	-1.138	0.000167113	0.00144188
CXCL8	8.59036	2.1147	-2.02227	8.42338e-05	0.00084662
FASLG	0.355373	0.0785538	-2.17758	2.77449e-09	1.21793e-07
FGD2	0.488339	0.137619	-1.82721	1.0574e-14	2.03342e-12
FCRL6	0.298257	0.100254	-1.57289	6.76588e-08	2.02025e-06
PODXL	6.4698	3.03848	-1.09037	4.67853e-06	7.71958e-05
CARD16	2.81475	1.0926	-1.36524	3.21887e-11	2.24073e-09
TMC8	1.59881	0.419005	-1.93196	3.71834e-14	5.57254e-12
PIK3CD-AS1	0.0232008	0.00339212	-2.77392	5.36526e-08	1.65018e-06
IGLV3-10	12.5296	0.172147	-6.18555	1.30536e-08	4.69511e-07
ANTXRLP1	0.0236655	0.00177745	-3.73491	5.75154e-08	1.75215e-06
LAMA4-AS1	0.0108848	0.00456446	-1.2538	0.000949529	0.00556035
TRIM61	0.0581642	0.0170121	-1.77357	2.34836e-05	0.000298996
SLAMF6	0.921702	0.139967	-2.71922	1.23371e-15	3.49734e-13
CCN5	0.459035	0.0297885	-3.94578	1.41279e-10	8.37317e-09
FOSL1	1.03866	0.300069	-1.79135	2.52791e-07	6.4163e-06
SPTB	0.105291	0.0467751	-1.17057	0.00744866	0.0255965
PYGM	0.161048	0.0702884	-1.19613	0.000420307	0.00296268
SYT13	2.10989	0.705757	-1.57992	0.00288855	0.0127562
HCN4	0.0643467	0.0303659	-1.08341	0.00616981	0.0223544
CD44	6.31038	2.63687	-1.2589	2.71818e-07	6.7822e-06
XYLT1	0.19963	0.0560453	-1.83267	1.55208e-09	7.34785e-08
JPH2	0.191691	0.0646027	-1.56911	4.60191e-05	0.000517585
FGL1	425.667	175.569	-1.27768	2.67348e-06	4.75108e-05
CHIT1	1.21498	0.145424	-3.0626	0.00404671	0.0163179
GSTM5	0.241442	0.0988533	-1.28832	0.000379455	0.00275732
TRPA1	0.0551631	0.0128406	-2.10299	0.00128178	0.00693948
IL10	0.147468	0.0262734	-2.48872	1.67156e-11	1.26058e-09
IGFBP7	128.052	53.8618	-1.24939	1.2832e-08	4.63074e-07
AL135818.1	0.127677	0.04326	-1.56139	1.12398e-07	3.12971e-06
MEOX1	0.285159	0.0659214	-2.11295	1.14064e-06	2.31562e-05
HLA-DOB	1.40722	0.382065	-1.88096	3.96706e-07	9.40938e-06
IGLV3-1	10.3108	0.400161	-4.68743	1.07347e-09	5.26204e-08
LRRN3	0.0820108	0.0227456	-1.85022	2.49226e-06	4.47296e-05
C1QTNF7	0.131576	0.0361821	-1.86255	2.19567e-06	4.03294e-05
BMPER	0.107589	0.0304534	-1.82085	0.00112636	0.00628608
MAP4K1	1.24501	0.379073	-1.71561	4.59695e-11	3.09919e-09
AC004687.1	0.690684	0.169494	-2.02679	8.89639e-08	2.55284e-06
DNAH5	0.248931	0.118812	-1.06706	4.43643e-05	0.000502817
RPL29P19	0.379341	0.115762	-1.71233	0.000400687	0.00286123
AC004921.1	0.280481	0.0988748	-1.50423	1.88083e-10	1.07453e-08
PTGS1	1.00771	0.458704	-1.13545	3.46005e-08	1.11676e-06
LINC01370	4.99137	2.43151	-1.03758	0.0176941	0.0482081
SAMD9	1.02677	0.471663	-1.12229	2.28123e-06	4.15121e-05
BIN2	1.26338	0.311916	-2.01806	2.6231e-17	1.92871e-14
BMPR1B	0.120346	0.0276416	-2.12228	0.000396138	0.00283836
AL355916.1	0.075273	0.0250678	-1.58629	0.000300837	0.00229669
CARMN	0.0322425	0.0149079	-1.11289	0.00294033	0.0129234
AC002070.1	0.456883	0.220413	-1.05161	5.80705e-05	0.000625328
PTGS2	0.20532	0.054961	-1.90139	2.7315e-09	1.20137e-07
C1QA	102.593	18.5198	-2.46979	1.08082e-18	4.78637e-15
TNFRSF9	0.525657	0.0632482	-3.05502	1.30901e-08	4.69511e-07
IGKV3-11	32.7044	1.11665	-4.87223	3.7013e-08	1.18648e-06
PRRX1	0.473566	0.128948	-1.87678	2.30042e-06	4.17965e-05
LRRC55	0.0669155	0.020283	-1.72207	9.15368e-05	0.000904521
TMEM273	1.73185	0.547284	-1.66195	1.10009e-11	8.48655e-10
IGHG1	227.868	8.06588	-4.82022	1.92608e-08	6.59661e-07
TMEM229B	0.622738	0.280612	-1.15005	2.90551e-08	9.52141e-07
IL2RB	1.77693	0.419844	-2.08146	2.00098e-12	1.8908e-10
GPR171	0.528831	0.0744055	-2.82933	9.6899e-13	9.95606e-11
CLEC5A	0.185402	0.0585843	-1.66207	8.21305e-05	0.000829377
AP000892.4	0.228584	0.0804471	-1.50661	3.28581e-07	7.97852e-06
CLSTN2	0.22237	0.0620127	-1.84233	0.00454308	0.017777
FNDC1	0.917238	0.0977719	-3.2298	2.03238e-08	6.91037e-07
LINC01303	0.0376579	0.00994777	-1.92051	0.00031784	0.00239437
PLAC9	4.4448	1.47058	-1.59573	0.000103315	0.000996682
SAMD3	0.0861815	0.0216352	-1.994	7.61956e-12	6.16084e-10
IGKV1-16	5.77577	0.143648	-5.3294	7.72125e-08	2.26615e-06
APOBEC3H	0.461315	0.122867	-1.90865	5.10857e-12	4.45184e-10
TMSB4XP4	0.884775	0.38234	-1.21045	0.00127135	0.0068957
SFTA2	0.208574	0.0371082	-2.49075	0.00112587	0.00628484
HCK	3.21739	0.785404	-2.03438	2.02546e-15	5.23703e-13
NBL1	2.21013	0.920883	-1.26304	3.40186e-05	0.000402223
SOCAR	0.116764	0.0430516	-1.43945	5.46879e-06	8.81337e-05
TMEM92	3.58331	1.76652	-1.02038	0.00253355	0.0115482
P2RY6	0.736952	0.196753	-1.90519	5.58857e-12	4.78158e-10
GSDMA	0.167763	0.0509871	-1.71822	9.64385e-07	2.00791e-05
AL031595.1	0.00830798	0.00257492	-1.68997	0.000216535	0.00176249
PTPRC	2.3544	0.432252	-2.44541	5.40104e-13	5.93837e-11
CD1E	0.369429	0.105529	-1.80765	4.28597e-09	1.79759e-07
SYT11	1.04561	0.42257	-1.30709	8.00885e-09	3.10445e-07
TRBJ2-3	0.672025	0.113193	-2.56973	1.37054e-05	0.000190814
HSPB7	0.381725	0.101313	-1.91372	1.54798e-05	0.000210667
INPP4B	0.28899	0.0942071	-1.61711	1.05254e-10	6.39929e-09
THSD7A	0.527551	0.231948	-1.18551	0.000275179	0.00214323
CCDC88B	1.48628	0.593523	-1.32433	2.53981e-09	1.12966e-07
MOXD1	1.0859	0.154121	-2.81675	4.14832e-07	9.78995e-06
SELPLG	4.57183	1.01406	-2.17263	5.17573e-18	9.36768e-15
IL1B	0.461369	0.107852	-2.09687	2.63396e-09	1.16275e-07
LY9	0.173482	0.030699	-2.49852	3.13733e-15	7.77035e-13
KIF26A	0.355094	0.16275	-1.12554	0.000369404	0.00269761
ADCY7	0.307876	0.137851	-1.15924	3.18221e-06	5.51357e-05
TSHZ3	0.414902	0.145921	-1.50758	1.05986e-09	5.21704e-08
ZNF831	0.0934864	0.0134699	-2.79502	1.94302e-13	2.32068e-11
CXCL6	5.29799	0.569455	-3.21779	0.000384934	0.00278509
PDLIM4	0.381669	0.147981	-1.36691	5.59164e-06	8.99903e-05
C1orf127	0.10613	0.0478495	-1.14926	2.2433e-06	4.09377e-05
MYL3	0.684509	0.124433	-2.4597	2.92796e-05	0.000357288
HLA-DRB5	66.7207	12.6753	-2.39611	1.15208e-12	1.1535e-10
SDK2	0.277651	0.091929	-1.59468	9.29549e-05	0.000914289
CXCL1	9.89007	2.68344	-1.8819	0.00054577	0.00365028
HTR7	0.0921123	0.0177601	-2.37476	1.4447e-10	8.51941e-09
TRAV4	0.397025	0.0341786	-3.53806	1.70479e-12	1.62396e-10
HCLS1	5.42581	1.40169	-1.95267	4.25132e-19	2.50073e-15
IGKV1-27	3.94301	1.05917	-1.89637	4.21636e-09	1.77155e-07
GIMAP8	2.53789	1.26856	-1.00044	1.47487e-08	5.23411e-07
ASIC2	0.0244888	0.0105604	-1.21345	0.0021559	0.0102209
MS4A1	0.497069	0.0376083	-3.72432	9.83643e-07	2.04093e-05
CYSLTR2	0.205584	0.0819597	-1.32674	2.84422e-05	0.000349098
MS4A4A	3.51136	0.754898	-2.21768	3.15928e-18	6.67698e-15
IGKV1-9	14.4447	0.17304	-6.38329	4.8782e-08	1.51224e-06
PIGR	35.3553	14.4658	-1.28928	0.000692451	0.00437975
MARCO	2.08412	0.156576	-3.73451	4.71609e-06	7.76085e-05
LTK	0.410124	0.204734	-1.00231	0.00028629	0.00221437
SLC15A3	3.7167	1.41468	-1.39355	1.11022e-12	1.12113e-10
IFI16	5.23343	2.21731	-1.23895	7.99105e-12	6.39529e-10
SPI1	6.79041	1.82734	-1.89375	5.90616e-16	1.93008e-13
HSPB6	15.3858	2.81527	-2.45025	0.00032431	0.00242784
LINC00683	0.0163613	0.00695013	-1.23517	0.00959104	0.0307491
ADAP2	2.13323	0.823045	-1.37399	1.54762e-12	1.49852e-10
ZNF683	0.357603	0.0880151	-2.02254	5.64553e-08	1.72694e-06
NFAM1	0.869112	0.217708	-1.99715	5.62245e-15	1.21368e-12
WNT10A	0.13087	0.0440079	-1.5723	5.99828e-09	2.40023e-07
ARHGEF3	2.26042	1.10708	-1.02983	5.77503e-06	9.24359e-05
BMP5	0.201555	0.0427714	-2.23646	0.000129193	0.00118648
CYSLTR1	0.214792	0.0704531	-1.60821	1.02419e-13	1.28868e-11
PLAU	4.43383	1.20821	-1.87569	3.19467e-10	1.73998e-08
NSG1	0.0939677	0.0337098	-1.479	0.000732075	0.00457573
AC011899.3	0.13242	0.0296296	-2.16001	3.14013e-07	7.65858e-06
IGSF21	0.62227	0.19065	-1.70661	8.08652e-12	6.44975e-10
SIGLEC9	0.737121	0.186398	-1.98352	3.84772e-15	8.96367e-13
SLC6A17	0.0667189	0.0197317	-1.75758	0.00705065	0.0245879
CCR5	1.08358	0.191825	-2.49795	5.77636e-15	1.23556e-12
GUCY1A1	1.32489	0.503432	-1.396	5.20904e-05	0.000571658
EPSTI1	2.37059	0.786523	-1.59168	3.39575e-09	1.46067e-07
Z97192.2	0.20067	0.0695143	-1.52945	0.0168536	0.0465433
SHISA2	0.184226	0.077208	-1.25465	0.000282966	0.00219155
RGS9	0.60299	0.288771	-1.06221	0.000690303	0.0043744
UBASH3A	0.364615	0.057657	-2.66081	1.32673e-14	2.40128e-12
COL6A2	31.4778	11.5259	-1.44946	1.14681e-06	2.31616e-05
TRDC	1.56362	0.513795	-1.60562	5.32697e-06	8.60249e-05
ITM2A	4.64331	0.93091	-2.31844	1.0966e-12	1.11215e-10
MIR155HG	0.394099	0.0910417	-2.11396	3.74386e-10	2.01117e-08
LINC02099	0.0120581	0.00425231	-1.50368	4.63884e-05	0.000520493
CD22	0.42799	0.134944	-1.66522	3.58313e-05	0.000418816
CEROX1	0.140941	0.0576491	-1.28972	8.44272e-06	0.000126206
PHOSPHO1	0.101263	0.0386356	-1.3901	7.78964e-08	2.28247e-06
RBMS3-AS3	0.078826	0.0274881	-1.51986	0.00168438	0.00854869
CD3G	0.51514	0.117102	-2.13719	2.84727e-12	2.63754e-10
ABI3BP	0.454177	0.161202	-1.49438	1.87573e-05	0.000246835
RPL4P1	0.0540602	0.0236467	-1.19293	0.00429033	0.0170519
MACORIS	0.268492	0.06727	-1.99685	5.15728e-10	2.6863e-08
LINC02544	0.216233	0.0607803	-1.83091	0.00147534	0.00769697
TFPI2	1.07688	0.445027	-1.27489	0.0180466	0.0488574
AC004130.2	0.241852	0.0868048	-1.47828	0.000566974	0.00376527
ACTC1	0.0557334	0.0145156	-1.94094	0.00280823	0.0125024
AC144831.1	0.155155	0.062087	-1.32135	1.3677e-05	0.000190546
OLFML2B	3.89238	1.19557	-1.70295	1.0731e-07	3.00582e-06
TRBV12-3	0.120893	0.02172	-2.47663	5.34907e-06	8.63225e-05
LINC02694	0.012777	0.00439089	-1.54096	0.000298612	0.00229085
PSMB10	12.6494	6.28965	-1.00802	1.56852e-09	7.39597e-08
AC015819.2	0.121128	0.0470074	-1.36558	2.37325e-05	0.000301505
PRKCQ	0.369846	0.0929306	-1.9927	4.82943e-14	6.84528e-12
NTNG2	0.103517	0.0249201	-2.05448	8.5679e-08	2.4676e-06
AL354798.1	3.68322	0.870905	-2.08038	0.0059437	0.0217292
LINC02724	0.0581603	0.0240091	-1.27645	2.8076e-08	9.26507e-07
PCDHA11	0.0476011	0.013976	-1.76805	0.00704665	0.0245776
ARRDC5	0.0734285	0.0226247	-1.69844	3.56242e-08	1.14665e-06
EMILIN1	9.33263	2.47409	-1.91539	3.93174e-07	9.34443e-06
STRA6	0.154238	0.0579091	-1.41329	0.000977588	0.00568363
IGHV4-61	1.04149	0.0378482	-4.78228	6.20985e-07	1.38232e-05
S1PR4	1.0443	0.248071	-2.07372	2.23494e-13	2.6425e-11
IGLV2-8	3.42973	0.164829	-4.37905	8.58804e-07	1.82537e-05
CAMK1G	0.369925	0.141814	-1.38323	2.25537e-08	7.59178e-07
TRAV5	0.150588	0.0121957	-3.62617	1.03894e-09	5.13554e-08
GZMH	2.47984	0.728173	-1.7679	1.30902e-08	4.69511e-07
CNTN1	0.499775	0.124552	-2.00453	0.000168397	0.00144976
GATA5	0.569089	0.254208	-1.16265	0.00980325	0.0312675
MKX	0.206336	0.082041	-1.33058	0.00166957	0.00848819
NKILA	0.177658	0.0798333	-1.15404	0.00109329	0.0061438
MMP28	0.426803	0.113176	-1.915	9.32043e-07	1.95817e-05
MILR1	0.977071	0.234322	-2.05997	2.29991e-17	1.92871e-14
ANKRD1	2.21196	0.476011	-2.21626	1.55907e-06	3.03667e-05
LTF	1.06584	0.305178	-1.80427	0.000203854	0.00167709
AC004847.1	0.187927	0.052844	-1.83036	2.37239e-09	1.0592e-07
LINC01645	0.0743468	0.0293902	-1.33893	0.00101343	0.00583152
CD74	469.001	97.232	-2.27009	5.74553e-17	3.37966e-14
RETN	0.219019	0.0433612	-2.33658	0.00269732	0.0121325
LINC02172	0.00935954	0.00331432	-1.49772	0.00557364	0.0207012
CD80	0.144142	0.0308268	-2.22524	4.08326e-10	2.15983e-08
AC026369.3	0.133492	0.0231795	-2.52583	3.914e-06	6.63012e-05
HLA-DPB1	53.812	10.9034	-2.30315	1.0246e-17	1.18242e-14
AC100803.3	0.334388	0.0892324	-1.90588	5.96069e-06	9.49466e-05
DCN	6.31749	0.711745	-3.14992	4.55389e-08	1.43247e-06
LCN6	0.0458791	0.0177607	-1.36915	0.00251295	0.0114738
NRROS	1.37688	0.577621	-1.25321	5.03752e-11	3.36727e-09
ID1	21.5177	9.08937	-1.24327	7.10128e-05	0.000735091
ITGA6-AS1	0.0857089	0.0349295	-1.295	0.000395277	0.00283464
IGHV1-2	8.14908	0.349261	-4.54426	1.09021e-05	0.000157082
RTN1	0.49962	0.228046	-1.13151	4.21605e-09	1.77155e-07
TMC5	1.97608	0.504145	-1.97073	8.04392e-05	0.000816151
KNDC1	1.44326	0.641982	-1.16873	5.05222e-05	0.000557551
AC008050.1	0.170652	0.0812244	-1.07107	0.000334867	0.00249733
COL4A2	31.4541	14.9943	-1.06883	4.56568e-06	7.54926e-05
AC011374.1	0.0170457	0.0082143	-1.05319	0.00706762	0.0246289
TMSB4XP8	6.79833	3.21344	-1.08106	5.98822e-06	9.52649e-05
ANKRD55	0.194724	0.0535129	-1.86348	4.31733e-08	1.36239e-06
OSM	0.409812	0.0779525	-2.3943	4.86767e-11	3.263e-09
ARHGAP15	0.708112	0.182209	-1.95838	2.54761e-17	1.92871e-14
RUNX2	0.215635	0.0728045	-1.56649	2.27124e-10	1.27238e-08
LINC00892	0.160193	0.0348169	-2.20195	6.06627e-12	5.09762e-10
LILRB5	0.829525	0.306372	-1.437	1.50618e-10	8.81567e-09
EBF1	0.710682	0.321329	-1.14515	2.90515e-06	5.10876e-05
TRBV12-4	0.220926	0.0389793	-2.50278	3.33107e-07	8.07176e-06
P2RY13	0.730758	0.136845	-2.41685	6.35632e-17	3.64775e-14
IGKV3-20	62.8188	2.47669	-4.66471	5.90668e-09	2.3676e-07
PTAFR	1.50092	0.51857	-1.53324	4.5838e-14	6.57636e-12
PLAUR	1.94961	0.608378	-1.68015	4.31955e-08	1.36239e-06
CIITA	0.862731	0.255441	-1.75592	6.22312e-12	5.17399e-10
AC079015.1	0.310455	0.0787027	-1.9799	7.82155e-12	6.281e-10
TMEM159	1.37741	0.437089	-1.65596	2.8829e-07	7.10279e-06
AC124248.1	0.0528953	0.0237331	-1.15624	0.00500364	0.0191121
SELL	2.25204	0.604003	-1.8986	6.18528e-11	4.02026e-09
MYOM1	7.0999	3.40347	-1.06079	3.85808e-05	0.000446736
PRDM8	0.0826379	0.018647	-2.14786	3.07132e-11	2.15717e-09
C2orf91	0.0161505	0.00694703	-1.21711	0.000799712	0.00487093
DUSP2	2.10344	0.70264	-1.58189	4.71967e-09	1.962e-07
AC133065.3	0.833187	0.317887	-1.39012	6.20181e-10	3.17222e-08
SLIT2	0.466333	0.0980916	-2.24916	6.83935e-07	1.50255e-05
GZMK	1.78296	0.181002	-3.3002	5.25511e-15	1.15559e-12
PCDH7	0.0981215	0.0384439	-1.35182	2.86421e-07	7.06416e-06
SGCA	0.615432	0.17964	-1.77649	4.7383e-05	0.000528391
REM1	0.432423	0.157864	-1.45376	7.94578e-08	2.31966e-06
HAND2	0.653222	0.0992357	-2.71864	6.07025e-06	9.59858e-05
PCDHA7	0.0389015	0.0161668	-1.26679	0.0117853	0.0357066
GRIA3	0.563924	0.270057	-1.06224	0.00857294	0.0283822
COL8A1	0.89314	0.255867	-1.80349	4.38337e-06	7.28879e-05
ITGAX	1.99933	0.645889	-1.63016	1.31923e-12	1.30391e-10
COL14A1	3.42206	0.572395	-2.57978	1.05077e-08	3.91816e-07
TRBV7-6	0.133282	0.027101	-2.29807	7.79948e-05	0.000796156
AL050309.1	0.140504	0.062488	-1.16896	2.20141e-06	4.04032e-05
ALDH1A3	0.512732	0.148822	-1.78462	1.91917e-05	0.000252128
LINC01781	0.106018	0.0115872	-3.19371	8.26779e-06	0.000124064
CTSW	2.28482	0.620843	-1.87978	6.95128e-09	2.7305e-07
HMOX1	29.2117	13.9367	-1.06765	2.11905e-05	0.000274253
GPR65	0.455577	0.100279	-2.18367	7.66529e-17	4.09365e-14
TPTE2P1	0.0557978	0.024044	-1.21453	0.00277896	0.0124038
EBI3	2.1124	0.471225	-2.1644	1.94086e-16	8.61633e-14
CCR1	1.87094	0.685761	-1.44798	5.13929e-12	4.46208e-10
IGHV3-30	11.828	0.299508	-5.30347	6.92591e-08	2.06278e-06
TMEM71	0.212229	0.0674022	-1.65476	5.0221e-14	7.03363e-12
CSF2RA	1.0246	0.389418	-1.39567	5.56677e-10	2.87869e-08
HAND2-AS1	0.0890782	0.0158379	-2.49169	2.56974e-06	4.58403e-05
MYH11	1.64661	0.432348	-1.92924	1.11757e-06	2.27469e-05
PFKFB3	7.4657	3.48678	-1.09838	7.4651e-05	0.000766345
FA2H	0.656977	0.153141	-2.10099	0.00372079	0.0153161
KLRD1	0.104856	0.0377513	-1.47382	2.57423e-07	6.51281e-06
NRK	0.0380709	0.006489	-2.55262	4.54441e-05	0.000513818
TMEM92-AS1	0.52225	0.192506	-1.43984	0.0101789	0.0321563
TMEM155	0.0833307	0.011672	-2.83579	0.00200953	0.00970091
OMD	0.253687	0.0272536	-3.21853	4.11936e-06	6.91329e-05
CTSS	26.0513	10.1927	-1.35381	6.68783e-10	3.39866e-08
FCGR1A	0.701224	0.0880575	-2.99336	1.0574e-14	2.03342e-12
ST8SIA4	0.693222	0.204428	-1.76172	9.98144e-14	1.26265e-11
GPR141	0.0700017	0.0159773	-2.13137	9.2199e-09	3.49419e-07
TLR8	0.344355	0.0452849	-2.92679	1.25808e-13	1.54981e-11
FOSB	4.16322	1.55261	-1.423	0.00862077	0.0284925
ADAM12	0.423364	0.178153	-1.24879	1.85434e-05	0.000244979
ALOX5AP	2.59518	0.441776	-2.55445	1.45633e-14	2.5914e-12
ABI3	3.39823	1.13685	-1.57974	4.62493e-17	2.94108e-14
AC008957.1	0.0650819	0.0240545	-1.43595	6.2582e-06	9.81793e-05
TRBV9	0.487096	0.0714199	-2.76981	5.8948e-07	1.32094e-05
EMP3	8.77202	3.15957	-1.47318	1.71904e-11	1.28404e-09
EDIL3	1.50548	0.508682	-1.56539	3.30222e-05	0.00039182
DIRAS2	0.324638	0.107078	-1.60017	0.00448341	0.0176052
LINC01546	0.0328143	0.00779402	-2.07388	0.000101107	0.000980377
AL078590.2	0.240589	0.0874944	-1.45931	9.23967e-06	0.00013659
CDH3	0.116285	0.025781	-2.17328	0.000567442	0.00376731
BNC1	0.0367929	0.0105902	-1.7967	0.00878951	0.0289213
RASGRP2	1.07812	0.514428	-1.06747	2.97833e-06	5.21019e-05
ADRA1D	0.44018	0.122807	-1.8417	0.0015106	0.00784263
DAPP1	0.32144	0.0719552	-2.15938	8.28082e-12	6.56025e-10
IFI44	9.38772	3.26497	-1.52371	3.05024e-08	9.95411e-07
SIT1	1.19342	0.211517	-2.49626	2.9912e-13	3.38366e-11
MAP1A	0.436322	0.10318	-2.08022	3.23317e-08	1.05219e-06
IFI27	81.1393	36.4066	-1.1562	0.00140589	0.00744356
MMP25	0.401143	0.157551	-1.3483	4.31955e-08	1.36239e-06
ARHGAP25	1.48446	0.595087	-1.31877	6.29784e-12	5.19937e-10
C11orf96	7.19422	2.57147	-1.48424	1.41744e-08	5.05316e-07
MS4A14	0.193467	0.0723131	-1.41976	3.02975e-07	7.42572e-06
FOXD1	0.118673	0.0261887	-2.17998	1.57218e-05	0.000213209
FLT3	0.125954	0.0264673	-2.25061	1.66056e-08	5.76274e-07
AC008105.3	0.31417	0.126433	-1.31317	1.23416e-07	3.39236e-06
AP001922.5	0.091521	0.0440619	-1.05457	0.00258115	0.0117198
PIK3CD	1.29338	0.388419	-1.73546	7.41593e-14	9.85816e-12
IFNG-AS1	0.0459934	0.00447077	-3.36283	9.65598e-07	2.00791e-05
B2M	608.771	297.646	-1.0323	1.52308e-10	8.89242e-09
LINC01857	0.604574	0.109358	-2.46686	3.20708e-09	1.38712e-07
AC091564.1	0.0548605	0.0224203	-1.29096	0.00431093	0.0171135
HMCN1	0.540964	0.258411	-1.06587	0.000453919	0.00314959
TGFB3	2.61246	1.13275	-1.20557	1.87573e-05	0.000246835
AC008759.3	0.183127	0.054209	-1.75624	3.47169e-06	5.95809e-05
AC087672.2	0.0855723	0.0240206	-1.83287	1.5828e-06	3.06769e-05
SH3BGRL	13.9767	6.06452	-1.20456	1.6447e-08	5.71613e-07
GRAP2	0.435313	0.172147	-1.33842	1.87036e-07	4.90341e-06
CACNA1C	0.190135	0.069783	-1.44608	1.44523e-06	2.83846e-05
LYPD5	0.148285	0.0704769	-1.07315	1.80228e-06	3.40884e-05
ADAMTS15	0.365854	0.171646	-1.09184	1.06124e-06	2.17508e-05
AP007216.2	0.183842	0.0751651	-1.29033	0.00876713	0.0288748
RASGRP4	0.272323	0.0930758	-1.54884	5.43038e-14	7.38563e-12
AL137186.1	0.115085	0.0299949	-1.93991	0.00309239	0.0134146
AL138995.1	0.0729524	0.0347753	-1.06889	0.000342427	0.00254243
TIGIT	0.524394	0.0821031	-2.67514	6.60562e-12	5.41546e-10
RCAN2	2.5596	0.50847	-2.33168	5.16048e-10	2.6863e-08
FYB1	1.61406	0.290313	-2.47501	4.46354e-16	1.54445e-13
PRR16	0.375396	0.14265	-1.39593	3.89304e-06	6.59938e-05
HHIP	0.20549	0.0119451	-4.10458	2.0221e-05	0.000263754
P2RY12	0.162859	0.0208667	-2.96435	1.46854e-11	1.11462e-09
CSF2RB	0.967677	0.224468	-2.10802	5.22232e-14	7.18573e-12
AC079466.1	4.91121	2.04038	-1.26724	0.00121777	0.00667898
FERMT3	5.41071	1.53106	-1.82128	1.00237e-15	2.94808e-13
NXF3	0.0513668	0.0152641	-1.7507	0.0150587	0.0428538
ARHGEF6	1.43174	0.649356	-1.14068	4.27821e-08	1.3548e-06
KLRK1	0.0649362	0.0177261	-1.87314	9.21421e-05	0.000908258
SLCO4A1	0.508835	0.243449	-1.06358	0.000166384	0.00143612
AC022034.1	0.202417	0.0886483	-1.19117	6.17587e-05	0.00065574
S100A5	0.0363446	0.01093	-1.73345	0.000533472	0.00358733
IGHV3-74	5.01042	0.165281	-4.92194	1.17717e-08	4.28756e-07
MYL9	39.3484	10.3523	-1.92635	1.30438e-06	2.60532e-05
HPGDS	0.384788	0.144138	-1.41661	2.20599e-06	4.04245e-05
LPL	1.15817	0.577105	-1.00494	0.000818086	0.00496486
AC008957.3	0.0163297	0.00528152	-1.62847	0.00136921	0.00730688
ANXA1	6.59788	2.78065	-1.24658	2.6798e-10	1.46977e-08
CNN1	2.00709	0.660169	-1.6042	7.63012e-07	1.65008e-05
PLCB2	1.19152	0.328917	-1.85701	2.0836e-16	9.07869e-14
MS4A6A	3.93834	0.747194	-2.39803	9.4323e-20	2.21933e-15
IGHV3-13	1.41116	0.0536567	-4.71698	6.7665e-07	1.48793e-05
CNRIP1	1.02168	0.41321	-1.30599	6.04377e-13	6.55318e-11
KCND2	0.0683787	0.0277493	-1.30109	0.00229275	0.0106866
CCIN	0.0309914	0.0140782	-1.1384	0.00402824	0.0162629
SLC34A2	6.30808	1.94835	-1.69495	0.0154274	0.0436709
ZNF80	0.0262318	0.00912743	-1.52304	0.00664264	0.0235739
AC004231.1	0.199419	0.0703449	-1.50328	0.00454845	0.0177922
NIBAN1	1.33152	0.430126	-1.63025	6.28038e-09	2.49192e-07
CD4	10.8421	3.98625	-1.44353	8.89157e-12	6.97366e-10
SHISA3	0.921317	0.113083	-3.02631	5.95486e-07	1.33313e-05
TRAV26-1	0.136683	0.0202973	-2.75147	1.35566e-06	2.68948e-05
GBP1P1	0.652505	0.275672	-1.24303	9.90605e-05	0.000963536
POMC	0.304344	0.148724	-1.03307	0.000215101	0.00175429
MFAP4	9.17363	1.57033	-2.54642	1.43294e-06	2.8167e-05
DOK2	3.2277	0.790288	-2.03006	1.98675e-17	1.78281e-14
AL049838.1	0.191382	0.0776615	-1.30119	1.07702e-05	0.000155563
LINC02206	0.0288895	0.0121076	-1.25463	0.0110114	0.0340546
CCL11	0.345536	0.0683786	-2.33722	9.99222e-06	0.00014612
AC245128.3	0.133204	0.0622282	-1.098	7.32334e-06	0.000111818
GPRC5A	0.21364	0.0584019	-1.87109	0.000468635	0.00322801
AC007278.1	0.0363428	0.00955961	-1.92664	0.000372118	0.0027149
STAC	0.317921	0.0237677	-3.7416	1.20409e-06	2.42353e-05
AC015911.8	0.155613	0.0410397	-1.92287	3.42211e-07	8.26683e-06
SMIM25	0.688231	0.206677	-1.73551	2.16534e-07	5.58032e-06
IGHGP	9.21799	0.398484	-4.53186	2.43633e-08	8.14267e-07
PLPP4	0.501014	0.0292062	-4.1005	2.5098e-05	0.000315961
IGLC6	0.421545	0.0593098	-2.82934	7.19985e-05	0.000743707
SPN	0.68152	0.161073	-2.08104	2.95363e-13	3.35729e-11
AC093866.1	0.0820544	0.0385051	-1.09153	0.000207877	0.00170471
FCER1A	0.980893	0.460668	-1.09037	0.00102452	0.00587094
ENOX1	0.329082	0.163043	-1.01319	0.00032324	0.00242368
FMNL1	1.7755	0.754382	-1.23486	7.61433e-09	2.96128e-07
PRAM1	0.330124	0.111291	-1.56867	6.98204e-10	3.54053e-08
ITGAM	1.96022	0.648493	-1.59585	2.48092e-10	1.36706e-08
PRF1	2.90025	0.93745	-1.62936	8.85839e-09	3.38359e-07
CDK15	0.0226141	0.00543224	-2.0576	0.00286182	0.0126666
QRFPR	0.0724124	0.0207482	-1.80325	0.00312711	0.0135253
NLRP3	0.306359	0.0631558	-2.27824	8.00323e-17	4.09365e-14
GPR182	0.214969	0.0700313	-1.61806	0.000292755	0.00225695
DUOX2	4.90529	0.156606	-4.96913	0.00193452	0.00945188
HS3ST2	0.813349	0.306958	-1.40583	0.000245853	0.00195825
MMP2-AS1	0.125965	0.0269801	-2.22306	7.25853e-06	0.000111116
HMGCLL1	0.0412228	0.00867035	-2.24928	0.00162859	0.00832659
AC115522.1	0.120095	0.0481053	-1.31991	0.000157631	0.00138134
CLEC17A	0.0708378	0.0138266	-2.35707	0.00206862	0.00990488
ST8SIA6	0.0588347	0.0158423	-1.89289	1.3779e-05	0.000191576
NTRK2	0.189391	0.0159204	-3.57242	5.77901e-07	1.29623e-05
IGLV1-40	29.5447	1.66139	-4.15243	1.23646e-10	7.40269e-09
HEYL	4.12643	1.50641	-1.45378	3.15794e-05	0.000379874
LRRC17	1.02057	0.473182	-1.10891	0.00285984	0.0126602
TRAC	7.22259	1.20939	-2.57824	6.26538e-14	8.47231e-12
IGHV1-46	5.18583	0.586113	-3.14532	2.59886e-06	4.62896e-05
AC015911.7	0.596851	0.133024	-2.16568	2.65947e-11	1.89047e-09
TNXB	0.567724	0.156314	-1.86075	8.54419e-06	0.000127642
P3H3	1.29243	0.593586	-1.12256	5.11561e-06	8.30678e-05
POU2AF1	0.431742	0.152673	-1.49972	4.0474e-05	0.000466135
SH2D1A	0.645986	0.095458	-2.75857	5.08798e-14	7.08374e-12
TRAV1-2	0.284526	0.11788	-1.27124	1.52032e-07	4.07885e-06
C1QB	82.4853	14.1309	-2.54528	1.98137e-18	4.87784e-15
TLL1	0.0516914	0.0215636	-1.26133	0.00563957	0.0208864
TMEM26	0.110239	0.0406716	-1.43854	9.0655e-08	2.58864e-06
TRAV29DV5	0.175503	0.031876	-2.46095	4.85501e-06	7.94392e-05
CD37	2.41649	0.649228	-1.89612	2.66927e-13	3.06367e-11
FBXO32	1.79235	0.880981	-1.02467	5.05971e-05	0.000557551
IGHV4-28	1.83439	0.0878848	-4.38354	4.77155e-07	1.10069e-05
ADA2	5.85626	2.4297	-1.2692	5.3948e-11	3.56557e-09
LINC01943	0.383605	0.146753	-1.38623	4.13644e-08	1.31344e-06
ARHGDIB	30.9316	10.9933	-1.49246	8.00323e-17	4.09365e-14
TRGV7	0.172928	0.0437408	-1.98312	1.66177e-05	0.000223812
LINC02195	0.248756	0.0325418	-2.93436	1.63908e-09	7.6672e-08
AC138207.4	0.27355	0.115243	-1.24713	1.59659e-08	5.59853e-07
HEPH	0.716482	0.200282	-1.8389	1.13866e-10	6.86961e-09
IGLV1-44	17.9384	0.765884	-4.54978	2.5569e-07	6.47592e-06
RN7SL138P	0.739968	0.283116	-1.38607	1.62829e-08	5.66817e-07
BCAT1	0.766572	0.337013	-1.18562	4.33756e-07	1.01753e-05
ECM1	2.79849	0.955998	-1.54957	1.50813e-06	2.94236e-05
OGN	0.926407	0.146181	-2.66389	0.000524678	0.00354644
LAMP3	0.980106	0.477211	-1.03831	0.00399438	0.0161456
CLEC4A	1.0582	0.411891	-1.36128	1.33555e-12	1.30391e-10
RAMP3	9.57577	4.09874	-1.22421	1.62935e-07	4.34168e-06
PELI2	0.343609	0.161699	-1.08746	5.75636e-08	1.75215e-06
AC015911.3	0.173957	0.0453234	-1.9404	1.22301e-06	2.44905e-05
CDHR1	0.163248	0.0383666	-2.08915	8.88157e-06	0.000132012
CCL8	0.959453	0.396763	-1.27393	2.65846e-05	0.000331659
TRAV8-2	0.21871	0.0309435	-2.82131	2.19204e-09	1.00148e-07
CHST4	1.68911	0.53851	-1.64922	0.000772969	0.00475358
AC145098.1	0.24188	0.114943	-1.07337	0.00060887	0.00399389
LINC02723	0.043232	0.0107517	-2.00753	6.60224e-07	1.45726e-05
IL9R	0.0296943	0.0136547	-1.12078	0.00200373	0.00968202
SPATA12	0.0356481	0.00992792	-1.84426	0.000669726	0.00427625
LINC02773	0.146479	0.0573746	-1.3522	1.3762e-06	2.72564e-05
LINC02084	0.294679	0.0697065	-2.07978	1.48751e-08	5.27103e-07
NIPAL4	0.0141882	0.00630883	-1.16925	0.000174103	0.0014907
BIRC7	0.640917	0.263476	-1.28246	0.00036726	0.00268445
P2RY10	0.350928	0.03812	-3.20255	7.14043e-12	5.79335e-10
DKK2	0.288051	0.0964771	-1.57806	0.00249887	0.0114233
SIGLEC10	0.83569	0.157724	-2.40556	2.32174e-13	2.73141e-11
CHST2	1.1805	0.446003	-1.40428	1.85327e-07	4.87759e-06
ITGA3	2.76559	1.03739	-1.41463	9.48404e-07	1.98179e-05
ADRA2A	1.01528	0.13023	-2.96275	1.14669e-06	2.31616e-05
XXYLT1-AS2	0.0539624	0.012474	-2.11303	0.00102802	0.00588324
F2RL2	0.605261	0.116163	-2.38141	1.07144e-08	3.97853e-07
FBLN2	5.21823	1.09508	-2.25252	4.9123e-06	8.0265e-05
MFSD6L	0.111467	0.0383748	-1.53839	0.00157102	0.00808674
LGALS9	5.85697	2.10598	-1.47566	5.77683e-11	3.77564e-09
HHIP-AS1	0.321721	0.0425267	-2.91937	1.68914e-05	0.000226202
HLA-DOA	3.43037	0.494775	-2.79352	2.99101e-17	2.13107e-14
CD52	13.0184	2.97156	-2.13126	1.73246e-13	2.09041e-11
IGKV2D-29	1.80703	0.0559549	-5.01321	7.08428e-08	2.10197e-06
ELANE	0.0887092	0.0249572	-1.82963	0.00535385	0.0200686
SLC7A8	1.20438	0.540854	-1.15498	2.93758e-09	1.27997e-07
CADM3	0.165122	0.0671348	-1.2984	7.05847e-06	0.000108548
PF4	0.323542	0.0373074	-3.11642	0.000111416	0.00105759
IGKV1D-8	0.723274	0.0227809	-4.98865	8.80599e-06	0.000130971
AP001189.1	0.128699	0.063045	-1.02954	0.00898532	0.0293796
TRBV24-1	0.218462	0.0225212	-3.27803	4.17692e-07	9.83771e-06
ZNF365	0.0220835	0.00876779	-1.33268	0.0045438	0.017777
AP001033.3	0.087455	0.0435864	-1.00466	0.0012086	0.00663643
IGHV4-39	19.8115	0.514093	-5.26816	1.21407e-07	3.34495e-06
ZEB2-AS1	0.046166	0.0162294	-1.50822	3.94393e-07	9.36396e-06
PLA2G4A	0.380035	0.155447	-1.28971	7.25122e-11	4.59876e-09
TRAV12-3	0.269939	0.0388919	-2.79509	1.18194e-08	4.29826e-07
ICAM1	18.1854	7.07144	-1.36271	7.43267e-07	1.6148e-05
GPM6A	0.207779	0.0427945	-2.27955	9.76134e-05	0.000951822
TRAV21	0.30635	0.0560485	-2.45043	1.31878e-05	0.00018492
LILRB1	0.705729	0.154012	-2.19607	6.51263e-16	2.07075e-13
FGF7	0.22023	0.0286504	-2.94238	1.94978e-07	5.09173e-06
TNFRSF13B	0.0731181	0.0108926	-2.74688	1.03793e-08	3.87642e-07
HLA-DRA	288.932	47.5816	-2.60225	2.04209e-18	4.87784e-15
CRYBB1	2.75527	0.16261	-4.0827	1.1468e-06	2.31616e-05
LINC02273	0.132377	0.0226102	-2.5496	1.96866e-10	1.11885e-08
GAPT	0.190898	0.0328728	-2.53783	4.2404e-10	2.23382e-08
SLAMF8	2.8153	0.479242	-2.55446	3.5647e-16	1.27081e-13
MYOCD	0.0876488	0.0257706	-1.76601	7.51957e-06	0.000114434
AC023794.5	0.0703545	0.0275415	-1.35304	2.46797e-06	4.43952e-05
LPAR5	0.494888	0.172307	-1.52212	2.03972e-09	9.33705e-08
TRGC2	0.42773	0.0882207	-2.27751	3.93228e-10	2.08857e-08
CLEC7A	0.764972	0.147013	-2.37946	4.52812e-15	1.02444e-12
HLA-DRB1	199.905	30.6666	-2.70457	4.05952e-19	2.50073e-15
MPEG1	5.87485	1.52406	-1.94664	6.471e-18	9.50486e-15
AL583785.1	0.128404	0.0574669	-1.15988	0.00823537	0.0275844
AJAP1	0.0551652	0.0232163	-1.24862	0.00053625	0.00360189
CLMP	0.310872	0.120423	-1.36821	2.66936e-07	6.68875e-06
MARCHF1	0.409871	0.174529	-1.2317	1.50442e-08	5.32294e-07
PEAK3	0.0932266	0.0231482	-2.00984	3.39258e-13	3.76528e-11
FLRT2	0.144969	0.0373131	-1.95799	1.37892e-06	2.72873e-05
CD93	6.36425	2.82022	-1.17418	9.60052e-09	3.62004e-07
MZB1	2.8685	0.209495	-3.77531	1.28317e-08	4.63074e-07
LRRC4C	0.0814767	0.0213709	-1.93074	4.911e-05	0.000544407
ZAP70	0.968135	0.266066	-1.86342	3.37452e-10	1.82527e-08
AC083973.1	0.010207	0.00348086	-1.55205	0.00239283	0.0110611
MXRA8	5.1483	1.79844	-1.51735	0.000113924	0.00107393
TRAV23DV6	0.116702	0.00670692	-4.12103	1.93114e-07	5.05425e-06
IGLL5	5.37042	0.198149	-4.76038	1.13773e-08	4.16974e-07
PLEK	4.18427	0.92399	-2.17903	4.88639e-13	5.39774e-11
PDPN	0.503826	0.0752715	-2.74275	1.4085e-07	3.82246e-06
EMP1	3.5969	1.59621	-1.1721	1.35428e-07	3.69233e-06
IGHG3	36.815	1.8113	-4.34519	1.10471e-08	4.06138e-07
LRCH2	0.150079	0.0732135	-1.03554	0.000497878	0.00338865
AC090136.3	0.0275323	0.00327714	-3.07062	1.15951e-06	2.33981e-05
AC018755.4	0.43746	0.067587	-2.69433	1.17093e-08	4.27806e-07
TLR7	0.293913	0.0392912	-2.90311	2.96785e-16	1.12077e-13
SIGLEC11	0.236174	0.0680435	-1.79532	1.0937e-08	4.03984e-07
LINC01704	0.105374	0.0472925	-1.15583	2.34157e-05	0.000298294
TRBV27	0.148494	0.0223029	-2.7351	5.23355e-05	0.000573813
CCR7	0.842436	0.165786	-2.34525	3.76488e-09	1.61355e-07
HK3	1.13518	0.306598	-1.88851	1.47295e-10	8.66425e-09
UBASH3B	0.486722	0.186865	-1.3811	1.33868e-09	6.41504e-08
AC093311.1	0.0182717	0.00596779	-1.61434	0.00229917	0.0107038
TFEC	0.27332	0.0555922	-2.29764	3.76737e-14	5.61028e-12
LINC01550	0.0472246	0.0184551	-1.35551	2.8099e-05	0.000345424
VENTX	0.176851	0.0500902	-1.81993	8.12048e-11	5.12243e-09
CCNA1	0.0307041	0.00926843	-1.72803	0.00348501	0.0145799
NIBAN3	0.0839239	0.0218607	-1.94074	0.00111814	0.00624909
MEIS3P1	0.260909	0.115012	-1.18176	0.00280868	0.0125024
AC243829.4	0.0526681	0.0160744	-1.71217	0.000765578	0.0047217
LINC02388	0.0636144	0.0309252	-1.04057	0.00330511	0.0140397
LINC01679	0.17186	0.056432	-1.60665	2.25271e-09	1.02197e-07
MEIS3	0.383371	0.150619	-1.34783	5.71055e-07	1.2821e-05
TRAV8-4	0.175693	0.0344152	-2.35194	3.66539e-06	6.24496e-05
FCER2	0.177108	0.0554596	-1.67512	0.000810086	0.00492265
LRRC25	2.67802	0.769767	-1.79867	2.89748e-14	4.54499e-12
EMB	1.18247	0.307641	-1.94248	6.42238e-16	2.07003e-13
PTGDR	0.116518	0.0337117	-1.78923	4.24378e-10	2.23382e-08
AL035446.1	1.7107	0.733887	-1.22096	0.00616038	0.0223314
KCNT1	0.0150282	0.00712176	-1.07736	0.00175926	0.00881279
CD8A	2.15571	0.35524	-2.60129	1.48948e-10	8.73962e-09
TNFSF8	0.339344	0.0739896	-2.19735	1.84651e-13	2.21667e-11
IL6-AS1	0.0219909	0.00888736	-1.30708	0.000233356	0.00187714
AL031846.1	0.150041	0.037634	-1.99525	1.03464e-09	5.12508e-08
CXCL9	14.6129	2.57602	-2.50402	2.2622e-06	4.12295e-05
GFRA2	0.445516	0.139802	-1.67209	1.41139e-09	6.7497e-08
MMP12	2.05303	0.594876	-1.7871	8.04861e-07	1.73262e-05
PRDM1	0.844619	0.246088	-1.77913	2.53996e-14	4.12157e-12
AC024451.2	0.581595	0.256065	-1.18351	0.000136404	0.00123774
SYTL3	0.530965	0.160488	-1.72615	5.39149e-12	4.64676e-10
CHN1	0.815281	0.405723	-1.0068	0.000167522	0.00144329
GABRP	0.413855	0.0384283	-3.42888	0.000144091	0.00129331
LINC02331	0.611782	0.102231	-2.58119	0.0110583	0.0341391
CLEC3B	7.96837	3.50225	-1.186	1.96368e-05	0.000256829
ENG	22.227	9.59655	-1.21172	8.59288e-11	5.39152e-09
PYGO1	0.0649694	0.0295893	-1.13469	0.000142802	0.00128391
S1PR5	0.384711	0.191469	-1.00667	7.97048e-07	1.71738e-05
CXCR4	14.0522	4.46826	-1.653	9.51128e-11	5.87378e-09
CYTH4	1.64341	0.509594	-1.68927	2.78532e-14	4.4281e-12
CCL5	17.0754	2.87733	-2.56912	2.85961e-14	4.51569e-12
LINC02384	1.75478	0.828385	-1.08292	0.000828023	0.00500936
IL12B	0.0226704	0.00486269	-2.22098	1.4922e-06	2.91853e-05
LINC01215	0.0779886	0.00979256	-2.9935	1.58817e-08	5.58564e-07
FCRL5	0.0850317	0.00842805	-3.33473	1.14235e-06	2.31616e-05
ARHGAP22	0.302866	0.131545	-1.20312	1.28092e-07	3.49922e-06
CCL2	8.63116	3.30035	-1.38693	2.41389e-08	8.07915e-07
RARRES1	5.80188	2.37496	-1.28862	0.00020523	0.00168546
ITGB8	0.261475	0.0987588	-1.40469	0.00335405	0.0141908
LAPTM5	29.2422	7.11181	-2.03977	1.17023e-17	1.25131e-14
TRBV30	0.257498	0.0491779	-2.38848	4.30553e-07	1.01103e-05
PRSS22	0.995863	0.284965	-1.80516	0.00199192	0.00964299
KLF8	0.0881512	0.0418299	-1.07544	6.28632e-05	0.000665066
IGHV1-58	1.76707	0.0152081	-6.86038	1.382e-07	3.76355e-06
S100P	53.7188	17.9976	-1.57762	0.010004	0.0317578
ETS1	6.25879	2.82699	-1.14662	3.84326e-09	1.64415e-07
IGHV4-4	0.778046	0.00930675	-6.38543	2.96694e-06	5.198e-05
WSCD2	0.0274835	0.0099985	-1.45878	0.00372799	0.0153403
RIPK3	0.513151	0.188268	-1.44659	8.68323e-12	6.83304e-10
LRRK1	0.242692	0.0747102	-1.69975	1.88153e-10	1.07453e-08
KLRC1	0.0756022	0.0271591	-1.47699	8.67474e-05	0.000865965
NAV1	0.403508	0.188068	-1.10134	4.14832e-07	9.78995e-06
FSTL3	12.0133	4.81615	-1.31868	5.17132e-05	0.000568314
CRTAM	0.278048	0.0433452	-2.68139	1.69872e-11	1.27315e-09
NTM	0.372807	0.0882677	-2.07847	4.11383e-06	6.90895e-05
SOD3	7.63965	2.29838	-1.73289	4.86937e-07	1.11886e-05
AL022067.1	0.0666626	0.00985402	-2.75809	4.30251e-06	7.17461e-05
FCN3	4.62687	0.919283	-2.33145	6.94651e-06	0.000107247
GZMA	5.83836	1.06052	-2.46079	3.26822e-15	7.84673e-13
SLFN12L	0.114845	0.0277297	-2.05018	4.19015e-11	2.85768e-09
BNIP5	0.155856	0.01757	-3.14903	0.00137495	0.00732559
APLNR	6.36614	2.00593	-1.66615	8.488e-08	2.45048e-06
NTRK3	0.0229602	0.00527653	-2.12147	0.000265304	0.00208564
TRBJ2-7	0.706144	0.170056	-2.05396	0.000304892	0.00232312
PLAC9P1	0.0667874	0.0238768	-1.48397	0.0141598	0.0409379
RAB39B	0.104454	0.0379759	-1.45971	1.79728e-08	6.1913e-07
IGLV1-36	1.10953	0.0327378	-5.08285	4.01506e-06	6.78666e-05
AL590226.1	0.532251	0.228975	-1.21692	4.58414e-05	0.000516819
CEBPE	0.0297003	0.0124899	-1.24972	0.000112319	0.00106191
LTBP2	3.84816	1.10799	-1.79622	1.74231e-06	3.33291e-05
FOLR2	11.2601	2.83143	-1.99161	3.09437e-14	4.82168e-12
APOBEC3G	1.14089	0.480536	-1.24744	2.73165e-09	1.20137e-07
CCR8	0.107997	0.0174312	-2.63125	7.18387e-07	1.56799e-05
DPEP2	0.523001	0.152851	-1.77469	9.65755e-18	1.18242e-14
PLA2G2D	1.3036	0.0663198	-4.29692	3.91415e-10	2.08835e-08
MGAT3	0.243621	0.0910123	-1.4205	2.33926e-06	4.23713e-05
S100A12	0.284826	0.122377	-1.21875	0.0045424	0.017777
RAB31	2.81783	1.01372	-1.47492	1.02913e-10	6.27316e-09
PTGIR	0.827944	0.254187	-1.70364	7.05755e-10	3.57112e-08
NTRK1	0.0605781	0.018237	-1.73193	0.000456813	0.00316513
STAP1	0.192446	0.0302679	-2.66859	1.53394e-07	4.10604e-06
HDAC9	0.126418	0.0436746	-1.53334	8.49635e-11	5.34521e-09
CIB3	0.0678574	0.0222548	-1.60839	0.0143974	0.0414548
KCNMB1	0.197939	0.0741637	-1.41627	1.01565e-09	5.0416e-08
IGHV3-23	25.8902	0.77784	-5.05679	1.33023e-08	4.75667e-07
TMEM154	0.275167	0.100682	-1.45051	3.82758e-07	9.1153e-06
TREML2	0.0909308	0.0338184	-1.42696	6.05318e-06	9.59033e-05
CPZ	0.0601334	0.00476888	-3.65644	9.66022e-07	2.00791e-05
AL391095.3	10.5178	4.47327	-1.23343	1.3467e-05	0.000188392
IGHV1-24	8.24761	0.182756	-5.49598	2.24627e-07	5.77623e-06
TNC	3.0816	0.629368	-2.29171	1.78e-08	6.141e-07
GABRR3	0.152366	0.0232477	-2.71238	0.00329453	0.0140176
GPSM3	6.78246	2.07321	-1.70994	1.78997e-15	4.73216e-13
STMN2	1.49999	0.296015	-2.34121	0.000111269	0.00105759
SCAT1	0.056313	0.0253997	-1.14866	0.0016573	0.00843859
AC009119.1	0.0936076	0.0292356	-1.6789	1.09795e-09	5.35966e-08
PTPN5	0.0283956	0.0111351	-1.35055	0.00144026	0.00757269
LAYN	0.701726	0.328664	-1.0943	4.21446e-05	0.000481369
CASP1	2.85422	1.16434	-1.29358	2.05602e-10	1.16004e-08
CD200	1.26964	0.543049	-1.22527	2.37873e-06	4.29871e-05
TTC24	0.0448457	0.0138308	-1.69708	0.00654653	0.0233101
IFI44L	1.3065	0.245607	-2.41128	1.71105e-08	5.9205e-07
LINC01934	0.0393632	0.00725997	-2.43881	3.46687e-08	1.11742e-06
PLEKHO1	4.22956	1.81428	-1.22111	8.37965e-10	4.19499e-08
RASAL3	1.56345	0.492433	-1.66673	3.7958e-15	8.96367e-13
TEPP	0.0128171	0.00312644	-2.03548	0.000555049	0.00370384
PDE2A-AS2	0.155664	0.0495488	-1.65151	1.51173e-07	4.06045e-06
AC034238.2	0.00982411	0.00122387	-3.00488	1.50296e-06	2.93471e-05
FAM83A-AS1	8.00254	1.37427	-2.54179	0.00436555	0.0172808
AC087521.1	0.0552205	0.0208078	-1.40808	3.45779e-05	0.000407811
CD1C	1.02444	0.316431	-1.69487	1.80639e-08	6.20475e-07
LAMC3	2.6176	1.03058	-1.34479	0.00115568	0.00641169
EDIL3-DT	0.0631425	0.0305067	-1.04949	0.0181784	0.0491293
IL17RD	0.141278	0.0587415	-1.26609	0.000597929	0.00393396
IL2RA	0.484996	0.0691279	-2.81063	6.59495e-13	7.08551e-11
IL6	0.361189	0.0499117	-2.85531	4.83407e-08	1.50054e-06
FPR1	1.05942	0.173099	-2.6136	2.90102e-11	2.04979e-09
WFDC1	0.225165	0.0672754	-1.74283	2.76787e-07	6.86252e-06
TNFRSF18	1.38456	0.49113	-1.49525	5.78941e-09	2.32456e-07
ZCCHC18	0.0536751	0.0237369	-1.17712	5.18319e-09	2.12466e-07
LILRB4	1.21462	0.247957	-2.29234	1.24119e-14	2.28156e-12
LINC01556	0.217447	0.0742221	-1.55074	0.00372996	0.0153457
BAALC	1.33316	0.370202	-1.84847	0.00331975	0.014079
AC243960.3	0.075268	0.0231531	-1.70083	1.64309e-07	4.37334e-06
CD200R1	0.221394	0.0637924	-1.79516	2.61395e-11	1.86941e-09
SIRPG	0.789466	0.122252	-2.69102	5.72377e-12	4.84441e-10
TRPM2	0.742295	0.346054	-1.10099	8.85839e-09	3.38359e-07
PCDHB15	0.344715	0.162052	-1.08895	0.000362285	0.00265386
CXCR3	1.17545	0.264589	-2.15138	1.92375e-10	1.09598e-08
NOS3	1.40132	0.676472	-1.05068	3.63086e-06	6.19511e-05
CR1L	0.0595581	0.0229123	-1.37818	0.0104498	0.0327725
LINC02812	0.0305843	0.00724325	-2.07808	0.000528832	0.00356837
NKX2-3	0.0720206	0.0317554	-1.18141	0.00594594	0.021734
TRPC2	0.0466645	0.0105209	-2.14907	9.53871e-10	4.74495e-08
SLA2	0.637001	0.159541	-1.99737	1.22531e-12	1.22162e-10
GJA3	0.0490417	0.0170642	-1.52304	0.0137305	0.0400218
UCP2	9.94035	2.77887	-1.8388	4.70504e-14	6.70939e-12
LY86	2.84207	0.592538	-2.26196	1.22055e-18	4.78637e-15
LY96	14.9143	3.19837	-2.22129	6.92964e-11	4.44271e-09
IL4I1	2.09112	0.461867	-2.17873	1.20868e-08	4.38196e-07
PLEKHO2	6.16406	2.78086	-1.14835	2.43822e-11	1.7652e-09
IGHV3-72	1.13761	0.0621571	-4.19394	3.16035e-07	7.69771e-06
TRAV14DV4	0.164729	0.032485	-2.34225	5.96926e-05	0.000640742
TNFAIP8L2	2.77798	0.758142	-1.87349	9.09586e-16	2.7438e-13
GBP4	4.98996	2.06239	-1.27471	1.80292e-07	4.75037e-06
LHFPL6	6.48298	2.71162	-1.2575	7.56375e-07	1.63874e-05
IGLV9-49	1.32927	0.044842	-4.88964	1.01308e-07	2.86845e-06
P3H2	0.89429	0.222413	-2.0075	1.01762e-10	6.21908e-09
IL33	3.01984	1.08722	-1.47383	2.97487e-05	0.000362123
C1orf162	2.84287	0.809121	-1.81292	5.90616e-16	1.93008e-13
PRKG1	0.363713	0.144915	-1.3276	1.74231e-06	3.33291e-05
KCNE4	1.33425	0.364595	-1.87167	3.07865e-06	5.35385e-05
SPARC	97.7859	45.8855	-1.09159	9.90363e-07	2.05126e-05
TRAT1	0.377723	0.034444	-3.455	3.06627e-13	3.42092e-11
LINC00996	0.163314	0.0428712	-1.92957	1.09356e-09	5.34934e-08
CASP5	0.094292	0.02973	-1.66521	0.0001346	0.00122562
GAS7	0.779917	0.372021	-1.06794	1.87563e-09	8.63636e-08
NCR3	0.460932	0.112088	-2.03992	3.3729e-12	3.07604e-10
TRAV19	0.246634	0.0475491	-2.37488	2.03533e-05	0.000265021
CLEC4G	1.14912	0.0919716	-3.64319	9.39579e-07	1.96819e-05
GABRG1	0.0158849	0.00614637	-1.36985	0.0100981	0.0319554
BIRC3	9.9187	2.8157	-1.81666	1.18478e-08	4.30197e-07
SVEP1	0.471849	0.0782805	-2.5916	5.3207e-07	1.20724e-05
PDZD4	0.508839	0.197236	-1.36729	1.4576e-06	2.85799e-05
AXL	2.47369	0.681398	-1.86009	5.18454e-15	1.15082e-12
AC138207.1	0.0413628	0.0175665	-1.23551	0.00861062	0.028483
TRGV5	0.0988299	0.0329379	-1.5852	2.74553e-05	0.000339461
MAP9	0.135857	0.064871	-1.06644	1.30997e-06	2.61427e-05
CMTM2	0.139629	0.0600731	-1.21681	0.00234826	0.0109065
IGFL2	0.0510655	0.0137461	-1.89333	0.00468708	0.0181969
AC099494.2	0.0426897	0.0169571	-1.332	0.000203295	0.00167424
DCSTAMP	0.116111	0.0490372	-1.24356	0.0108161	0.0336266
IGLV3-19	55.8955	1.53159	-5.18963	1.48649e-07	4.00179e-06
TAAR3P	0.414076	0.206313	-1.00506	0.0109014	0.0338255
LINC00519	0.123514	0.0131683	-3.22954	7.36578e-05	0.000757802
VAV1	1.29623	0.284655	-2.18703	2.54761e-17	1.92871e-14
TMEM59L	0.133632	0.043465	-1.62034	0.0160692	0.0450169
GAS1RR	0.0199821	0.00792559	-1.33412	0.000214141	0.00174767
BMP6	0.725164	0.29169	-1.31387	8.48324e-05	0.000851182
HGF	1.17063	0.146607	-2.99726	2.31235e-09	1.04029e-07
TRIM22	4.20458	1.37574	-1.61176	1.59251e-10	9.20644e-09
IGHE	0.293547	0.134933	-1.12135	0.0079662	0.0269074
CX3CR1	0.431981	0.213531	-1.01652	0.000864459	0.00516896
LINC01480	0.988229	0.40291	-1.29439	1.17494e-09	5.68832e-08
MNDA	1.62434	0.320973	-2.33933	1.22474e-14	2.26905e-12
ERP27	1.24012	0.420551	-1.56013	1.29541e-05	0.000182186
AC027288.3	0.0749614	0.0202995	-1.8847	0.00123511	0.00675209
CD70	0.367192	0.0546845	-2.74733	2.43415e-10	1.3476e-08
DOCK2	0.686281	0.144097	-2.25176	2.85166e-15	7.13795e-13
SLC39A2	0.022664	0.0112346	-1.01246	0.0034358	0.0144256
ADGRA2	2.07554	0.748985	-1.47048	2.57965e-05	0.000323198
POSTN	4.62248	0.71401	-2.69465	4.09304e-07	9.68864e-06
AP001094.1	0.185614	0.0798278	-1.21734	0.00780713	0.0265109
LINC01197	0.146982	0.0562049	-1.38687	1.52696e-08	5.39459e-07
AOAH	1.76459	0.364979	-2.27345	9.50827e-17	4.56572e-14
IGHV3-48	2.22876	0.0870543	-4.67818	6.31481e-08	1.90003e-06
POM121L9P	0.0541728	0.0254201	-1.0916	9.068e-05	0.000897228
TRAV16	0.167139	0.0234209	-2.83518	2.20974e-07	5.68852e-06
LRRC4	0.17366	0.0786548	-1.14266	1.87036e-07	4.90341e-06
ECSCR	2.47342	1.1611	-1.09101	1.61891e-09	7.5879e-08
ALOX5	2.38208	0.944281	-1.33494	1.24569e-07	3.42006e-06
HTR2B	1.31679	0.486858	-1.43545	8.74967e-06	0.000130216
CUBN	0.0546877	0.0266965	-1.03457	1.02452e-05	0.00014917
AC079209.1	0.497577	0.139517	-1.83448	1.52204e-05	0.000207847
CILP	0.268017	0.076531	-1.80821	0.00513196	0.0194954
BDKRB2	1.03559	0.408353	-1.34256	5.19917e-06	8.42503e-05
PLN	0.50751	0.170395	-1.57455	2.23329e-06	4.08291e-05
CCL21	38.3961	3.92326	-3.29084	6.27113e-08	1.89171e-06
PLEKHA3P1	0.0703852	0.0337291	-1.06128	0.000390689	0.00281394
POU2F2	0.31202	0.102488	-1.60618	1.07442e-11	8.34326e-10
SHISAL1	0.0668632	0.00862929	-2.9539	1.6433e-06	3.16927e-05
IGHG2	72.5427	3.08095	-4.55738	1.9154e-09	8.80224e-08
PIK3CG	0.23484	0.0910758	-1.36654	2.04321e-08	6.91722e-07
AL031733.2	0.0382307	0.013692	-1.4814	0.000129679	0.00119049
ISLR	5.82923	0.784121	-2.89416	8.50853e-09	3.28731e-07
VSTM5	0.0366938	0.0179328	-1.03294	0.00343146	0.0144151
LINC01133	0.140272	0.026697	-2.39348	0.00282011	0.0125339
[truncated: 192 more rows]
