# Supplementary material for: Identification and Validation of a Novel Tumor Microenvironment-Related Prognostic Signature of Patients With Hepatocellular Carcinoma
Source: Front Mol Biosci. 2022 Jun 30;9:917839. doi: 10.3389/fmolb.2022.917839 (PMC9280086; doi:10.3389/fmolb.2022.917839)
Supplement: Supplementary file 1 [file DataSheet1.ZIP › supplementary S2.xlsx]

## Sheet: immnue.DEG
gene	conMean	treatMean	logFC	pValue	fdr
AC078925.4	0.237397	1.27781	2.4283	0.00627388	0.0322527
HHLA3-AS1	0.0509545	0.323161	2.66497	0.010861	0.0464409
SNORD9	0.111672	0.279327	1.32269	0.00177635	0.0135898
DACT2	1.64065	4.69755	1.51764	0.00143901	0.0116471
LINC01058	0.147003	0.31212	1.08625	0.00354186	0.0220165
BRWD1-AS1	0.0296745	0.0634129	1.09555	0.000173933	0.00237868
ACTN2	1.52293	5.39528	1.82485	0.00478624	0.0268933
AC010203.1	0.25661	0.561129	1.12875	0.000655565	0.00662262
AC111182.1	0.089537	0.190052	1.08584	0.00342417	0.0214761
FLNB-AS1	0.199329	0.408178	1.03405	0.0091046	0.041503
AC007879.4	0.0390983	0.0895807	1.19608	0.00323243	0.0207652
AC011747.1	0.167242	0.381286	1.18894	0.0106161	0.0457582
AL078644.1	0.004665	0.0122311	1.39061	3.36133e-05	0.000628185
ASIC4	0.00848563	0.0174491	1.04006	0.0118857	0.0493072
MIR4692	0.0888833	0.207498	1.22312	0.000582037	0.00603866
AL133153.2	0.0982096	0.199629	1.02339	0.00964574	0.043142
AC087222.1	0.150515	0.336229	1.15954	8.51311e-05	0.0013473
AL161729.4	0.135967	0.2858	1.07175	0.00453752	0.0259201
MIR4730	0.10552	0.220555	1.06363	0.00168613	0.0130952
SMC1B	0.26994	0.709555	1.39427	0.00214207	0.0155335
NPPA	0.105446	0.228333	1.11463	0.00854334	0.0397786
AC011005.4	0.357234	0.757982	1.0853	9.23951e-05	0.0014405
CYP4F10P	0.0157679	0.0421863	1.41978	0.00131448	0.0109428
RN7SL333P	0.192831	0.403047	1.06361	0.0105226	0.0454579
RNA5SP301	0.349674	0.920258	1.39603	0.000206635	0.0027131
AP000553.2	0.238332	0.491677	1.04474	0.010821	0.0463387
DIAPH1-AS1	0.00527985	0.0107403	1.02446	0.00415204	0.0244195
AL590483.3	0.0388682	0.117099	1.59107	0.000402925	0.00456246
AL021391.1	0.0394792	0.085972	1.12278	0.00481381	0.026997
KRTAP10-4	0.0122868	0.0430451	1.80874	0.000304154	0.00366943
AC006037.1	0.298	0.613844	1.04256	0.00904311	0.0413207
C17orf78	0.0145415	0.0293451	1.01294	0.0108599	0.0464409
AC063947.2	0.00673229	0.0152464	1.1793	0.000456075	0.00501639
AC012370.2	0.00555538	0.0122053	1.13555	4.90508e-05	0.000858874
CSTL1	0.0739456	0.155558	1.07292	0.00567506	0.0301453
CLVS2	0.1199	0.306463	1.35388	0.00061745	0.0063151
AL590483.2	0.19513	0.674458	1.78929	0.00872409	0.040349
CSPG5	0.328575	0.713451	1.11859	4.75e-06	0.000114732
AP006216.1	0.02916	0.0649744	1.15588	0.00142167	0.0115595
H2BC1	0.0390725	0.085887	1.13629	0.000394291	0.0044801
LINC01783	0.0636129	0.232877	1.87218	0.00161492	0.0126789
LINC01054	0.0108297	0.0263861	1.28478	7.01156e-05	0.00115077
FMN2	0.0427143	0.169531	1.98876	0.00539967	0.0291052
AC104117.5	0.0217962	0.0498316	1.19298	0.0016123	0.0126735
LINC01535	0.1577	0.317162	1.00804	0.000804834	0.00772741
AC021092.1	0.030272	0.0977578	1.69123	0.00678856	0.0340125
CEP57L1P1	0.00903003	0.0209111	1.21146	0.000235539	0.00300694
AC231981.1	0.363548	0.771441	1.08541	0.000167913	0.00232025
AL450306.1	0.0362076	0.0778232	1.10391	0.00160369	0.0126265
CLCN1	0.0877395	0.247758	1.49763	0.00313084	0.0202652
AC010735.1	0.0688878	0.17336	1.33145	0.000308223	0.00370494
AL645733.1	0.0468882	0.117904	1.33032	0.000968761	0.00880598
PTPRG-AS1	0.0566158	0.135657	1.26068	0.00161705	0.0126913
AC127002.1	0.0752661	0.160757	1.09481	0.00115207	0.00991677
MYH7B	0.436476	2.65014	2.60209	6.60502e-06	0.000153737
GREB1	1.12277	2.48533	1.14638	0.00269836	0.0182716
NAV2-AS5	0.00703336	0.0144242	1.0362	0.00108939	0.00953392
AL591767.3	0.0190458	0.0559479	1.55461	8.479e-05	0.00134296
AC011195.1	0.0732003	0.171698	1.22995	0.00245286	0.0170431
LINC00940	0.0433836	0.103602	1.25583	0.00478609	0.0268933
LARGE-AS1	0.00445794	0.00931921	1.06383	0.00170428	0.0132077
RIBC2	0.692485	1.81429	1.38955	0.00023896	0.00303733
AC115989.1	0.112545	0.233036	1.05005	0.000129995	0.00191038
MTND2P9	0.0134716	0.0280165	1.05636	0.0075807	0.0366363
ASCL5	0.0355055	0.110841	1.64237	0.00502671	0.0277971
CHRNB2	0.0388229	0.0828687	1.09392	0.000657572	0.00663621
AC005726.4	0.00681368	0.0163766	1.26513	0.000862196	0.00811584
C19orf57	0.621634	1.30071	1.06516	0.000257993	0.00321696
SLC47A1P2	0.139779	0.615299	2.13814	0.00171986	0.0132856
AL512604.3	0.0136147	0.0285697	1.06932	0.000453093	0.00499551
TMEM151B	0.00787832	0.0181158	1.20129	0.00398311	0.0237286
AC098828.1	0.206779	0.417415	1.0134	0.000818128	0.00781273
ZBTB20-AS4	0.0372218	0.0808356	1.11884	0.0010882	0.00952711
AC005695.1	0.0140605	0.0294637	1.06729	0.000483	0.00524247
AC126407.1	0.039838	0.0873251	1.13225	0.00168429	0.0130853
AL354733.2	0.00445124	0.00919868	1.04722	0.000180745	0.00244276
MTATP8P2	1.9526	4.77522	1.29017	0.00330201	0.0209954
MIR3649	0.434314	0.986594	1.18372	0.000133068	0.00194315
AC091729.1	0.026648	0.0558095	1.06648	0.00205047	0.0150523
AC133473.1	0.0386284	0.086091	1.1562	0.000204371	0.00268797
ADIPOR1P2	0.0339046	0.0786486	1.21394	0.000833483	0.00791019
LINC01424	0.0781841	0.156541	1.00159	0.0105934	0.0456867
AL359893.2	0.251371	0.552295	1.13562	0.000245306	0.00310071
GAPDHP22	0.0339842	0.0932724	1.45658	0.0017317	0.0133546
AL356056.1	0.0192836	0.0410148	1.08877	0.00337949	0.0213012
HNRNPA1P71	0.00891887	0.0196655	1.14073	0.000152155	0.00215761
AC113554.1	0.00652522	0.0161991	1.31182	0.0040012	0.0238119
LINGO4	0.445065	1.14513	1.36343	0.0095895	0.0429944
AC006557.1	0.0320373	0.0758392	1.24319	0.00122798	0.0103993
C10orf67	0.0202871	0.0875754	2.10996	0.000820353	0.00782425
LINC02323	0.12979	0.366077	1.49597	0.00448331	0.0257179
POTEKP	0.0294083	0.0699098	1.24927	0.00332833	0.0210815
RN7SKP198	0.0242876	0.0516197	1.0877	0.00143094	0.0116062
AC020904.1	0.0197207	0.0491623	1.31784	0.00212108	0.0154329
AL353997.2	0.0143881	0.032316	1.16737	0.011008	0.0468952
LINC00637	0.0218723	0.0465386	1.08932	7.28028e-05	0.00118307
CPSF4L	0.0686983	0.18066	1.39493	0.000612045	0.0062713
RN7SL192P	0.043861	0.113499	1.37167	3.48016e-05	0.000647243
AC141557.2	0.194402	0.543866	1.48421	0.00364498	0.0223917
H2BC2P	0.0258658	0.0622964	1.2681	0.000168912	0.00232983
OR2W6P	0.0141012	0.03983	1.49804	0.000562753	0.0058863
MTCYBP23	0.010218	0.025691	1.33016	0.00270259	0.0182895
AC024361.2	0.379294	0.775693	1.03217	4.23317e-05	0.000764458
LINC00665	1.23146	2.69931	1.13222	0.00274611	0.0184701
SREK1IP1P2	0.0221915	0.0470268	1.08347	7.53341e-05	0.00121734
AC112777.1	0.175555	0.36303	1.04817	0.00062115	0.00634167
AC073476.3	0.0166196	0.0346271	1.05902	0.00130542	0.0108791
AL032819.1	0.0274498	0.0578383	1.07523	0.00135225	0.0111445
REG4	0.134626	2.36766	4.13643	0.00877239	0.0404712
AP003396.3	0.0316475	0.0685297	1.11464	0.00275468	0.0185223
H2AC11	1.46006	3.28507	1.1699	0.00193544	0.014424
AL157392.2	0.289324	0.722931	1.32117	0.00308973	0.0200723
AC092645.1	0.424018	0.899093	1.08435	0.00336221	0.0212316
MTCYBP18	1.233	3.07669	1.31921	0.000902849	0.00835223
AC022400.10	0.0169906	0.0565761	1.73546	1.65277e-05	0.000343725
CLRN2	0.0255284	0.0965323	1.91891	0.00436464	0.0252349
AC078993.1	0.701037	1.74159	1.31285	0.00794693	0.0378193
LINC01107	0.00509932	0.017085	1.74436	0.000250548	0.00315263
AC069294.1	0.324493	0.903591	1.47748	0.00197792	0.0146504
AC080129.2	0.710046	1.44303	1.02311	0.00614374	0.0318311
CNIH2	0.268934	0.557247	1.05107	0.000565866	0.00590546
AC068669.1	0.0465609	0.105182	1.1757	1.79028e-06	4.89434e-05
EVPL	0.510043	1.08804	1.09304	0.00521124	0.0284682
LDHAL6A	0.0205396	0.045173	1.13705	0.00785766	0.0375325
TMEM231P1	0.146706	0.383109	1.38483	0.000347642	0.00407181
AL591806.3	0.0947087	0.228513	1.27071	0.00601072	0.0313448
BNIPL	0.237651	0.79535	1.74275	0.00128477	0.0107576
AC136624.3	0.016838	0.0373088	1.14779	9.76264e-06	0.000217442
AC002451.2	0.00825425	0.0263751	1.67597	0.00764906	0.0368343
CELP	0.00340548	0.0130258	1.93544	0.0100615	0.0441784
GBAP1	0.480992	1.05779	1.13697	0.00220781	0.0158537
NDUFA3P1	0.0400249	0.0869393	1.11911	0.0105558	0.0455842
MIR1302-3	0.105849	0.213453	1.01191	0.00611799	0.0317444
IL31	0.0225981	0.0524973	1.21604	0.000190277	0.00254066
BX284668.2	0.146094	0.396381	1.43999	0.000934994	0.00859396
CTAGE12P	0.0074856	0.0167536	1.16229	0.00395647	0.0236128
AC136624.1	0.0552208	0.112483	1.02642	0.000318648	0.00381038
ZNF577	0.603578	1.26071	1.06263	0.00344109	0.0215705
COL9A3	1.22498	3.28882	1.42481	0.0114164	0.0480051
AC073911.2	0.024638	0.0575486	1.2239	0.00183857	0.0139561
SNORA15B-1	0.0535176	0.117765	1.13783	0.00081401	0.00778871
AC116025.1	0.626049	1.44558	1.20731	0.00494127	0.0274829
AC105036.1	0.0232648	0.0479082	1.04212	0.000905582	0.00837037
FTLP12	0.323171	0.670627	1.05321	7.12506e-05	0.00116607
LINC01828	0.00818736	0.0204719	1.32218	0.00408527	0.0241624
MT-TV	0.242252	0.530959	1.13209	0.0116045	0.0485744
SMIM17	0.0523435	0.14076	1.42716	4.31703e-05	0.000774745
PDCL3P6	0.00681533	0.0229793	1.75348	8.84141e-08	3.19988e-06
MIR7851	0.0461723	0.0989418	1.09955	0.000851377	0.00803668
EXD1	0.00885238	0.0198122	1.16225	0.000354636	0.00413139
GRK1	0.00283729	0.00697318	1.2973	0.000265681	0.0033021
PXT1	0.0264449	0.0538478	1.0259	0.00149818	0.0119829
AC133552.1	0.006079	0.0125269	1.04313	0.00333875	0.0211418
AC093249.3	0.0514319	0.114078	1.14928	0.00229167	0.0162383
RASL10B	2.78157	9.51944	1.77498	0.0054496	0.0292443
TLCD3B	0.0517087	0.135847	1.39351	0.00120559	0.0102569
AC130472.1	0.0267848	0.0709157	1.40469	0.00084048	0.00796675
ADGRD1-AS1	0.140381	0.970655	2.78962	0.00280091	0.0187348
AC007686.1	0.0441686	0.161798	1.8731	0.00964952	0.043142
AL360181.1	2.52282	5.51666	1.12876	2.42138e-05	0.000480999
RN7SKP80	0.210674	0.519237	1.30138	0.00109187	0.00954191
Z95114.2	0.00440104	0.0106871	1.27996	0.000459824	0.00504798
MIR3944	0.121233	0.30135	1.31365	0.00177635	0.0135898
AL512598.1	0.58444	1.23657	1.08122	0.000164472	0.00228447
AP006248.2	0.0251372	0.0577866	1.20091	0.00424428	0.0247374
QRSL1P1	0.0441588	0.110509	1.32339	0.000257214	0.00321245
AL121845.4	1.79354	3.74617	1.06261	0.000218186	0.00282623
AC068860.1	0.0158531	0.0347652	1.13288	0.00725099	0.0355348
BNIP3P42	0.0123582	0.029622	1.26121	0.000133042	0.00194315
AC106820.5	0.150956	0.320001	1.08395	0.000977067	0.00885703
RPL7AP26	0.0368724	0.0784224	1.08873	0.000168951	0.00232983
H4C10P	0.122451	0.3101	1.34053	0.000863706	0.00811679
AC013244.1	0.234402	0.489682	1.06286	0.000376107	0.00430958
AC092574.2	0.0226593	0.0964874	2.09024	0.0050972	0.0280346
LENEP	0.0350938	0.0842937	1.26421	0.000108193	0.00164482
AC008752.1	0.059485	0.143478	1.27024	0.000494424	0.00534381
AL391095.4	0.0408698	0.106154	1.37705	6.1209e-05	0.00102727
ASH1L-IT1	0.0161094	0.0375575	1.2212	0.00184959	0.0140152
NCF1B	0.314438	0.0514421	-2.61176	3.98216e-15	9.7618e-13
TRAV12-1	0.314333	0.0280846	-3.48444	1.88928e-08	7.86814e-07
STX11	1.26031	0.424448	-1.57012	3.15858e-07	1.01369e-05
IGHJ3	3.35503	0.227958	-3.87948	9.22e-05	0.00143843
PYHIN1	0.389159	0.064101	-2.60194	1.0969e-13	1.58968e-11
SYNPO2	0.70756	0.276971	-1.35312	2.78213e-05	0.000539636
CD79A	2.70143	0.193121	-3.80614	7.4054e-08	2.70861e-06
ADTRP	0.445267	0.12499	-1.83286	5.06729e-05	0.000881915
MFAP5	0.102395	0.0237868	-2.10591	0.000588201	0.00608569
PTH1R	1.22075	0.469259	-1.37931	0.00915213	0.0416208
RGS4	1.05252	0.223431	-2.23594	3.4894e-05	0.000648438
TRAV20	0.142169	0.0234729	-2.59854	0.00132044	0.0109707
CORO1A	5.96609	1.27257	-2.22904	2.97331e-15	7.78568e-13
S100A11	121.165	38.58	-1.65105	1.99173e-08	8.18101e-07
TOGARAM2	0.0317534	0.0133767	-1.2472	0.00117732	0.0100609
LINC00861	0.214021	0.0448773	-2.25369	9.69121e-11	6.58745e-09
IGHV3-11	8.64431	0.485912	-4.15298	3.28949e-06	8.26605e-05
PRKCB	0.442589	0.073137	-2.59729	1.93434e-15	5.57161e-13
TREML3P	0.948667	0.115464	-3.03846	0.00666081	0.0335586
HLA-DQB2	3.94149	0.679174	-2.53689	2.90176e-09	1.41665e-07
SYNPO2L	0.017984	0.00540175	-1.73522	0.00594078	0.0311114
CD44-AS1	0.0610326	0.0247534	-1.30195	0.00405584	0.0240432
RCSD1	1.30413	0.466041	-1.48456	1.08982e-09	5.9089e-08
COLEC10	1.30872	0.227805	-2.52229	7.2795e-05	0.00118307
HHLA2	0.105842	0.0307269	-1.78434	0.011816	0.0491381
GZMM	1.76546	0.443964	-1.99153	3.07527e-12	2.97746e-10
IGHV3-15	10.2842	0.29795	-5.10921	3.69987e-07	1.16629e-05
RERGL	0.707349	0.277029	-1.35239	0.00445106	0.0255711
ADAMTS2	2.52405	0.831607	-1.60177	0.000147657	0.00210939
LBP	380.081	150.23	-1.33913	3.76297e-09	1.79897e-07
SLA	1.25675	0.229183	-2.45513	7.4714e-17	5.55366e-14
HTRA3	2.86241	1.39838	-1.03348	0.00239895	0.016736
PDE6G	0.684561	0.254729	-1.42621	1.35758e-08	5.76107e-07
HLA-DQB1	15.1284	2.28	-2.73016	6.77238e-15	1.45847e-12
STING1	3.86592	1.44902	-1.41573	6.43355e-10	3.66951e-08
TRBV28	3.50166	0.380854	-3.20073	1.07172e-16	7.05587e-14
AL683807.1	0.0984251	0.0165984	-2.56798	2.65312e-08	1.05589e-06
MGP	18.2823	6.82892	-1.42072	0.000114622	0.00171844
PCED1B-AS1	1.12043	0.174905	-2.67941	2.08379e-17	3.48276e-14
CRP	1100.05	370.949	-1.56828	5.00991e-05	0.000873248
WIPF1	2.39338	0.861323	-1.47442	1.23169e-09	6.64679e-08
LILRB2	1.27264	0.328521	-1.95377	6.81461e-16	2.56342e-13
IGLV2-11	15.8371	0.55586	-4.83244	1.53412e-07	5.2527e-06
CHI3L2	0.335156	0.0406559	-3.0433	9.76237e-09	4.2844e-07
MS4A4E	0.146616	0.0418518	-1.80868	1.21162e-10	8.11608e-09
LCP2	1.88285	0.492675	-1.93421	3.01608e-15	7.80893e-13
S100A2	0.659325	0.192531	-1.7759	0.00106474	0.00939356
AL590764.1	0.411458	0.0773281	-2.41168	1.09673e-12	1.215e-10
AIF1	14.4842	3.39143	-2.09451	2.16091e-16	1.11509e-13
MYO1F	1.64207	0.498486	-1.71989	7.35964e-17	5.55366e-14
TRBV4-2	0.248727	0.0197805	-3.65241	1.13609e-08	4.89608e-07
GAB3	0.428016	0.137528	-1.63794	1.75413e-14	3.36836e-12
GPR15	0.0426271	0.0122477	-1.79926	0.000801174	0.00770511
DSE	0.510143	0.247647	-1.04262	0.000476192	0.00518323
ISG15	86.3108	38.5649	-1.16225	0.00387836	0.0233583
IGKV3D-15	0.804775	0.018616	-5.43397	7.68723e-05	0.00123872
LILRA4	0.137504	0.0254315	-2.43479	2.56198e-09	1.27507e-07
LAX1	0.250042	0.077551	-1.68895	3.75591e-05	0.00069349
FGG	1597.61	767.997	-1.05674	1.78351e-05	0.000368586
HLA-DQB1-AS1	0.760058	0.141134	-2.42904	3.88376e-09	1.85287e-07
NPFFR1	0.00905549	0.00360522	-1.32871	0.0019007	0.014221
TRAF3IP3	0.427734	0.119534	-1.83929	2.64236e-10	1.64562e-08
PTGES	3.36261	1.64556	-1.031	0.00115544	0.00991989
SIGLEC7	0.608183	0.154953	-1.97267	5.56036e-12	5.06432e-10
HOMER3-AS1	0.102353	0.0389032	-1.39559	1.85469e-05	0.000381246
IGHV3-33	7.06839	0.263577	-4.74509	2.64128e-06	6.78519e-05
AL133371.2	0.415655	0.0805597	-2.36726	2.30688e-11	1.85865e-09
KIR2DL4	0.123892	0.0219407	-2.4974	3.6502e-06	9.09315e-05
IL24	0.411949	0.0933526	-2.1417	9.08205e-11	6.2658e-09
KRT1	0.118383	0.0243302	-2.28264	0.011444	0.0481034
KLRC2	0.0369369	0.00648807	-2.5092	1.23282e-05	0.000267495
KCNH4	0.145331	0.063921	-1.18498	0.000866143	0.00813269
CELF2	0.761169	0.174915	-2.12156	3.69668e-14	6.26343e-12
SKAP1	2.99193	1.45526	-1.0398	0.000267099	0.00330724
TMEM132E	0.150509	0.0511301	-1.5576	0.0011243	0.00975425
IGKV1-6	6.79664	0.214294	-4.98716	6.80483e-07	2.03114e-05
IL34	2.3662	1.00969	-1.22866	2.51142e-05	0.000497171
HLA-DPB2	0.626332	0.157335	-1.99309	2.45017e-07	8.06561e-06
TRBV18	0.24437	0.0453601	-2.42957	3.98248e-06	9.84639e-05
AC006272.1	0.0737059	0.0348682	-1.07987	0.0117201	0.0489426
HSH2D	1.35373	0.67149	-1.01151	1.22211e-07	4.2863e-06
AL451069.1	0.219635	0.0919372	-1.25639	0.0033771	0.0213012
ALPL	15.7265	7.42364	-1.083	0.0118287	0.0491381
HCG11	0.205646	0.0955157	-1.10635	1.56798e-05	0.000328763
LUM	16.6431	3.08079	-2.43355	7.8725e-05	0.00126156
IGHV3-49	10.4031	0.213974	-5.60343	1.67267e-06	4.61109e-05
FPR2	0.0691132	0.0123928	-2.47946	1.96725e-06	5.28954e-05
PTGDS	87.6077	30.4785	-1.52327	6.10204e-05	0.00102485
C3AR1	3.14396	0.692505	-2.18269	4.93845e-16	2.02594e-13
TRGV10	0.288178	0.0730032	-1.98093	1.01937e-07	3.64175e-06
CFD	5.10919	1.56884	-1.70339	6.36133e-10	3.63732e-08
BEND6	0.0640942	0.0205054	-1.64419	0.00279457	0.0186982
SIGLEC14	0.536045	0.096655	-2.47144	2.42138e-07	7.99596e-06
GLT8D2	0.596476	0.245435	-1.28112	0.00045442	0.00500536
LINC02325	0.0162186	0.00249752	-2.69909	2.21507e-05	0.000444615
XCL2	1.13664	0.444619	-1.35413	1.41225e-06	3.93539e-05
CCN4	0.630084	0.167645	-1.91014	0.000427792	0.0047783
WAS	3.61871	1.3773	-1.39363	2.29573e-12	2.31006e-10
AC138207.5	1.74175	0.684297	-1.34784	3.81533e-10	2.27763e-08
SPNS3	0.500789	0.165581	-1.59666	1.78006e-06	4.88309e-05
EGR2	0.88259	0.229451	-1.94356	3.68933e-07	1.16457e-05
KCNN4	0.509903	0.124898	-2.02948	3.36392e-10	2.04525e-08
CD53	8.78665	1.61102	-2.44734	3.95666e-17	3.91613e-14
TRAV9-2	0.214783	0.0278869	-2.94522	7.2785e-07	2.16132e-05
OSCAR	0.818739	0.296328	-1.46621	6.85283e-09	3.09627e-07
MYO1G	0.583772	0.206498	-1.49928	1.78063e-11	1.4654e-09
HLA-DQA1	8.12389	1.13059	-2.84509	3.08316e-16	1.36626e-13
ITGA9	1.4551	0.650792	-1.16084	0.000130627	0.00191478
IFITM2	122.743	60.8461	-1.01241	1.97131e-08	8.11161e-07
EVI2A	1.55413	0.308346	-2.33348	1.26365e-16	7.8698e-14
SLC6A6	1.76772	0.42304	-2.06302	2.57543e-06	6.64564e-05
SLAMF7	1.74916	0.201333	-3.11901	2.10069e-14	3.93547e-12
IGHV1-18	17.0007	0.845769	-4.32919	5.80687e-08	2.17928e-06
IGHD	1.55924	0.0820115	-4.24887	1.9041e-08	7.90563e-07
ITPR3	1.67927	0.603034	-1.47752	0.00474677	0.0267498
CXorf21	0.461441	0.14601	-1.66008	1.36267e-10	9.02298e-09
PROCR	4.46521	1.94003	-1.20265	7.36187e-05	0.00119296
AL022316.1	0.0726539	0.012974	-2.48541	0.000191772	0.00255138
IL1RL1	0.158203	0.0296717	-2.41462	0.000347755	0.00407181
PADI2	0.509997	0.0940608	-2.43882	4.10819e-06	0.000101138
AC147067.2	0.260608	0.0855063	-1.60778	0.00090508	0.00836908
SAMSN1	1.16588	0.229592	-2.34428	3.6463e-14	6.22383e-12
C10orf55	0.0570763	0.0205682	-1.47247	0.00596249	0.0311763
LOXL1	2.61735	0.549933	-2.25078	4.53601e-05	0.000800944
CST7	4.69388	0.832831	-2.49469	2.78007e-16	1.33461e-13
WNT1	0.110617	0.00838502	-3.72162	5.23519e-05	0.000906344
SCIMP	0.604069	0.172982	-1.80409	1.53713e-11	1.27411e-09
TRBV6-1	0.298023	0.0424011	-2.81325	1.31044e-07	4.56139e-06
CD6	0.912463	0.129386	-2.81808	1.05459e-15	3.52189e-13
IGLV3-25	17.7346	0.880964	-4.33134	1.98744e-07	6.68563e-06
IGKV3OR2-268	0.36457	0.038786	-3.23259	0.00745689	0.0362356
RPL32P1	0.0937944	0.0321807	-1.54331	0.00521602	0.0284682
IFNG	0.230567	0.0186497	-3.62796	2.25563e-09	1.13984e-07
PLAAT4	37.7049	16.778	-1.16818	4.63918e-07	1.43299e-05
TRAV22	0.0933919	0.0080556	-3.53523	2.99297e-06	7.60387e-05
PM20D1	0.0944593	0.0427882	-1.14248	0.00377816	0.0230075
CR2	0.277431	0.055677	-2.31697	0.000512367	0.00547846
SLC25A15P3	1.07638	0.116719	-3.20507	0.0118098	0.0491381
LPAR1	0.577595	0.190003	-1.60403	0.000109707	0.00165994
ITGB2	7.29502	1.63692	-2.15593	4.30591e-15	1.0311e-12
CD300C	0.566999	0.133659	-2.08479	9.39507e-13	1.05605e-10
SEPTIN1	1.76881	0.882082	-1.0038	2.08675e-06	5.57185e-05
TRDV1	0.194138	0.0303134	-2.67905	0.000367333	0.00423647
SEMA4A	0.6326	0.269559	-1.2307	1.65811e-06	4.58127e-05
CXCL14	2.6177	0.136206	-4.26444	0.000172976	0.00236973
SIGLEC22P	0.0504336	0.0106299	-2.24626	8.61559e-07	2.52581e-05
CEACAM3	0.0420024	0.0111405	-1.91466	1.30642e-06	3.6712e-05
SOD2	45.5916	18.309	-1.31621	4.47038e-09	2.11088e-07
TRBV5-4	0.186536	0.017307	-3.43003	4.85127e-09	2.2675e-07
IGLV6-57	4.97569	0.241448	-4.36511	3.44331e-07	1.0944e-05
OTOAP1	0.143872	0.058427	-1.30008	2.68176e-08	1.06545e-06
NFASC	0.465587	0.229341	-1.02156	0.000902894	0.00835223
TRIM55	13.2465	5.22148	-1.34308	5.18455e-05	0.000900284
CATSPER1	0.090057	0.0322668	-1.48079	3.9239e-08	1.52476e-06
RGS10	6.14127	2.20324	-1.47891	3.88879e-13	4.81771e-11
TYROBP	39.9399	9.44345	-2.08044	2.11599e-17	3.48276e-14
STAB1	5.41563	2.07976	-1.38071	1.0109e-11	8.75723e-10
IGHV3-73	5.54929	0.0736311	-6.23584	8.19781e-08	2.98896e-06
SOCS3	14.0634	4.5054	-1.64222	7.45963e-09	3.33771e-07
MRVI1	0.764398	0.337134	-1.181	0.000154151	0.00218188
GFPT2	0.611126	0.152064	-2.00679	4.46693e-05	0.0007924
BCL2	0.797311	0.372619	-1.09744	4.28778e-06	0.000104887
CD69	0.935691	0.140742	-2.73298	2.47992e-14	4.49959e-12
LINC02446	0.29823	0.0271046	-3.45981	8.53749e-10	4.77498e-08
TRGV4	0.110462	0.0328084	-1.75142	0.000703998	0.00699536
AC243960.1	0.408982	0.0783363	-2.38428	4.99809e-12	4.58849e-10
PRKCH	1.15997	0.517025	-1.16579	2.2831e-09	1.15119e-07
SAMD9L	1.35203	0.39069	-1.79103	9.42627e-10	5.1964e-08
CXCR2P1	1.06831	0.142678	-2.9045	6.80681e-10	3.87282e-08
SSC5D	0.464143	0.152561	-1.60518	0.00153661	0.0122055
RUNX3	1.2476	0.341052	-1.87109	5.49597e-14	8.73405e-12
LILRA5	0.706075	0.206426	-1.7742	5.42961e-10	3.12006e-08
HTR3A	0.475229	0.0507478	-3.2272	0.00260891	0.0178389
IGKV3-15	13.7537	0.516583	-4.73468	2.47887e-08	9.934e-07
TRAV27	0.0880318	0.0139028	-2.66265	7.13533e-05	0.00116685
AC011511.5	0.128425	0.0370849	-1.79203	7.02843e-07	2.08976e-05
CD79B	1.91536	0.790877	-1.27609	3.99538e-07	1.25089e-05
NRP2	1.26136	0.609752	-1.04868	0.000391893	0.00445945
GNA15	1.16756	0.283431	-2.04242	1.1015e-15	3.57489e-13
GYPE	0.0394221	0.0184274	-1.09715	0.000108573	0.00164812
SEL1L3	6.22925	2.20392	-1.49898	0.000445377	0.00493405
SIRPB2	0.226973	0.0522077	-2.12018	1.01929e-09	5.57899e-08
AL357054.4	0.112148	0.0454523	-1.30298	4.62925e-06	0.000112523
WNT2	0.181842	0.0175611	-3.37223	0.00924328	0.0419071
IGHA1	106.974	8.16222	-3.71215	7.11773e-08	2.61585e-06
ITGA4	0.505143	0.143516	-1.81548	5.90404e-07	1.77839e-05
APOA4	330.243	38.2902	-3.10848	0.000618386	0.00632186
APOBEC3A	0.120256	0.0591694	-1.02319	4.17185e-05	0.00075516
CD28	0.463191	0.143157	-1.69401	3.87158e-11	2.94432e-09
IGKV2-30	0.85063	0.0293606	-4.85658	4.01254e-06	9.89947e-05
CD163	5.14359	1.24272	-2.04928	3.07527e-12	2.97746e-10
IGLV3-21	20.3195	0.372435	-5.76973	4.17294e-09	1.97448e-07
CLEC12A-AS1	0.00549019	0.00166133	-1.72452	0.00402297	0.0238921
CREB3L1	2.16212	0.468191	-2.20728	0.00213025	0.0154654
FAIM2	0.0604565	0.0247729	-1.28713	4.34481e-05	0.000777309
MMP7	8.1159	1.1182	-2.85957	0.00476838	0.0268332
CCL22	0.292457	0.045312	-2.69026	6.7906e-11	4.92062e-09
PNMA2	0.250906	0.0803802	-1.64223	0.00151783	0.01209
HLA-DMA	27.7814	5.405	-2.36175	2.13898e-15	5.93837e-13
NTF3	0.210365	0.0940448	-1.16148	0.000138307	0.00200693
DES	1.56985	0.174341	-3.17064	0.000631571	0.00642814
TRAPPC3L	0.022025	0.00826063	-1.41482	0.000352603	0.00411186
IGLV2-18	0.987503	0.0531297	-4.2162	1.28857e-05	0.000277241
OR2I1P	76.698	21.6242	-1.82654	6.12602e-07	1.83804e-05
ARMH4	0.136205	0.0667276	-1.02943	0.000734985	0.00720999
MTHFD2	1.29959	0.584071	-1.15384	3.34191e-06	8.3704e-05
CCND2	1.73407	0.750279	-1.20866	4.34607e-07	1.34968e-05
TESPA1	0.266596	0.0427933	-2.6392	1.39718e-13	1.96312e-11
F13A1	2.80015	0.726192	-1.94708	1.0423e-09	5.67793e-08
LINC02207	0.0332464	0.0105432	-1.65689	0.00474428	0.0267498
CCDC80	2.64936	0.559064	-2.24456	5.36509e-05	0.000923974
CFP	0.933125	0.238776	-1.96641	5.36841e-10	3.09261e-08
HRH1	0.370063	0.138311	-1.41985	1.05556e-07	3.7594e-06
AC010931.1	0.0332827	0.0103919	-1.67932	0.00439959	0.0253576
HLA-DPA1	22.812	3.50641	-2.70173	1.07001e-15	3.5223e-13
CCNJL	0.333205	0.166494	-1.00094	0.000794225	0.00765026
ANTXR1	2.41027	0.930851	-1.37257	0.00126102	0.0106011
ADAMTS3	0.128677	0.0457567	-1.49169	2.82702e-06	7.22205e-05
TRGV2	0.104504	0.0261788	-1.99709	4.48847e-05	0.000795599
AC090559.1	0.380373	0.114247	-1.73526	6.12249e-06	0.000143694
COL1A1	54.2994	19.48	-1.47894	9.68546e-05	0.00149586
IL16	0.687558	0.297885	-1.20672	6.22751e-09	2.84723e-07
DIO3	0.383853	0.0892335	-2.1049	0.00365349	0.022438
CCL18	3.12498	0.935193	-1.74051	1.1798e-05	0.000256957
DPEP3	0.0713429	0.0155015	-2.20236	0.000158236	0.00222739
IGKV1D-16	0.56606	0.0787016	-2.84649	0.000436854	0.00486301
BNC2	0.0878562	0.0261149	-1.75027	0.000335182	0.00395994
FABP3	8.11352	3.51839	-1.20541	5.43258e-07	1.65149e-05
LAG3	1.77541	0.643113	-1.46501	0.00255964	0.017575
VGLL3	0.185488	0.0636624	-1.54281	4.011e-05	0.000732373
TRAV39	0.109708	0.0283325	-1.95314	0.00225934	0.016075
IGKV6-21	1.93655	0.0444117	-5.4464	0.000234618	0.00299684
PIK3R5	0.594654	0.170666	-1.80088	1.08222e-13	1.57833e-11
FAP	0.440791	0.118612	-1.89385	0.00022677	0.00290303
LRG1	173.256	78.1452	-1.14867	1.3012e-05	0.000279698
HLA-F	25.0957	12.317	-1.02679	3.06487e-06	7.76086e-05
CABP4	0.202548	0.0731864	-1.46862	2.20167e-07	7.33139e-06
TRAV3	0.189329	0.0209488	-3.17595	4.53357e-09	2.13634e-07
DPT	3.59392	0.637483	-2.4951	0.00173567	0.0133697
AC007342.3	0.00548699	0.0022453	-1.28911	0.00386638	0.0233472
DNAJC5B	0.174507	0.0489234	-1.83469	3.60101e-08	1.41119e-06
TRBV14	0.126724	0.0250109	-2.34106	4.87879e-06	0.000117473
GYPC	5.51272	2.27247	-1.2785	7.2262e-09	3.25858e-07
IGHG4	28.8041	5.02106	-2.52021	1.87673e-06	5.0937e-05
TRBV6-6	0.184909	0.0328163	-2.49433	7.224e-06	0.000166964
AD000864.1	0.157168	0.0454434	-1.79016	2.7107e-11	2.14648e-09
LILRA2	0.19841	0.0546371	-1.86053	5.12464e-13	6.21511e-11
LINC02593	0.14947	0.0671607	-1.15417	0.00429796	0.0249654
IGLC3	61.0524	1.80491	-5.08005	4.14603e-09	1.96578e-07
FCGR1CP	0.166474	0.0211781	-2.97465	6.65803e-09	3.01416e-07
GEM	3.56552	0.979698	-1.8637	3.35637e-05	0.000627766
NNMT	158.184	31.9808	-2.30632	3.77947e-11	2.89337e-09
SASH3	3.10982	0.605842	-2.35982	1.30203e-16	7.89542e-14
CLNK	0.0321204	0.00491547	-2.70809	2.23637e-10	1.41963e-08
CLIC6	0.685395	0.28621	-1.25986	0.000610003	0.00625837
GPX2	290.807	102.925	-1.49847	8.75671e-07	2.55743e-05
TRBV19	0.471559	0.057924	-3.0252	9.64992e-11	6.57879e-09
GIMAP4	8.6984	3.6864	-1.23854	3.90353e-10	2.31231e-08
C7	16.1977	3.11371	-2.37908	0.00296206	0.0194902
CLECL1	0.2214	0.0285595	-2.95461	3.15247e-14	5.50321e-12
ZNF469	0.18926	0.060925	-1.63526	0.000149792	0.00213461
TAGLN	17.1811	8.25358	-1.05773	3.35637e-05	0.000627766
CCN1	21.8754	10.5087	-1.05773	0.00332467	0.0210642
GPR68	0.467776	0.150885	-1.63236	2.47112e-08	9.92023e-07
TRAV8-1	0.0995778	0.0109744	-3.18169	5.67088e-05	0.000962254
CXCL11	2.01329	0.431171	-2.22323	4.03292e-07	1.26093e-05
KCNA5	0.160085	0.0697309	-1.19897	0.00978398	0.0434927
TMCC2	0.21152	0.0854814	-1.30711	8.7997e-05	0.001386
CCL17	0.548715	0.151442	-1.8573	9.38236e-08	3.37851e-06
RGS1	5.71	0.829915	-2.78246	1.49985e-11	1.24769e-09
CCR5AS	0.322431	0.0705739	-2.19178	2.37327e-07	7.85737e-06
FGL2	4.17015	1.05307	-1.9855	1.49404e-13	2.06151e-11
TRAV10	0.105813	0.0127478	-3.05319	0.000182491	0.00246347
GPR37L1	0.108921	0.0446274	-1.28729	0.000349184	0.00408441
IGHV4-34	6.04343	0.63081	-3.26009	3.02276e-06	7.66265e-05
TRBV4-1	0.334405	0.0334861	-3.31996	7.69871e-06	0.000175846
EOMES	0.346534	0.0638265	-2.44077	9.24442e-11	6.33986e-09
SYNGR3	0.297604	0.115814	-1.36159	5.15844e-05	0.000897101
TRBV15	0.120813	0.0127777	-3.24108	2.37406e-05	0.00047323
THEMIS2	2.50566	0.590696	-2.0847	3.3329e-15	8.53334e-13
AC018450.1	0.0498209	0.0191525	-1.37922	0.00679517	0.0340125
HTRA4	0.133507	0.027598	-2.27428	8.57073e-06	0.000193433
CLEC4E	0.445988	0.0549947	-3.01964	7.11646e-14	1.09323e-11
ABR	1.51858	0.735749	-1.04544	2.14332e-05	0.000433232
MACC1	0.180632	0.0681507	-1.40626	0.00326557	0.0209052
TMEM26-AS1	0.0344004	0.0115606	-1.57321	0.00044902	0.0049601
CFAP54	0.0188328	0.00888577	-1.08368	0.000326128	0.00387183
GAL3ST4	0.942603	0.234209	-2.00885	3.12464e-08	1.23501e-06
AC080100.1	0.0083764	0.00234857	-1.83455	0.00895284	0.041046
IGKV1D-13	1.40284	0.0617548	-4.50566	0.000263653	0.00328042
TRBV10-3	0.214988	0.0325105	-2.72528	1.54678e-05	0.000325205
EDN1	1.51466	0.640839	-1.24096	0.000725521	0.00714757
IGHV2-5	1.0686	0.0341716	-4.96678	1.06192e-05	0.000234384
FOXL1	0.235258	0.116222	-1.01737	0.0016686	0.0129941
RRAD	1.91723	0.533559	-1.8453	8.27594e-06	0.000187147
LINC02285	0.137084	0.0367933	-1.89755	8.11075e-09	3.60803e-07
KIAA1549L	0.0644763	0.0182968	-1.81718	0.00485754	0.027168
TAGAP	0.675101	0.125825	-2.42368	7.01297e-13	8.1206e-11
DAB2	6.71525	3.08276	-1.12322	4.47488e-06	0.000109001
TRBV23-1	0.0828359	0.0218774	-1.92082	0.00637383	0.0325809
IGHV1-69	3.75705	0.220181	-4.09284	7.28599e-05	0.00118316
CCL4L2	2.30751	0.523921	-2.13891	3.64473e-10	2.19283e-08
ETV7	1.85123	0.714886	-1.3727	2.39511e-05	0.000476601
TLR10	0.315785	0.0555552	-2.50695	0.000197598	0.00261092
KRT27	0.037539	0.0136766	-1.45668	0.00537459	0.0290447
DUSP5	7.8562	3.87363	-1.02014	0.000526161	0.00560274
GATA3	0.504398	0.119777	-2.07421	6.32515e-11	4.627e-09
PTPRE	0.795646	0.273628	-1.53991	1.27989e-06	3.60544e-05
TREM2	5.85497	1.3127	-2.15712	2.63113e-09	1.29827e-07
LINC00924	0.465827	0.220536	-1.07878	0.00205518	0.0150714
NAPSB	2.31558	0.466595	-2.31113	2.14607e-10	1.36986e-08
CPXM2	0.970407	0.285776	-1.76371	2.17768e-05	0.000438638
ACKR1	1.23892	0.186604	-2.73103	1.57805e-05	0.000330573
GAS1	0.638756	0.217176	-1.5564	0.00385641	0.0232933
KCTD12	4.03483	1.32655	-1.60482	1.1913e-09	6.44395e-08
C1QTNF2	0.300011	0.134492	-1.1575	0.00222089	0.0159283
GPR82	0.0890301	0.0163897	-2.4415	1.00927e-11	8.75723e-10
CLEC2B	2.33355	0.677772	-1.78365	5.64782e-14	8.91388e-12
AC134312.5	0.0701649	0.0186694	-1.91007	0.00250068	0.0172783
AC068506.1	0.745556	0.257246	-1.53517	0.0103485	0.044984
WARS2-IT1	0.0329485	0.0120392	-1.45248	0.0113297	0.0477624
APOBEC3D	0.924056	0.300889	-1.61875	8.29192e-09	3.68152e-07
IGHA2	10.7659	1.98977	-2.43579	1.00112e-05	0.000221815
MSC	10.2133	3.05016	-1.74349	7.58497e-05	0.00122481
CDR2L	2.02637	0.836538	-1.2764	0.00627894	0.0322527
LINC02611	0.10204	0.0200705	-2.34599	7.57083e-10	4.27585e-08
CCR2	0.543163	0.118988	-2.19057	2.19637e-10	1.39809e-08
IGKV1-5	29.8635	0.944206	-4.98314	1.19757e-07	4.21306e-06
CSF1	6.91326	2.24875	-1.62024	2.11269e-11	1.71418e-09
IGLV4-60	1.50733	0.0613588	-4.61858	0.000832727	0.00790627
CD68	0.838693	0.396662	-1.08023	8.02119e-11	5.65236e-09
CPNE7	1.09341	0.244902	-2.15856	0.000209924	0.0027469
IGHV2-70	1.74674	0.0372962	-5.54949	2.6918e-06	6.89958e-05
S100B	0.671091	0.149944	-2.16209	2.31169e-08	9.36174e-07
BX293535.1	0.087558	0.0414457	-1.07902	0.00955685	0.0429192
LINC02734	0.0658319	0.0291624	-1.17467	0.00334907	0.021178
HPSE	0.537017	0.199273	-1.43022	4.49655e-08	1.72116e-06
TM4SF1	36.3063	17.9588	-1.01553	0.00737577	0.0359475
DOCK8	0.860111	0.377863	-1.18666	1.32662e-06	3.71439e-05
MSR1	1.51997	0.46791	-1.69974	1.24072e-10	8.26299e-09
AIM2	0.420504	0.0357891	-3.55453	4.36081e-11	3.28784e-09
ADGRE2	0.227763	0.0692955	-1.7167	2.57435e-08	1.02631e-06
AC093627.7	0.0470282	0.0161263	-1.54411	0.000278955	0.00342824
MLC1	0.0762527	0.030083	-1.34184	4.5343e-05	0.000800944
GPR55	0.0676395	0.0122937	-2.45995	4.34134e-10	2.54548e-08
CXCL2	24.4367	10.1759	-1.26389	1.55537e-05	0.000326713
LINC02391	0.0625613	0.02605	-1.26399	3.04866e-05	0.000583475
KCNA2	0.0133376	0.00457948	-1.54225	0.011079	0.0471019
ACTL8	1.4698	0.128082	-3.52047	0.00695626	0.034442
PTPN22	0.35199	0.0756698	-2.21774	4.90485e-12	4.5209e-10
CLEC12B	0.0118859	0.0037236	-1.67448	0.00179545	0.0137086
SYK	1.79368	0.337559	-2.40971	6.33453e-16	2.43278e-13
UBD	82.0945	23.8876	-1.78102	4.77056e-07	1.46571e-05
LCK	1.71149	0.297878	-2.52246	8.48316e-15	1.76106e-12
RNASE6	6.40914	1.16819	-2.45586	4.71328e-18	2.7152e-14
FCHO1	0.601736	0.190439	-1.6598	8.91337e-10	4.94918e-08
TRBV7-9	0.74868	0.0648685	-3.52876	2.0026e-12	2.08805e-10
AC244153.1	0.221099	0.103247	-1.09859	7.8728e-05	0.00126156
CD5	1.114	0.159746	-2.8019	2.6143e-15	7.00482e-13
TRBV11-2	0.229166	0.0241266	-3.2477	1.46101e-07	5.0173e-06
RAB7B	0.993038	0.442462	-1.1663	2.76675e-07	8.96685e-06
PRKCQ-AS1	0.207096	0.0831274	-1.3169	1.06742e-08	4.63213e-07
PPM1N	0.438129	0.18598	-1.23621	6.94581e-06	0.000161018
BTK	0.731971	0.178075	-2.0393	2.58479e-14	4.61716e-12
EFEMP1	9.00455	1.85457	-2.27957	8.77101e-06	0.000197566
AP002954.1	0.196197	0.0473772	-2.05004	1.35693e-05	0.000289784
GLI2	0.348882	0.0411618	-3.08336	0.00294058	0.0194265
TRAV41	0.138898	0.0214515	-2.69488	1.66595e-05	0.000345841
SLC12A3	0.0157212	0.00706621	-1.1537	0.000347737	0.00407181
FGR	1.58321	0.526529	-1.58826	1.42793e-11	1.1965e-09
STC2	2.08387	0.758252	-1.45852	0.00864147	0.0400736
FANK1	0.0826517	0.0410369	-1.01012	0.00122657	0.0103911
NKG7	9.79614	1.88097	-2.38074	3.81299e-12	3.58623e-10
FRZB	2.87379	1.4138	-1.02337	0.00176786	0.0135428
FOS	21.7383	8.46751	-1.36023	0.000492334	0.00532622
DACT3	0.409992	0.198539	-1.04618	0.00403496	0.0239386
IGKV3D-11	0.694058	0.0213453	-5.02307	4.45926e-05	0.000792249
THBS2	7.47175	1.90934	-1.96837	3.22816e-05	0.000610726
ZEB2	0.609648	0.254439	-1.26066	1.32662e-06	3.71439e-05
GPR18	0.225676	0.0565608	-1.99638	1.29538e-07	4.51579e-06
TNFAIP8	0.997988	0.405354	-1.29984	3.63774e-07	1.14985e-05
OMG	0.114456	0.0186568	-2.61702	0.000809001	0.00775455
CD96	0.675297	0.141809	-2.25158	7.19813e-13	8.29333e-11
AL356234.2	0.901149	0.231017	-1.96377	0.00121626	0.0103228
C1orf54	3.77767	1.88459	-1.00325	1.0658e-09	5.79228e-08
TRBV7-3	0.190971	0.0140615	-3.76353	3.86132e-08	1.50298e-06
TRAV13-1	0.419774	0.045264	-3.21318	1.24774e-08	5.35411e-07
COL16A1	1.33601	0.50821	-1.39444	0.000186845	0.00250902
ITGB2-AS1	0.518163	0.0887881	-2.54497	1.68531e-13	2.28438e-11
TRBC2	7.43902	0.92573	-3.00645	1.42925e-15	4.39123e-13
IGHV6-1	0.508739	0.0504994	-3.33259	0.000283494	0.00347292
GNGT2	0.572009	0.179551	-1.67164	3.31206e-14	5.73833e-12
TRBJ2-1	0.509256	0.0693993	-2.8754	1.15613e-05	0.000252999
CLEC10A	1.89654	0.636336	-1.57551	1.87428e-09	9.72727e-08
GNLY	1.18534	0.436157	-1.44238	7.92105e-07	2.33109e-05
CCL4	2.50738	0.518008	-2.27514	8.37323e-14	1.2448e-11
GVINP1	0.236398	0.0754227	-1.64815	1.27065e-07	4.43629e-06
TBX21	0.393745	0.112854	-1.80281	1.60485e-10	1.05059e-08
AF124730.2	1.00804	0.466624	-1.11122	0.00328082	0.0209444
ADAM28	0.323508	0.0435071	-2.89448	8.02119e-11	5.65236e-09
M1AP	0.0912527	0.020561	-2.14996	2.10996e-09	1.08285e-07
MYOZ2	0.0190318	0.00495829	-1.9405	0.000392157	0.00446025
MMP2	9.94045	2.86768	-1.79343	0.000164398	0.00228447
KCNA3	0.115762	0.0191726	-2.59404	6.25659e-09	2.85486e-07
CDH17	0.827842	0.113868	-2.86199	0.000794475	0.00765026
KLHL6	0.34316	0.0993741	-1.78794	4.47606e-10	2.61781e-08
CCL24	1.14345	0.460954	-1.3107	0.00021338	0.00278296
IGKV3D-20	4.37588	0.199427	-4.45564	5.42776e-05	0.000931981
S100A4	22.2973	4.59634	-2.27831	5.1337e-14	8.27244e-12
GPR84	0.222937	0.0245198	-3.18462	7.24624e-09	3.26123e-07
SIGLEC5	0.0744056	0.0234168	-1.66787	1.1261e-06	3.21943e-05
IGLV8-61	11.4804	0.135734	-6.40225	4.84967e-06	0.00011692
GZMB	1.56832	0.392933	-1.99686	3.09303e-08	1.22462e-06
FCAMR	2.71762	1.13867	-1.25499	0.00335113	0.0211852
SIGLEC12	0.42577	0.169812	-1.32614	0.00211743	0.0154122
AC090192.2	0.432899	0.169128	-1.35592	0.0114627	0.0481734
CR1	0.0911147	0.013534	-2.75109	1.76386e-09	9.21645e-08
C9orf139	0.0706997	0.0256575	-1.46233	5.27825e-09	2.4423e-07
LINC02422	0.08689	0.0345253	-1.33154	0.000143683	0.00206544
APOBEC3C	3.73791	0.963078	-1.95651	6.31795e-13	7.46587e-11
TBXAS1	1.23089	0.397011	-1.63245	1.23833e-14	2.45989e-12
TCF21	0.210263	0.0939607	-1.16207	0.00188932	0.0141724
DPYSL3	2.63687	1.2785	-1.04438	0.00807091	0.0381415
MMP9	10.1812	2.31215	-2.1386	1.0901e-08	4.72164e-07
CPEB1	0.0712837	0.030912	-1.20541	0.00143601	0.0116281
ARHGAP30	2.47134	0.757911	-1.70519	3.07527e-12	2.97746e-10
IGKV2-24	2.68948	0.103973	-4.69305	6.03494e-08	2.24658e-06
THEMIS	0.196641	0.0291507	-2.75396	4.7828e-12	4.42611e-10
C1QC	77.0291	14.9078	-2.36934	3.22282e-16	1.4012e-13
RORB	0.0317244	0.00389635	-3.0254	9.61303e-07	2.78283e-05
SUSD5	0.212768	0.0607968	-1.80722	0.0024693	0.0171282
IGHV5-51	14.756	1.2941	-3.51128	5.84181e-07	1.76426e-05
MAL	0.450333	0.100294	-2.16676	1.80149e-10	1.1628e-08
CASP1P2	0.0482323	0.0131034	-1.88006	1.96e-05	0.00040146
IL18RAP	0.301595	0.0808359	-1.89954	1.60468e-12	1.71985e-10
STS	4.28848	1.63395	-1.39211	5.6577e-05	0.000960725
CAMKK1	0.278519	0.122953	-1.17967	5.48312e-07	1.66466e-05
SLC7A7	2.22783	0.809334	-1.46083	1.15264e-07	4.06744e-06
RIMBP3	0.0146358	0.00589879	-1.31101	0.0029575	0.0194902
KRT39	0.0622959	0.0283415	-1.13622	0.0001482	0.00211584
IGKV1-12	0.593944	0.03587	-4.04948	0.00130642	0.0108835
TIFAB	0.0772247	0.0127444	-2.5992	3.09241e-09	1.50652e-07
AC004585.1	0.357804	0.0370586	-3.27129	3.59049e-12	3.43301e-10
MYBPC2	0.0952363	0.0099129	-3.26413	0.000547157	0.00577377
NLRC3	0.419355	0.151467	-1.46917	1.97875e-10	1.27009e-08
PADI4	0.0335298	0.0114674	-1.54791	0.000429991	0.00480052
LINC01638	0.0944906	0.0284281	-1.73286	0.00323136	0.0207642
LINC02345	0.0454175	0.0173396	-1.38918	0.000102874	0.0015793
PDE1A	0.471876	0.231786	-1.02562	0.00684415	0.0341215
SAA1	1438.64	109.919	-3.7102	1.89166e-08	7.86814e-07
FBN1	1.95065	0.912765	-1.09564	0.0053901	0.0290672
CLIC2	2.54059	1.05593	-1.26665	2.23371e-09	1.13373e-07
KCNK6	0.950489	0.321396	-1.56432	2.47488e-11	1.98016e-09
HCST	6.86642	1.49559	-2.19884	2.90619e-16	1.36626e-13
MIR223HG	0.238165	0.0725514	-1.71488	1.93082e-08	7.97347e-07
TRAV12-2	0.30136	0.0197261	-3.93331	2.11112e-11	1.71418e-09
AC004865.2	0.17172	0.0727015	-1.24	4.66887e-06	0.000113247
NCF2	4.1943	2.04731	-1.0347	2.4113e-09	1.21053e-07
XIRP1	0.0360682	0.00898198	-2.00562	0.00283071	0.0188629
FAM177B	0.401122	0.0926031	-2.11491	1.66198e-10	1.0849e-08
LRRC15	0.194667	0.0322275	-2.59464	0.00155678	0.0123317
LINC00243	0.0286395	0.00564643	-2.3426	1.20944e-07	4.24836e-06
GNG2	1.05504	0.433672	-1.28262	1.33117e-09	7.13354e-08
CALB2	0.198465	0.0251884	-2.97805	0.0100166	0.0440989
PODN	2.12649	0.522721	-2.02436	4.36532e-05	0.000778561
AC092384.1	0.0186396	0.00744783	-1.32348	0.00527118	0.0286697
LINC02033	0.0738745	0.0289685	-1.35059	0.000312014	0.0037466
CNR2	0.0446555	0.00975461	-2.19468	0.000115327	0.0017254
RGS18	0.36692	0.0833514	-2.13819	2.57437e-12	2.54597e-10
AMPD1	0.0295966	0.00206419	-3.84178	0.000140343	0.00202844
TIMP1	210.936	63.6882	-1.72771	3.60372e-07	1.14067e-05
INPP5D	1.54887	0.609814	-1.34477	6.87707e-12	6.14218e-10
ARHGAP29-AS1	0.121249	0.0168164	-2.85003	2.51382e-05	0.000497171
GPR34	1.53216	0.362127	-2.081	2.3834e-13	3.10286e-11
DUSP27	0.0275737	0.00379396	-2.86152	0.00225393	0.016075
AP000851.2	0.705783	0.327733	-1.10671	0.0118081	0.0491381
PDCD1LG2	0.692438	0.142769	-2.278	9.4653e-11	6.47207e-09
FCGBP	1.30494	0.300139	-2.12028	0.00108511	0.00950366
ACHE	1.93926	0.898191	-1.11041	0.00604515	0.0314728
FXYD5	10.8985	4.55363	-1.25904	1.69756e-09	8.89022e-08
PDGFRA	1.48248	0.471988	-1.65119	0.000189509	0.00253445
SFRP4	1.78289	0.436998	-2.02852	0.00132117	0.0109707
SPP1	382.515	50.6308	-2.91743	0.000319508	0.00381473
PTCRA	0.152847	0.034793	-2.13522	4.76376e-08	1.8144e-06
SPIB	1.04897	0.212466	-2.30366	6.28791e-05	0.00104707
SIRPB1	0.150995	0.0594519	-1.34471	3.81925e-06	9.49373e-05
ADAMTS12	0.545216	0.230467	-1.24227	0.0081995	0.0385909
CD247	0.95913	0.277019	-1.79174	4.1534e-13	5.09079e-11
SPIC	0.156423	0.0402138	-1.95969	1.115e-06	3.19168e-05
AC011294.1	0.394355	0.0896666	-2.13685	0.000162689	0.00227478
MITF	0.706505	0.307069	-1.20214	0.0116504	0.0487313
RTP5	0.0394065	0.00307553	-3.67953	6.13841e-06	0.000143893
AL391832.3	0.0869366	0.0405601	-1.0999	0.00171894	0.0132829
NCR1	0.101157	0.0472301	-1.09881	7.91614e-06	0.000180071
IL2RG	8.17829	2.2286	-1.87566	5.34814e-14	8.55814e-12
FAM163B	0.625839	0.107668	-2.5392	0.00874254	0.0403878
DOK3	0.889846	0.34082	-1.38455	2.24781e-10	1.42297e-08
EGR1	34.8366	17.2553	-1.01357	0.000179061	0.00242569
IGLC7	2.54383	0.167542	-3.92441	3.62136e-06	9.03105e-05
AC005082.1	0.0479923	0.02222	-1.11094	0.0010501	0.00929598
STON1	0.454028	0.205802	-1.14152	0.00396716	0.0236459
RUBCNL	0.288854	0.105291	-1.45595	3.81533e-10	2.27763e-08
CCL20	33.272	11.0721	-1.58738	0.000170973	0.00234787
TRBC1	0.215243	0.0302603	-2.83047	2.90643e-12	2.86209e-10
RAC2	7.79218	1.32147	-2.55988	4.01726e-17	3.91613e-14
CD180	0.430251	0.089394	-2.26693	7.06494e-15	1.49355e-12
HSPB2	0.360277	0.163794	-1.13723	0.00215562	0.0156056
NCF4	3.51961	0.770708	-2.19116	2.70309e-17	3.89295e-14
IGHV1-69D	8.63906	0.761198	-3.50453	1.79252e-06	4.89434e-05
CD3D	5.63575	1.71126	-1.71955	3.72907e-10	2.23774e-08
AL391056.1	0.776586	0.09808	-2.98511	0.00674094	0.0338315
CMKLR1	1.39564	0.406372	-1.78006	5.61669e-13	6.70598e-11
CARMIL2	0.262091	0.0823663	-1.66994	5.18882e-10	3.00417e-08
OAS2	5.90319	2.5833	-1.19228	4.10483e-05	0.000745959
IGKV3-7	0.541575	0.0313327	-4.11142	0.00147427	0.0118533
SNCG	23.5043	9.08433	-1.37147	0.00392253	0.0234893
AC010175.1	0.493432	0.146268	-1.75424	0.000463056	0.0050729
COTL1	6.90638	1.74221	-1.98701	8.0193e-15	1.6799e-12
C16orf54	0.640823	0.14665	-2.12755	5.56036e-12	5.06432e-10
IL15	0.334355	0.120409	-1.47343	4.61672e-09	2.17108e-07
MS4A7	3.40072	0.842066	-2.01383	3.47851e-15	8.80828e-13
ARL14	2.04003	0.381863	-2.41746	0.00390382	0.0234521
GIMAP1	1.19273	0.540184	-1.14275	2.90179e-09	1.41665e-07
JHY	0.151292	0.0608322	-1.31443	1.67099e-08	7.00085e-07
PIK3R6	0.418116	0.206514	-1.01766	7.63665e-07	2.25894e-05
SLC16A5	0.69832	0.316915	-1.13979	4.82409e-08	1.83133e-06
C11orf45	0.286381	0.129428	-1.14579	2.41413e-05	0.000479972
CDH11	0.732828	0.222937	-1.71684	0.00334382	0.0211506
SCGB2A1	0.676361	0.247145	-1.45244	0.00938625	0.04239
SEMA4D	0.613406	0.276072	-1.1518	4.47488e-06	0.000109001
LMTK3	0.493499	0.213087	-1.2116	0.00071609	0.00707662
LINC01841	0.0315203	0.00739215	-2.09221	0.00104885	0.00928852
RNU4-62P	0.472109	0.106535	-2.14779	6.34987e-05	0.0010557
JAML	1.6184	0.638104	-1.34271	4.63419e-08	1.76798e-06
KRT23	14.8978	3.3217	-2.1651	4.41023e-05	0.000784749
AC092809.3	0.16609	0.0484774	-1.77658	1.33594e-05	0.000285833
CLEC4D	0.0280175	0.00721522	-1.95721	3.95921e-05	0.000725215
GPBAR1	0.756196	0.235861	-1.68082	1.16988e-06	3.3322e-05
IFITM1	41.0156	15.1384	-1.43796	1.92755e-06	5.20101e-05
TRAV6	0.0972851	0.0178209	-2.44865	1.75237e-05	0.000362476
SRPX2	2.74774	0.604395	-2.18468	2.25854e-06	5.97514e-05
IGKV1OR2-108	1.34164	0.182763	-2.87595	0.00428078	0.0248908
CRISPLD2	2.45331	0.852316	-1.52527	0.000439442	0.00488474
IGLV3-9	3.12125	0.0476524	-6.03343	3.32508e-07	1.06122e-05
BHLHE41	1.12249	0.556549	-1.01212	5.53049e-05	0.000943994
MYOF	2.16475	0.719039	-1.59006	0.000156375	0.00220388
RGL1	2.8496	1.36438	-1.06251	1.82798e-06	4.97897e-05
AL135818.2	0.0612899	0.0187943	-1.70535	2.81676e-05	0.000544976
COL1A2	28.0569	10.2509	-1.45261	0.00011379	0.00171041
LCP1	15.707	4.63524	-1.76069	1.1073e-14	2.21873e-12
PRKG2	0.0291466	0.0139116	-1.06704	0.00378271	0.0230113
JAK3	1.30661	0.390404	-1.74279	1.32634e-11	1.11543e-09
HERC6	1.45051	0.68064	-1.09159	0.000177794	0.00241278
AC126603.1	0.13583	0.0415038	-1.71048	0.0105284	0.0454745
LILRA6	0.23622	0.100129	-1.23827	4.54198e-08	1.73567e-06
PI16	0.116663	0.0174524	-2.74085	5.22134e-05	0.000904627
FCMR	1.55096	0.310696	-2.31959	2.86989e-13	3.69446e-11
WDFY4	0.353517	0.139346	-1.34311	2.58211e-10	1.61684e-08
LINC02086	0.0394261	0.00851021	-2.21188	0.000345453	0.00405309
MUC12	0.128977	0.008871	-3.86187	0.000144251	0.00207211
ELF4	1.64997	0.756696	-1.12465	0.000162067	0.00226747
L3MBTL4-AS1	0.0832063	0.0281986	-1.56107	3.9923e-08	1.54873e-06
HLA-DMB	5.11698	0.924039	-2.46927	1.04005e-16	7.04877e-14
SH2D2A	1.29754	0.421602	-1.62182	5.68158e-11	4.20967e-09
TMSB10	1146.5	570.957	-1.00578	2.47206e-05	0.000490222
TLR2	1.72811	0.583801	-1.56564	6.42952e-09	2.91644e-07
SELP	0.612537	0.191061	-1.68077	9.60675e-06	0.000214712
IGKV1-8	1.11436	0.0550807	-4.33853	9.36824e-07	2.72222e-05
AL392048.1	0.0542954	0.0262899	-1.04632	0.0117895	0.0490993
LTA	0.294919	0.0439697	-2.74574	1.67383e-13	2.28226e-11
AC002091.1	0.149106	0.0320874	-2.21626	3.21107e-09	1.55994e-07
CD33	0.395238	0.101151	-1.96621	7.06494e-15	1.49355e-12
AC131956.2	0.0718021	0.0271893	-1.40099	0.0118175	0.0491381
ZC3H12D	0.178027	0.0755449	-1.23669	3.11846e-06	7.87923e-05
SLAMF1	0.390872	0.0585079	-2.73999	5.16059e-16	2.05027e-13
FAM78A	0.937758	0.416358	-1.17139	3.4027e-10	2.06338e-08
PARM1	1.6895	0.6716	-1.33092	0.000386626	0.00440823
AC093567.1	0.0244064	0.00866168	-1.49454	0.00308005	0.020045
PYCARD	10.4253	3.86074	-1.43314	2.10947e-05	0.00042714
CD300A	2.14255	0.634961	-1.75459	2.12998e-14	3.95816e-12
IKZF1	0.625365	0.10751	-2.54023	4.74736e-17	4.20744e-14
GPR174	0.214939	0.0223815	-3.26355	8.93784e-10	4.95083e-08
LINC02132	0.0642972	0.0259114	-1.31117	0.000300147	0.00363109
PDZRN4	0.0580664	0.0112999	-2.36139	0.0103328	0.0449411
CCRL2	0.753473	0.306474	-1.29779	1.4003e-07	4.8304e-06
CYTOR	4.42159	2.19774	-1.00855	0.000321704	0.00383103
CALHM6	4.1698	0.598706	-2.80006	6.40078e-15	1.4047e-12
CLEC11A	5.27861	2.23924	-1.23715	0.00310254	0.0201159
BCL2A1	1.92584	0.447441	-2.10572	2.20956e-12	2.25288e-10
LAIR1	1.62636	0.391185	-2.05573	7.31227e-14	1.10129e-11
CSF1R	5.93676	1.22213	-2.28028	1.86247e-16	1.02183e-13
UGT2A1	0.775982	0.349842	-1.14932	0.00662096	0.0334517
IL21R	0.281976	0.0303819	-3.21429	3.71792e-12	3.51114e-10
SSPN	0.395228	0.192448	-1.03822	0.000502263	0.00539313
IGHV3-20	1.07566	0.0168898	-5.99292	2.6681e-05	0.000521911
BACE2	4.49264	1.08113	-2.05502	0.000129685	0.00190704
KCNIP1	0.0466386	0.0140906	-1.72679	0.0066387	0.0335032
IL12RB1	0.66847	0.132245	-2.33765	2.22603e-16	1.11509e-13
CD300E	0.26736	0.083118	-1.68555	7.87895e-10	4.43899e-08
SLC28A3	0.25653	0.0232721	-3.46245	0.00211423	0.0154122
IGKV4-1	39.4189	3.70251	-3.41231	4.08624e-07	1.27509e-05
FCGR3A	11.881	3.22316	-1.8821	1.28761e-09	6.91619e-08
COLEC12	0.764654	0.299366	-1.35289	6.28887e-05	0.00104707
AC007728.2	0.0807911	0.0374242	-1.11022	0.00425824	0.0247973
CXorf65	0.172398	0.0547341	-1.65523	9.48276e-07	2.75203e-05
C11orf21	0.195079	0.0634909	-1.61944	7.18863e-08	2.6377e-06
VPREB3	1.27612	0.538305	-1.24527	0.0120094	0.049665
PSMB9	16.0185	6.63583	-1.27139	4.72637e-07	1.45407e-05
HLA-B	555.483	222.717	-1.31853	2.18497e-08	8.92699e-07
TRBV5-6	0.224392	0.0201811	-3.47494	2.34839e-07	7.78619e-06
LXN	2.38484	1.02754	-1.21469	0.000749398	0.00732642
CD5L	5.10921	1.04622	-2.28792	0.000891393	0.00827615
SNAI1	1.91019	0.80112	-1.25363	0.000193574	0.00257091
C1QTNF1	7.51921	1.14049	-2.72093	8.50395e-08	3.0908e-06
PLTP	16.2412	6.38313	-1.34732	3.30518e-09	1.60003e-07
CEACAM4	0.179433	0.0445578	-2.00969	3.13804e-10	1.91803e-08
LINC01150	0.217251	0.0770485	-1.49552	1.26548e-08	5.41011e-07
GGT5	4.50242	1.47253	-1.61241	7.4887e-06	0.000171875
TBC1D27P	0.0221865	0.00483777	-2.19727	4.28363e-05	0.000770552
LINC01010	0.297451	0.131051	-1.18253	0.00324438	0.0208014
TM6SF1	0.290143	0.093831	-1.62863	1.1748e-06	3.34208e-05
AC243962.1	0.0533537	0.0065008	-3.0369	3.28585e-06	8.26592e-05
CD163L1	1.09187	0.4521	-1.27209	1.31579e-08	5.60439e-07
LY75	0.274258	0.0881551	-1.63742	1.13675e-08	4.89608e-07
XCR1	0.130762	0.0110042	-3.57082	9.43382e-12	8.23423e-10
RNF175	0.109735	0.0349547	-1.65047	6.63676e-08	2.44689e-06
IKZF3	0.718377	0.114609	-2.64802	1.07673e-14	2.17641e-12
PMAIP1	0.493593	0.20572	-1.26264	4.50135e-05	0.000797268
GBP5	1.94998	0.166709	-3.54805	9.08098e-14	1.34136e-11
AMPD3	0.572732	0.209016	-1.45424	2.54012e-07	8.32414e-06
VSIG1	1.18714	0.426939	-1.47539	0.0101185	0.0443522
SPINK1	247.023	81.3465	-1.60249	0.00558565	0.0298078
SRPX	2.86128	0.434209	-2.7202	3.68409e-05	0.000680774
WNT10B	0.129927	0.0496645	-1.38742	2.53182e-06	6.5625e-05
CD84	0.691031	0.151974	-2.18493	1.11178e-13	1.60117e-11
IGLV5-45	2.57162	0.0801466	-5.00389	3.31563e-06	8.32266e-05
IGLV3-27	5.29989	0.0489198	-6.7594	2.0969e-06	5.59246e-05
CD38	0.831013	0.413755	-1.00609	5.8759e-05	0.000990477
ARL11	0.269643	0.0825961	-1.7069	3.49029e-12	3.35111e-10
TRBV20-1	1.06667	0.151271	-2.81791	1.23691e-10	8.26147e-09
SULF1	2.30359	0.714909	-1.68805	0.00507319	0.0279535
TSPAN2	0.242836	0.109173	-1.15337	0.000956112	0.00871894
CCL19	19.5765	1.00812	-4.27938	1.12428e-08	4.86057e-07
EGR3	0.285508	0.0931973	-1.61517	2.73875e-05	0.000532117
EPB41L3	0.531474	0.11965	-2.15118	6.6494e-14	1.02834e-11
AC099066.2	0.198684	0.0485191	-2.03385	0.000118116	0.00176051
ITGAD	0.42001	0.0689653	-2.60648	1.87224e-08	7.81558e-07
IGKV2D-40	2.03814	0.156612	-3.70198	0.00219374	0.0157842
INMT	2.72828	0.645674	-2.07912	1.37743e-05	0.000293618
JCHAIN	12.7867	0.832145	-3.94167	1.91127e-08	7.90689e-07
CLEC12A	0.276191	0.0521383	-2.40525	2.83211e-13	3.66631e-11
DOCK10	0.652719	0.227254	-1.52216	1.1083e-06	3.17643e-05
CD40LG	0.510671	0.0740902	-2.78504	5.10474e-15	1.15322e-12
CXCL12	7.89764	2.43671	-1.69648	1.21274e-06	3.44578e-05
AEBP1	19.7432	4.98234	-1.98646	4.6771e-05	0.000823333
ITGA11	0.502215	0.203109	-1.30605	0.000144507	0.00207211
DCLK1	0.0922968	0.0381321	-1.27528	0.000363734	0.00419917
CD300LF	0.802902	0.214418	-1.9048	1.27305e-12	1.39028e-10
GPNMB	10.0979	2.34054	-2.10914	9.80632e-11	6.64609e-09
LBH	6.21485	2.90812	-1.09563	2.96228e-05	0.000570258
LINGO3	0.0461411	0.0174122	-1.40595	4.58448e-05	0.000808265
AC015922.3	0.76163	0.346747	-1.13521	0.000120613	0.00179193
TMIGD3	0.713658	0.155593	-2.19746	6.65656e-13	7.78615e-11
IGHV3-53	2.05277	0.0594338	-5.11015	9.45482e-09	4.15777e-07
RAB33A	0.326079	0.10097	-1.69129	1.78379e-09	9.27851e-08
TNFSF18	0.148647	0.07346	-1.01686	0.000925919	0.00851735
CXCR1	0.153102	0.0322304	-2.248	6.1883e-06	0.000144916
ZBED2	0.18758	0.0194719	-3.26804	1.01197e-08	4.40807e-07
RPL7AP64	0.0557784	0.0231495	-1.26873	0.00390131	0.0234521
FCGR2A	2.55959	1.07529	-1.25119	3.34244e-07	1.06528e-05
AC034213.1	0.372385	0.108623	-1.77747	0.0061824	0.0319419
IGHM	30.1211	3.07357	-3.29278	3.61975e-08	1.41613e-06
IGLV2-23	36.2585	0.394646	-6.52162	1.49672e-08	6.30512e-07
TPSAB1	2.07854	0.899093	-1.20902	0.000219458	0.00283815
KLHDC7B	1.02354	0.446331	-1.19738	0.0114164	0.0480051
EVI2B	3.06447	0.548718	-2.4815	9.79338e-18	3.22384e-14
TRAV8-3	0.269233	0.0270426	-3.31555	8.64314e-09	3.82272e-07
TRAV8-6	0.22777	0.0222305	-3.35696	1.09066e-10	7.32714e-09
LGALS2	4.17712	1.73641	-1.2664	7.84901e-07	2.31581e-05
AC099524.1	0.0343864	0.00828252	-2.0537	3.27608e-05	0.000616251
C4orf50	0.00585853	0.00122784	-2.25442	0.00015011	0.00213782
CD86	1.6014	0.326142	-2.29576	6.52297e-17	5.18306e-14
ANK2	0.176927	0.0846315	-1.06389	1.18949e-05	0.000258823
CRHBP	1.43768	0.513711	-1.48472	0.000974551	0.00884117
RYR1	0.117947	0.0433774	-1.44313	2.16156e-09	1.10686e-07
SOWAHD	0.419929	0.188137	-1.15836	2.7856e-06	7.13206e-05
IGHV3-43	2.72706	0.143287	-4.25036	0.000536088	0.00568109
SAA2	174.706	11.9156	-3.87401	2.42103e-08	9.77018e-07
PLD4	0.269925	0.0443671	-2.60499	1.79259e-10	1.1603e-08
NCKAP1L	1.34234	0.269751	-2.31505	1.19023e-16	7.61845e-14
HLA-T	0.048574	0.0184358	-1.39768	0.00699107	0.0345468
MEI1	0.245401	0.10244	-1.26036	1.02617e-05	0.00022693
KRT36	0.0232582	0.00584514	-1.99243	0.000355924	0.00414136
LAIR2	0.391194	0.0426727	-3.1965	2.25215e-09	1.13984e-07
AC015819.1	0.276734	0.0731172	-1.92022	8.86755e-11	6.17326e-09
GNG8	0.288117	0.140189	-1.03928	0.00342952	0.0215038
HNRNPA1P21	0.443927	0.111492	-1.99338	1.26084e-07	4.40875e-06
IGHV4-31	7.16779	0.127729	-5.81037	1.73759e-06	4.77226e-05
CAPG	13.8534	6.32893	-1.13021	0.000109712	0.00165994
HP	1384.3	607.305	-1.18866	2.33889e-05	0.000466624
LINC01948	0.176653	0.0729321	-1.27629	0.00642433	0.0327441
IL18BP	2.9499	1.20321	-1.29378	2.90179e-09	1.41665e-07
TRBV29-1	0.643309	0.0910421	-2.82091	4.30595e-08	1.65646e-06
RASSF6	0.398859	0.183325	-1.12147	0.00126102	0.0106011
HDGFL3	0.337682	0.136347	-1.30838	4.64144e-05	0.000817681
FAM43B	0.27792	0.114516	-1.27912	0.00721892	0.0354066
SPOCK2	2.73421	1.19499	-1.19412	5.60568e-08	2.11757e-06
TRAV2	0.222592	0.0584262	-1.92972	0.000255534	0.00319667
TNFRSF8	0.127186	0.0326962	-1.95975	2.19133e-11	1.77175e-09
TREML1	0.103918	0.0328132	-1.6631	2.22375e-05	0.000445969
FIBIN	1.5683	0.428454	-1.87199	0.0109319	0.0466489
SPNS2	3.24754	1.32724	-1.29091	0.00459079	0.0261264
IGLV10-54	2.6855	0.139376	-4.26814	0.00297349	0.0195543
TRG-AS1	0.202321	0.05506	-1.87757	8.11676e-11	5.68494e-09
TRGV3	0.0996301	0.0384466	-1.37373	0.00981119	0.0435438
LAT2	1.67464	0.557739	-1.58619	3.47367e-11	2.68603e-09
COL3A1	58.5604	20.1762	-1.53727	0.00175717	0.0134968
MUC1	1.94382	0.516635	-1.91168	0.00176786	0.0135428
AC068473.3	0.0100325	0.00250594	-2.00125	0.00418972	0.024554
AL365361.1	0.250552	0.0595528	-2.07287	1.1413e-07	4.0336e-06
GLIPR1	1.90039	0.413708	-2.19961	9.02859e-11	6.24762e-09
GPR183	2.74342	0.535024	-2.3583	2.0996e-12	2.17933e-10
AC016397.2	0.0158126	0.00564804	-1.48525	0.00116124	0.00996219
ADGRE5	7.26791	3.1984	-1.18419	3.25637e-06	8.20767e-05
JAKMIP1	0.175238	0.0353734	-2.30858	1.09024e-10	7.32714e-09
IGLV1-51	21.4801	1.90768	-3.49311	9.02911e-06	0.000202588
TRAV17	0.176733	0.0291015	-2.60241	2.31108e-07	7.67351e-06
ICOS	0.304426	0.0374043	-3.02482	1.93016e-12	2.03684e-10
ANKRD44-AS1	0.151031	0.0119113	-3.66444	2.54859e-10	1.60019e-08
IPCEF1	0.151204	0.0540166	-1.48502	6.38075e-12	5.74342e-10
FUT6	3.17617	1.38169	-1.20086	0.00315672	0.0203814
IGHV4-55	0.717029	0.0494912	-3.85679	5.74744e-06	0.000135834
CYBB	4.56562	0.634685	-2.8467	4.93845e-16	2.02594e-13
TRAV36DV7	0.108234	0.0168358	-2.68455	1.70713e-05	0.000353436
CXCL10	27.3718	6.58753	-2.05488	4.10698e-08	1.58787e-06
PNOC	0.0938657	0.012883	-2.86512	1.938e-06	5.22307e-05
CD177	0.525663	0.0424505	-3.63028	0.000155351	0.00219348
INSL3	0.138234	0.0460336	-1.58636	0.000685035	0.00686017
IGHV4-59	16.3746	1.57629	-3.37686	2.23192e-05	0.000447218
TNS4	0.0485892	0.0161667	-1.58761	0.000261894	0.00326206
SYNC	0.112371	0.0311596	-1.85053	0.00140459	0.0114733
CD72	1.23442	0.298304	-2.04898	1.60468e-12	1.71985e-10
AC109446.3	0.11897	0.0265152	-2.16571	1.35533e-07	4.70345e-06
KLRB1	2.37549	0.487389	-2.28508	1.36541e-14	2.68916e-12
FOXC2	0.254974	0.108953	-1.22664	0.00163312	0.0127769
AC012645.3	0.152516	0.0470595	-1.69641	1.76234e-10	1.14393e-08
IGKC	187.161	6.79037	-4.78464	1.26201e-08	5.40531e-07
GPR1	0.112419	0.0322795	-1.8002	0.00288457	0.0191278
PSTPIP1	0.796083	0.21534	-1.8863	1.53622e-15	4.5973e-13
SIGLEC8	0.258327	0.0421799	-2.61457	1.03565e-09	5.65509e-08
CHRM3-AS2	0.0504935	0.0162606	-1.63472	2.27601e-06	6.00711e-05
CTLA4	0.625831	0.109594	-2.5136	8.30358e-11	5.79816e-09
BTLA	0.127001	0.0145166	-3.12906	1.84193e-12	1.95592e-10
TNIP3	0.0552761	0.00788185	-2.81005	3.97877e-07	1.24739e-05
CXCR2	0.11554	0.0351063	-1.71859	0.00145568	0.011749
AC109479.1	0.165307	0.0549955	-1.58776	0.000100473	0.00154862
COL13A1	0.18877	0.0765963	-1.30128	0.000363735	0.00419917
PTGER2	0.433391	0.0848249	-2.35311	1.94465e-12	2.03684e-10
CCL13	0.643974	0.0790497	-3.02617	3.90479e-09	1.85905e-07
IGHV1-45	0.235807	0.0249955	-3.23787	0.000243049	0.00307555
SGCD	0.23352	0.106631	-1.13092	0.00328616	0.0209444
AL162424.1	0.116124	0.0309606	-1.90716	0.0022573	0.016075
BANK1	0.184531	0.0378044	-2.28724	0.00162549	0.0127359
GLIPR2	2.91212	1.0893	-1.41866	5.47945e-09	2.52526e-07
IGHV2-26	3.91995	0.0891284	-5.4588	2.16496e-05	0.000436459
KCNQ1	2.72028	1.08161	-1.33058	0.000764072	0.00742578
NCF1C	0.772173	0.145035	-2.41252	6.91484e-16	2.56342e-13
DTHD1	0.0286992	0.00628302	-2.19148	0.00017001	0.00234163
ATP2A3	1.9151	0.635817	-1.59074	3.41427e-09	1.63906e-07
HGFAC	28.9096	12.5667	-1.20194	0.0112436	0.0474866
RCVRN	0.00849951	0.00281715	-1.59314	0.000396193	0.00449506
MIAT	0.188671	0.0376103	-2.32667	4.72982e-06	0.000114484
TREM1	0.376424	0.0756335	-2.31526	7.24121e-06	0.000167194
UNC13D	1.46004	0.428028	-1.77022	6.29415e-09	2.86633e-07
AC074011.1	0.0418175	0.00412419	-3.34193	7.69987e-06	0.000175846
MXRA5	1.05814	0.327591	-1.69156	0.000730239	0.00718177
TTC16	0.0316532	0.011377	-1.47624	6.10778e-07	1.83496e-05
CADM3-AS1	0.0101615	0.00192175	-2.40262	0.00482955	0.0270509
CYTIP	1.44926	0.218237	-2.73135	1.55759e-16	8.97287e-14
AC002091.2	0.101513	0.0272827	-1.89561	1.47189e-05	0.000311449
TOMM20P2	0.169662	0.0319599	-2.40833	3.65316e-08	1.42678e-06
ZBP1	0.229671	0.0264096	-3.12044	1.85426e-14	3.50227e-12
SNX20	0.593719	0.0930666	-2.67344	1.95978e-17	3.48276e-14
PARVG	0.855275	0.197316	-2.11588	3.03795e-16	1.36626e-13
TRBV2	0.287534	0.0331037	-3.11867	1.56309e-08	6.57269e-07
P2RX1	0.197109	0.0880796	-1.16211	9.92908e-06	0.000220632
IGLV1-47	17.3721	1.11656	-3.95964	2.52168e-06	6.55097e-05
CD244	0.373744	0.133377	-1.48654	2.49425e-10	1.57035e-08
LRRC37A4P	0.0841826	0.0409082	-1.04113	0.00759417	0.0366794
LINC02104	0.197364	0.0507774	-1.9586	0.00030562	0.00368327
FPR3	3.1621	0.788607	-2.0035	4.11273e-12	3.85242e-10
MUC12-AS1	0.714291	0.0772295	-3.20929	3.66503e-05	0.000678339
IGKV1-17	6.22559	0.225221	-4.7888	3.56035e-06	8.89818e-05
AC006033.2	0.0999569	0.0340044	-1.55559	5.94661e-08	2.21911e-06
TRAV13-2	0.206401	0.0263612	-2.96896	8.6719e-10	4.82673e-08
IL7R	1.82718	0.193313	-3.24061	4.27115e-12	3.96855e-10
FUT7	0.145362	0.0574036	-1.34044	4.90627e-09	2.28394e-07
AL078604.2	0.221979	0.100862	-1.13804	0.00383315	0.0232164
AL365209.1	0.0117807	0.00335451	-1.81225	2.8759e-06	7.33881e-05
SMOC2	2.73516	1.16409	-1.23242	1.27989e-06	3.60544e-05
IGHV3-21	9.48297	0.275968	-5.10276	2.21621e-07	7.36915e-06
CFAP58-DT	0.0672162	0.0242092	-1.47325	6.92754e-05	0.0011386
CCR4	0.231888	0.039605	-2.54967	2.46074e-09	1.22922e-07
HAMP	18.3688	1.31867	-3.8001	0.000415031	0.00467656
LINC00426	0.144193	0.0651275	-1.14667	2.62077e-06	6.74001e-05
KLRF1	0.257501	0.126935	-1.0205	1.17015e-05	0.000255105
CXCL8	8.53916	1.83039	-2.22194	4.23317e-05	0.000764458
FASLG	0.353429	0.064324	-2.45799	2.74377e-11	2.16523e-09
FGD2	0.484254	0.133367	-1.86037	1.41604e-13	1.97757e-11
FCRL6	0.296463	0.0935024	-1.66478	1.91126e-08	7.90689e-07
CARD16	2.80539	0.980891	-1.51603	2.29572e-12	2.31006e-10
TMC8	1.58911	0.370373	-2.10117	3.95396e-15	9.7618e-13
PIK3CD-AS1	0.0227532	0.00499584	-2.18727	2.51574e-05	0.000497171
IGLV3-10	12.3709	0.147807	-6.38709	3.53909e-07	1.12175e-05
ANTXRLP1	0.0232851	0.00257884	-3.17461	3.84344e-06	9.54357e-05
TRIM61	0.0569603	0.022673	-1.32898	0.0105583	0.0455862
LINC01675	0.170984	0.0703385	-1.28147	0.00920873	0.0418122
SLAMF6	0.912941	0.127577	-2.83916	4.42994e-15	1.0311e-12
CCN5	0.453281	0.0310072	-3.86973	3.13719e-08	1.23785e-06
CRIP1	0.339168	0.0996446	-1.76714	7.55957e-11	5.39304e-09
FOSL1	1.0245	0.338358	-1.59829	1.65903e-05	0.000344716
AC003965.1	0.291462	0.132904	-1.13293	0.0106895	0.0459463
SPTB	0.105173	0.0412789	-1.34929	0.00277836	0.018611
SYT13	2.16141	0.111802	-4.27296	0.00486689	0.0272005
CD44	6.2445	2.78867	-1.16301	4.00391e-06	9.88877e-05
XYLT1	0.196684	0.0651364	-1.59434	5.441e-06	0.000129656
GSTP1	22.5373	7.47802	-1.59159	1.08878e-11	9.3615e-10
JPH2	0.188429	0.0782069	-1.26865	0.00994299	0.0439325
FGL1	419.903	196.767	-1.09357	4.36532e-05	0.000778561
CHIT1	1.20274	0.130598	-3.20312	0.000500264	0.00538924
GSTM5	0.23803	0.112017	-1.08743	0.00655168	0.0332391
TRPA1	0.0548254	0.0110088	-2.31619	0.00495711	0.0275577
IL10	0.145973	0.0255105	-2.51654	3.19708e-11	2.48886e-09
IGFBP7	126.196	61.3902	-1.03959	4.16853e-05	0.000755153
AL135818.1	0.127895	0.032029	-1.99751	2.45017e-10	1.54683e-08
MEOX1	0.279079	0.093241	-1.58164	0.000388102	0.00442287
OLR1	0.868226	0.309207	-1.4895	0.000364315	0.00420376
HLA-DOB	1.40451	0.291212	-2.26993	2.57441e-09	1.27849e-07
IGLV3-1	10.1844	0.373727	-4.76823	3.27883e-07	1.04936e-05
LRRN3	0.0803715	0.0300941	-1.4172	9.98026e-06	0.000221343
C1QTNF7	0.129183	0.0459257	-1.49204	0.00175677	0.0134968
IL18	2.44653	0.335064	-2.86823	5.55292e-16	2.16874e-13
MAP4K1	1.23929	0.331472	-1.90256	5.69066e-13	6.75928e-11
AC004687.1	0.686643	0.145934	-2.23424	9.40982e-09	4.1459e-07
RPL29P19	0.377166	0.104961	-1.84534	0.000317576	0.00379953
AC004921.1	0.278284	0.0973715	-1.51499	7.96515e-10	4.47661e-08
PTGS1	1.01005	0.377847	-1.41855	5.18657e-07	1.58297e-05
PVALB	0.156937	0.065417	-1.26245	4.54956e-05	0.000802722
SAMD9	1.01676	0.495071	-1.03827	3.22816e-05	0.000610726
SCN1B	1.95038	0.837758	-1.21915	8.83392e-09	3.89962e-07
BIN2	1.25512	0.276345	-2.18329	1.48603e-17	3.48276e-14
BMPR1B	0.116365	0.0511839	-1.18489	0.0119457	0.0494591
AC022182.2	0.141752	0.0432712	-1.71189	0.000174433	0.00238261
AL355916.1	0.074418	0.0267566	-1.47576	0.000978232	0.00886061
PTGS2	0.203595	0.0529122	-1.94403	8.91717e-07	2.5977e-05
C1QA	101.667	17.0484	-2.57614	4.49726e-18	2.7152e-14
IGKV3-11	32.3065	0.98933	-5.02923	2.54743e-08	1.01734e-06
PRRX1	0.467655	0.140897	-1.7308	0.000175284	0.00238999
IGHG1	225.006	7.96904	-4.81942	1.52786e-07	5.23906e-06
TMEM229B	0.62385	0.233146	-1.41997	1.10847e-07	3.92962e-06
IL2RB	1.76696	0.353785	-2.32033	1.49404e-13	2.06151e-11
GPR171	0.523459	0.0695747	-2.91144	2.97893e-12	2.921e-10
CLEC5A	0.185342	0.0450022	-2.04212	1.86256e-05	0.000382521
TMEM200C	0.133965	0.035909	-1.89944	0.00759439	0.0366794
AP000892.4	0.225233	0.0924722	-1.28433	0.000105772	0.00161411
FNDC1	0.896011	0.187146	-2.25936	0.000232349	0.00297004
LINC01303	0.0373556	0.0094379	-1.98479	8.98991e-05	0.00141017
PLAC9	4.39417	1.57047	-1.48439	0.00192386	0.014356
SAMD3	0.0853532	0.0215042	-1.98883	7.29471e-11	5.23651e-09
IGKV1-16	5.70103	0.153169	-5.21803	5.75895e-07	1.7438e-05
APOBEC3H	0.458424	0.109832	-2.06139	1.94464e-12	2.03684e-10
TMSB4XP4	0.876884	0.393592	-1.15568	0.00123767	0.0104621
BTC	0.505321	0.251341	-1.00756	0.00323935	0.0207945
HCK	3.19625	0.694873	-2.20156	1.47113e-15	4.46043e-13
NBL1	2.19519	0.904562	-1.27906	0.000184216	0.00248239
SOCAR	0.116763	0.0348697	-1.74354	1.0279e-06	2.95703e-05
TMEM92	3.58075	1.58643	-1.17447	0.000446284	0.00494172
P2RY6	0.736489	0.140664	-2.38841	9.83135e-13	1.09973e-10
GSDMA	0.166002	0.0529783	-1.64773	5.53627e-06	0.000131653
AL031595.1	0.00828874	0.00210138	-1.97982	6.17395e-05	0.00103316
TRIM6	0.636587	0.308193	-1.04652	0.000163229	0.00227543
PTPRC	2.33187	0.410156	-2.50724	2.23793e-12	2.27174e-10
CD1E	0.371863	0.0555201	-2.74369	3.88548e-10	2.30755e-08
NFATC1	0.724017	0.344015	-1.07355	9.06656e-06	0.00020323
TRBJ2-3	0.661196	0.143144	-2.20761	0.000139807	0.0020236
HSPB7	0.378345	0.0988866	-1.93585	0.000489049	0.00529832
CD207	0.557485	0.166444	-1.7439	8.80405e-06	0.000198117
INPP4B	0.283255	0.121314	-1.22335	7.4887e-06	0.000171875
PAPPA	0.073853	0.0310266	-1.25115	0.0077367	0.0371028
CCDC88B	1.4832	0.520506	-1.51073	1.95591e-10	1.25894e-08
MOXD1	1.06261	0.248525	-2.09615	0.000163229	0.00227543
SELPLG	4.53738	0.911598	-2.31539	7.76059e-18	2.98045e-14
IL1B	0.458675	0.0914698	-2.32611	1.35345e-09	7.22579e-08
LY9	0.171913	0.0281708	-2.60941	6.49175e-15	1.41122e-12
ADCY7	0.307664	0.120755	-1.34928	2.2388e-06	5.92973e-05
TSHZ3	0.409412	0.162697	-1.33137	1.45791e-05	0.000308774
ZNF831	0.0926141	0.0119939	-2.94894	1.28037e-13	1.81004e-11
CXCL6	5.24861	0.463867	-3.50015	0.000751284	0.00733695
MYL3	0.674554	0.146822	-2.19987	0.00127211	0.0106788
HLA-DRB5	66.1612	11.4261	-2.53365	3.19441e-12	3.07987e-10
SDK2	0.278268	0.0660516	-2.07481	0.000196961	0.00260596
CXCL1	9.88625	1.91514	-2.36797	0.000335175	0.00395994
HTR7	0.0909083	0.0197334	-2.20377	1.34881e-08	5.73445e-07
TRAV4	0.392591	0.031547	-3.63745	3.18357e-11	2.48675e-09
HCLS1	5.37017	1.42758	-1.9114	1.70332e-16	9.57306e-14
IGKV1-27	4.01171	0.1548	-4.69574	2.47527e-06	6.44493e-05
MS4A1	0.491792	0.0314047	-3.969	2.22316e-08	9.05092e-07
MS4A4A	3.4755	0.753402	-2.20573	2.22603e-16	1.11509e-13
IGKV1-9	14.2533	0.214495	-6.05421	2.20012e-06	5.84744e-05
PIGR	35.1444	13.9371	-1.33437	0.00036871	0.00424809
MARCO	2.0573	0.170443	-3.59338	1.23893e-05	0.000268347
SLC15A3	3.68181	1.45539	-1.33901	7.12397e-11	5.14601e-09
IFI16	5.23784	1.8447	-1.50559	7.78231e-09	3.47535e-07
SPI1	6.75519	1.57523	-2.10043	8.95032e-17	6.34441e-14
ADAP2	2.12113	0.780294	-1.44274	7.88713e-12	7.01711e-10
ZNF683	0.357011	0.063094	-2.50039	9.02379e-11	6.24762e-09
NFAM1	0.863009	0.197212	-2.12963	9.7615e-15	2.00834e-12
WNT10A	0.132246	0.0226571	-2.54519	8.37846e-10	4.69744e-08
BMP5	0.197555	0.0591317	-1.74025	0.00477161	0.0268332
CYSLTR1	0.211341	0.0837557	-1.33531	2.60262e-09	1.28695e-07
PLAU	4.36549	1.43073	-1.60939	8.67737e-07	2.54069e-05
NSG1	0.0934325	0.031563	-1.56569	8.01899e-05	0.00128054
AC011899.3	0.130271	0.036475	-1.83654	9.67379e-06	0.000216001
IGSF21	0.617212	0.18568	-1.73295	4.63602e-11	3.47974e-09
SIGLEC9	0.73058	0.1808	-2.01464	3.40436e-14	5.85422e-12
SLC8A1-AS1	0.0057227	0.00242004	-1.24167	0.00243124	0.0169203
KLF4	3.19771	1.56486	-1.03101	0.000138396	0.00200697
B3GNT7	1.40263	0.569279	-1.30093	4.99753e-07	1.5273e-05
CCR5	1.07513	0.16464	-2.70712	2.07843e-15	5.84064e-13
EPSTI1	2.33586	0.905703	-1.36684	6.28026e-06	0.00014692
GGTLC2	0.0236614	0.0109952	-1.10566	0.00403678	0.0239433
UBASH3A	0.362094	0.0449778	-3.00908	7.01649e-16	2.56342e-13
COL6A2	30.8052	15.0261	-1.0357	0.0018112	0.0137832
TRDC	1.52707	0.707843	-1.10926	1.34697e-07	4.68149e-06
ITM2A	4.49308	1.79544	-1.32337	6.90438e-07	2.05818e-05
MIR155HG	0.390623	0.0869128	-2.16814	4.06268e-10	2.38817e-08
LINC02099	0.0119961	0.00391209	-1.61655	1.60415e-05	0.000334823
CD22	0.425386	0.124513	-1.77248	8.27593e-06	0.000187147
CEROX1	0.139959	0.0567397	-1.30258	0.000219722	0.00283815
PHOSPHO1	0.100199	0.0407237	-1.29892	1.89227e-06	5.12983e-05
CD3G	0.5101	0.115717	-2.14018	1.32634e-11	1.11543e-09
ABI3BP	0.44809	0.180384	-1.31272	0.000529661	0.0056322
RPL4P1	0.0536746	0.0235449	-1.18883	0.00330407	0.0209954
MACORIS	0.262221	0.0982186	-1.41672	6.70603e-06	0.000155773
SLC2A3	2.51992	1.22368	-1.04215	2.598e-06	6.6957e-05
LINC02544	0.213502	0.066719	-1.67808	0.00589031	0.0309533
AC004130.2	0.243755	0.053395	-2.19066	0.000439777	0.0048861
OLFML2B	3.81442	1.55862	-1.29119	0.000457473	0.00502457
TRBV12-3	0.121084	0.00907779	-3.73752	5.28078e-07	1.60834e-05
AC133644.1	0.442352	0.153121	-1.53052	0.00419358	0.024554
LINC02694	0.0127217	0.00392888	-1.6951	0.000254709	0.00318808
AC015819.2	0.119783	0.0502108	-1.25435	0.000212294	0.00277161
PRKCQ	0.366761	0.0883866	-2.05294	2.47992e-14	4.49959e-12
AL354798.1	3.67944	0.59059	-2.63926	0.00272245	0.01837
LINC02724	0.0584212	0.017997	-1.69874	3.37489e-09	1.62821e-07
ARRDC5	0.0729967	0.0206499	-1.82169	4.97484e-08	1.88545e-06
EMILIN1	9.12217	3.501	-1.38161	0.000641085	0.00650772
STRA6	0.154864	0.041882	-1.8866	0.00666603	0.0335676
IGHV4-61	1.02605	0.0575485	-4.15618	3.01523e-05	0.000578517
S1PR4	1.03605	0.229741	-2.17302	1.9261e-13	2.55075e-11
IGLV2-8	3.38706	0.164774	-4.36147	8.59116e-07	2.52186e-05
CAMK1G	0.363687	0.169495	-1.10145	0.000376891	0.00431431
TRAV5	0.149039	0.00998958	-3.89912	2.58653e-09	1.28175e-07
GZMH	2.46827	0.631965	-1.96558	1.74124e-10	1.13343e-08
CNTN1	0.507984	0.0130819	-5.27914	0.00276932	0.018572
MMP28	0.418168	0.151722	-1.46265	0.00145392	0.0117392
MILR1	0.967495	0.233189	-2.05275	7.11968e-16	2.56342e-13
ANKRD1	2.21249	0.278597	-2.98942	2.77731e-07	8.98842e-06
AC004847.1	0.186164	0.0528214	-1.81738	4.68958e-09	2.19638e-07
LINC01645	0.0733234	0.0330934	-1.14773	0.00616828	0.0319159
CD74	465.832	82.8568	-2.49112	1.84306e-17	3.48276e-14
RETN	0.217406	0.0375569	-2.53324	0.000875769	0.00818012
LINC02172	0.00926023	0.00348679	-1.40915	0.00315005	0.0203609
CD80	0.142553	0.0317447	-2.16691	1.36037e-09	7.22579e-08
AC026369.3	0.132164	0.0222105	-2.57301	4.18465e-06	0.000102886
HLA-DPB1	53.3885	9.73481	-2.4553	4.07877e-17	3.91613e-14
DCN	6.19704	1.11274	-2.47747	0.000185526	0.00249276
NRROS	1.35818	0.647723	-1.06823	1.7489e-07	5.94395e-06
ID1	21.3317	9.28977	-1.19928	0.000508986	0.00545008
ITGA6-AS1	0.0844463	0.040019	-1.07735	0.00598382	0.0312311
IGHV1-2	8.04562	0.361979	-4.47423	5.42284e-05	0.00093183
TMC5	1.94899	0.570906	-1.7714	5.55143e-05	0.000946866
KNDC1	1.46278	0.387049	-1.91813	0.000160705	0.00225801
OSMR	4.43997	2.00386	-1.14777	6.10204e-05	0.00102485
AC011374.1	0.0169753	0.00783134	-1.1161	0.00740442	0.0360643
TMSB4XP8	6.74762	3.24622	-1.05562	0.000493976	0.00534148
ANKRD55	0.19329	0.0500101	-1.95048	4.92064e-09	2.28602e-07
OSM	0.404959	0.0823312	-2.29827	5.13028e-10	2.97776e-08
ARHGAP15	0.698422	0.206144	-1.76045	4.92696e-13	6.00698e-11
RUNX2	0.212809	0.0809535	-1.39439	5.71874e-08	2.14971e-06
LINC00892	0.159758	0.0245832	-2.70014	4.65647e-14	7.55628e-12
AL121748.1	0.118652	0.0531979	-1.15729	6.71922e-05	0.0011091
LILRB5	0.82521	0.284923	-1.53419	1.3003e-10	8.63481e-09
TRBV12-4	0.21938	0.0319051	-2.78157	1.04775e-07	3.73734e-06
P2RY13	0.722863	0.137961	-2.38946	4.42994e-15	1.0311e-12
IGKV3-20	61.9101	3.49581	-4.14648	2.84585e-07	9.1716e-06
PTAFR	1.51337	0.303634	-2.31735	3.09196e-14	5.43878e-12
PLAUR	1.92416	0.675711	-1.50975	5.84977e-07	1.76435e-05
CIITA	0.858191	0.226554	-1.92144	1.60468e-12	1.71985e-10
AC079015.1	0.308573	0.068951	-2.16197	1.30988e-12	1.42375e-10
TMEM159	1.36438	0.443376	-1.62164	3.87407e-05	0.000712096
SELL	2.22705	0.633295	-1.81419	2.3082e-09	1.16131e-07
MYOM1	7.04556	3.45463	-1.02818	0.000149792	0.00213461
LOXL1-AS1	0.231397	0.0773233	-1.5814	0.00020469	0.00269062
PRDM8	0.0820436	0.0165884	-2.30622	7.46508e-11	5.34217e-09
CST6	0.117824	0.0396375	-1.5717	0.0010166	0.0090953
C2orf91	0.0162747	0.00486879	-1.741	0.000410853	0.00464316
DUSP2	2.09663	0.604886	-1.79334	2.93091e-10	1.81551e-08
AC133065.3	0.832705	0.26473	-1.65328	6.63358e-11	4.822e-09
SLIT2	0.458712	0.121957	-1.91122	0.000498933	0.00537888
GZMK	1.76474	0.157908	-3.48229	2.1699e-15	5.95251e-13
PCDH7	0.0962981	0.0473117	-1.02531	0.000424515	0.0047578
CD1A	0.221963	0.045811	-2.27655	2.45452e-06	6.40538e-05
SGCA	0.605418	0.216331	-1.48469	0.00234281	0.0165045
CTSK	8.04866	3.07871	-1.38642	0.00680753	0.0340125
HAND2	0.624962	0.277886	-1.16928	0.00445226	0.0255716
COL8A1	0.875617	0.334006	-1.39043	0.00223423	0.0159837
ITGAX	1.9856	0.612189	-1.69753	1.66765e-12	1.77905e-10
COL14A1	3.33627	0.984979	-1.76007	0.000346814	0.00406699
TRBV7-6	0.131373	0.0315343	-2.05867	0.0010172	0.0090953
AL050309.1	0.139776	0.0600061	-1.21993	0.00075013	0.00733047
LINC01781	0.104856	0.0109745	-3.25617	8.74037e-05	0.00137854
CTSW	2.28044	0.4732	-2.26879	3.71792e-12	3.51114e-10
HMOX1	29.3954	10.678	-1.46096	1.17536e-07	4.14126e-06
GPR65	0.451113	0.0987459	-2.1917	1.77437e-15	5.17554e-13
VIM-AS1	0.282384	0.0940776	-1.58574	2.18484e-09	1.1163e-07
EBI3	2.10041	0.390809	-2.42614	3.61155e-17	3.91613e-14
CCR1	1.88276	0.453621	-2.05329	1.80176e-13	2.41383e-11
IGHV3-30	11.6761	0.309779	-5.23618	2.05254e-07	6.89456e-06
TMEM71	0.209515	0.0743791	-1.49409	1.53167e-10	1.00553e-08
LTB	9.65818	1.96465	-2.29748	1.53167e-10	1.00553e-08
ARL4C	6.50286	3.21318	-1.01707	1.46376e-06	4.0687e-05
MYH11	1.60533	0.648382	-1.30795	0.00140984	0.0114917
KLRD1	0.104567	0.0327574	-1.67453	2.23032e-08	9.06406e-07
TMEM92-AS1	0.521244	0.164421	-1.66456	0.00196652	0.014594
TMEM155	0.0823845	0.0117531	-2.80933	0.0032414	0.0207945
OMD	0.249319	0.0392187	-2.66838	0.000455022	0.00500959
CTSS	26.1315	7.74872	-1.75376	8.09252e-13	9.18601e-11
FCGR1A	0.693293	0.0873486	-2.98861	4.60233e-14	7.52138e-12
ST8SIA4	0.683457	0.233118	-1.55179	3.85918e-10	2.29786e-08
GPR141	0.0697108	0.0124475	-2.48553	5.60937e-09	2.57997e-07
TLR8	0.340621	0.0437964	-2.95928	2.41571e-12	2.39937e-10
S100A3	0.725718	0.147811	-2.29565	2.23794e-06	5.92973e-05
LGALS1	116.343	56.8372	-1.03347	6.62891e-05	0.00109655
ALOX5AP	2.574	0.382572	-2.75021	1.40402e-14	2.74177e-12
ABI3	3.35526	1.25087	-1.4235	3.73804e-13	4.68129e-11
AC008957.1	0.0645636	0.0239012	-1.43364	2.23991e-05	0.00044843
TRBV9	0.485	0.0430496	-3.49392	9.77995e-09	4.2844e-07
EMP3	8.72503	2.93543	-1.57159	7.83332e-11	5.55395e-09
LINC01546	0.0320993	0.0110916	-1.53307	0.0032732	0.0209338
AL078590.2	0.239008	0.083922	-1.50994	0.000101153	0.00155806
CDH3	0.115199	0.0249509	-2.20696	0.000295583	0.00359047
DAPP1	0.319994	0.0565281	-2.501	3.02597e-13	3.85234e-11
IFI44	9.30146	3.3178	-1.48723	4.38682e-07	1.36051e-05
SIT1	1.18663	0.160127	-2.88958	6.31106e-15	1.39832e-12
MAP1A	0.428315	0.134222	-1.67406	0.000124168	0.00183528
LRP8	0.197832	0.096712	-1.03251	0.000296258	0.00359299
MMP25	0.401505	0.127413	-1.65591	7.20908e-11	5.19122e-09
AC097059.1	0.152618	0.0697421	-1.12982	0.000754538	0.00735794
ARHGAP25	1.46952	0.623298	-1.23735	1.25935e-09	6.78017e-08
C11orf96	7.08543	2.98255	-1.24831	2.19505e-05	0.000441366
MS4A14	0.192259	0.0691204	-1.47586	4.68255e-07	1.44251e-05
FLT3	0.124871	0.024615	-2.34283	3.1879e-08	1.2557e-06
AC008105.3	0.317262	0.0792879	-2.0005	5.47945e-09	2.52526e-07
PIK3CD	1.28522	0.357222	-1.84713	4.29809e-14	7.12525e-12
IFNG-AS1	0.0451713	0.00684556	-2.72217	6.99479e-05	0.00114883
B2M	604.328	300.849	-1.00629	7.28268e-10	4.12321e-08
LINC01857	0.596842	0.120055	-2.31365	5.84718e-08	2.18728e-06
PFKP	5.25863	1.57535	-1.73901	3.20308e-05	0.000609988
AC008759.3	0.18155	0.0532858	-1.76854	8.05735e-06	0.000182742
AC087672.2	0.0847098	0.0245129	-1.78899	3.25913e-06	8.20767e-05
RASGRP4	0.270335	0.0900637	-1.58573	2.98618e-13	3.82281e-11
AL137186.1	0.114795	0.0230027	-2.31919	0.000335279	0.00395994
TIGIT	0.520765	0.0638023	-3.02895	2.05887e-13	2.711e-11
RCAN2	2.51107	0.693035	-1.8573	1.48171e-05	0.00031324
FYB1	1.59995	0.263195	-2.60382	1.00966e-15	3.42142e-13
P2RY12	0.161044	0.0205132	-2.97283	4.00637e-10	2.36109e-08
CSF2RB	0.955441	0.245895	-1.95812	9.92264e-11	6.70521e-09
AC079466.1	4.86183	2.14115	-1.18312	0.00180304	0.0137438
FERMT3	5.36072	1.52495	-1.81367	2.54936e-14	4.58944e-12
NXF3	0.0510629	0.0138354	-1.88391	0.00682957	0.0341153
ARHGEF6	1.41953	0.666177	-1.09144	1.94397e-07	6.55854e-06
AC087645.2	0.0817105	0.0195971	-2.05988	0.000151198	0.00214801
KLRK1	0.0647418	0.0141322	-2.19571	1.44074e-05	0.000305982
AC022034.1	0.201474	0.0840237	-1.26173	0.000780153	0.0075344
S100A5	0.0362846	0.00861642	-2.0742	0.000390366	0.00444646
IGHV3-74	4.93874	0.236159	-4.38631	9.57255e-08	3.44119e-06
DPEP1	1.02071	0.173646	-2.55536	0.00160267	0.0126265
MYL9	38.8355	11.49	-1.757	0.000171583	0.00235344
HPGDS	0.384837	0.116984	-1.71794	2.51605e-07	8.25889e-06
TRAV1-1	0.102704	0.0277123	-1.88989	0.00336811	0.0212576
ANXA1	6.53939	2.85372	-1.19631	6.13213e-08	2.2754e-06
CNN1	1.96629	0.857349	-1.19752	0.000249179	0.00313932
PLCB2	1.182	0.314019	-1.91231	1.96234e-15	5.58251e-13
MS4A6A	3.89357	0.773152	-2.33227	3.557e-17	3.91613e-14
LINC02605	0.142669	0.0572702	-1.31681	0.000106534	0.00162382
IGHV3-13	1.39403	0.0484542	-4.84649	2.16231e-06	5.75359e-05
ZNF80	0.0260892	0.0084397	-1.62819	0.00418019	0.0245224
AC004231.1	0.197784	0.0698957	-1.50065	0.00498487	0.0276324
NIBAN1	1.3127	0.489978	-1.42175	2.0145e-06	5.39141e-05
CD4	10.7293	4.18269	-1.35906	5.61732e-10	3.2199e-08
SHISA3	0.904683	0.164668	-2.45785	0.000139214	0.00201755
TRAV26-1	0.135909	0.0139433	-3.285	1.59232e-07	5.43582e-06
GBP1P1	0.646879	0.281625	-1.19972	0.000439442	0.00488474
GRIP1	0.0600395	0.0189061	-1.66706	1.59682e-05	0.000333897
TAP1	17.4856	8.39787	-1.05807	4.13656e-05	0.000751133
FGF1	0.288863	0.103517	-1.48052	0.00114823	0.00989108
PRPH	0.0217119	0.00722057	-1.5883	0.0112464	0.0474896
MFAP4	8.96471	2.50129	-1.84159	0.000720828	0.00711353
DOK2	3.20063	0.749582	-2.0942	1.36175e-16	8.04583e-14
AL049838.1	0.18956	0.0805112	-1.2354	3.87523e-05	0.000712096
HLA-V	0.1509	0.0680459	-1.14901	0.00772485	0.0370919
CCL11	0.340582	0.0796961	-2.09542	0.000659338	0.00664616
AC245128.3	0.131912	0.0653268	-1.01383	7.93848e-06	0.000180223
GPRC5A	0.213347	0.0436417	-2.28942	0.00269829	0.0182716
AC007278.1	0.0359439	0.00997438	-1.84945	0.000802223	0.00771199
STAC	0.314267	0.0221426	-3.82709	5.51751e-07	1.67289e-05
AC015911.8	0.153525	0.0460535	-1.73709	4.64444e-06	0.000112773
SMIM25	0.683659	0.192034	-1.83191	4.66652e-09	2.19003e-07
IGHGP	9.09056	0.50172	-4.17941	4.99537e-07	1.5273e-05
FCGR3B	0.653517	0.126153	-2.37305	0.00110551	0.00963712
PLPP4	0.491981	0.0535689	-3.19913	0.00162614	0.0127366
ATP1A3	0.159974	0.0420353	-1.92816	4.38026e-08	1.67944e-06
IGLC6	0.416667	0.060519	-2.78344	0.000868039	0.00813269
CORO2B	0.470599	0.212296	-1.14842	0.00771632	0.0370663
SPN	0.676661	0.144544	-2.22693	7.21374e-14	1.10084e-11
AC093866.1	0.0832752	0.0232896	-1.8382	0.000109388	0.00165831
FCER1A	0.986831	0.352385	-1.48565	0.000817348	0.00780852
FMNL1	1.77436	0.65064	-1.44737	4.10186e-09	1.94885e-07
PRAM1	0.326617	0.116787	-1.48372	2.39635e-08	9.68756e-07
ITGAM	1.96786	0.437743	-2.16848	6.25027e-11	4.58678e-09
PRF1	2.89049	0.802271	-1.84916	2.79905e-10	1.73851e-08
HRH2	0.151121	0.055406	-1.44759	0.00964529	0.043142
NLRP3	0.303577	0.059786	-2.34418	2.6143e-15	7.00482e-13
DUOX2	4.84318	0.156923	-4.94783	0.00391946	0.0234893
HS3ST2	0.80838	0.292936	-1.46445	0.00065378	0.00661037
MMP2-AS1	0.125042	0.0238322	-2.39143	1.6318e-06	4.514e-05
DOCK11	0.875156	0.413048	-1.08323	7.92105e-07	2.33109e-05
CLEC17A	0.0706422	0.00915485	-2.94792	6.78122e-05	0.00111774
ST8SIA6	0.0579205	0.018836	-1.62058	0.000910188	0.00839806
IGLV1-40	29.1528	1.89453	-3.94373	3.69971e-09	1.7724e-07
TRAC	7.17022	0.986471	-2.86167	4.42994e-15	1.0311e-12
IGHV1-46	5.16172	0.279999	-4.20436	1.16651e-06	3.32673e-05
AC015911.7	0.594167	0.104303	-2.51009	1.87511e-13	2.49758e-11
TNXB	0.558617	0.188013	-1.57103	0.000451387	0.00497909
POU2AF1	0.432695	0.113566	-1.92982	9.97007e-06	0.00022133
SH2D1A	0.641041	0.0763219	-3.07025	2.97331e-15	7.78568e-13
TRAV1-2	0.280729	0.131643	-1.09255	5.11549e-06	0.000122532
C1QB	81.7041	13.1758	-2.63252	1.58042e-17	3.48276e-14
KCNF1	0.758143	0.296334	-1.35525	0.00814446	0.0384432
TMEM26	0.108604	0.046845	-1.21311	7.47259e-05	0.00120921
TRAV29DV5	0.174041	0.0283398	-2.61853	4.97608e-06	0.000119566
CD37	2.40067	0.587367	-2.0311	5.80378e-14	9.09773e-12
IGHV4-28	1.8104	0.0977579	-4.21095	3.09932e-06	7.83947e-05
ADA2	5.80183	2.5116	-1.2079	1.42265e-09	7.51882e-08
LINC01943	0.380299	0.148535	-1.35633	1.37497e-06	3.84509e-05
ARHGDIB	30.579	11.7751	-1.3768	2.29021e-13	2.99849e-11
TRGV7	0.171771	0.0392256	-2.13062	9.75641e-06	0.000217442
LINC02195	0.245946	0.0324032	-2.92413	7.96297e-09	3.54915e-07
AC138207.4	0.270766	0.12132	-1.15823	5.28366e-07	1.60834e-05
HEPH	0.699144	0.290301	-1.26804	2.98556e-05	0.000573781
IGLV1-44	17.6974	0.90663	-4.28688	1.26087e-06	3.56932e-05
RN7SL138P	0.738277	0.246721	-1.58128	7.37995e-09	3.30849e-07
ECM1	2.75195	1.14688	-1.26274	0.000363735	0.00419917
LAMP3	0.982278	0.402874	-1.2858	0.00172547	0.0133155
HEATR9	0.0281271	0.0137448	-1.03307	0.00267669	0.0181837
CLEC4A	1.05038	0.406593	-1.36925	7.64977e-11	5.44054e-09
RAMP3	9.45702	4.49957	-1.0716	1.37743e-05	0.000293618
AC015911.3	0.172876	0.0402222	-2.10367	6.50941e-07	1.948e-05
VSIR	5.12093	2.55117	-1.00524	3.1289e-07	1.00557e-05
CDHR1	0.161514	0.0392309	-2.0416	2.3165e-06	6.08555e-05
CCL8	0.953936	0.381132	-1.3236	2.65391e-05	0.000520018
TRAV8-2	0.216642	0.0276568	-2.96961	7.33673e-09	3.29552e-07
LINC00323	0.0441052	0.00690054	-2.67617	0.00122182	0.0103623
LINC02723	0.0427555	0.0111936	-1.93343	5.08696e-06	0.000121976
IL9R	0.0295813	0.0128329	-1.20484	0.000778366	0.00752654
VNN1	45.162	20.18	-1.16219	0.00160386	0.0126265
SPATA12	0.0354091	0.00910128	-1.95998	0.000996335	0.00897871
LINC02773	0.146023	0.0513438	-1.50794	8.32314e-07	2.4463e-05
LINC02084	0.292378	0.0642656	-2.18572	3.40913e-09	1.63906e-07
TSPAN32	0.231393	0.113085	-1.03293	1.96189e-06	5.28129e-05
NIPAL4	0.0140683	0.00645248	-1.12452	0.000114821	0.0017203
BIRC7	0.633392	0.285501	-1.1496	1.31663e-05	0.000282486
P2RY10	0.347075	0.0361182	-3.26445	1.43783e-11	1.20043e-09
PTPRO	0.150189	0.0424329	-1.82352	2.04632e-09	1.05488e-07
SIGLEC10	0.826945	0.156733	-2.39948	2.32517e-12	2.32952e-10
CHST2	1.1601	0.5378	-1.10911	0.000577169	0.00599896
ITGA3	2.77548	0.761322	-1.86616	0.000424926	0.0047578
ADRA2A	0.978528	0.344308	-1.50692	0.000457447	0.00502457
XXYLT1-AS2	0.0535723	0.0111799	-2.26057	0.0010332	0.00919228
F2RL2	0.594933	0.149599	-1.99163	3.22719e-05	0.000610726
FBLN2	5.07992	1.81259	-1.48675	0.00691792	0.0343555
LGALS9	5.84062	1.82817	-1.67572	9.13588e-11	6.28412e-09
HLA-DOA	3.39366	0.480682	-2.81969	1.31054e-15	4.1368e-13
CD52	12.9065	2.80659	-2.20121	1.23813e-13	1.77206e-11
IGKV2D-29	1.78389	0.0580961	-4.94044	3.37388e-07	1.07382e-05
WNT9A	0.209565	0.0639064	-1.71337	0.00397969	0.0237145
SLC7A8	1.19084	0.582227	-1.03232	1.45567e-07	5.00642e-06
CADM3	0.162695	0.0768767	-1.08156	5.44096e-05	0.000933551
PF4	0.318761	0.0461412	-2.78835	0.00313317	0.0202745
IGKV1D-8	0.713298	0.0297444	-4.58381	0.000173467	0.00237504
TRBV24-1	0.21513	0.0290703	-2.88759	5.85429e-06	0.000138215
ZNF365	0.0218866	0.00896183	-1.28818	0.00722228	0.0354092
IGHV4-39	19.5401	0.676851	-4.85145	1.78545e-06	4.89205e-05
ZEB2-AS1	0.0451005	0.0219596	-1.03829	2.81475e-05	0.000544976
PLA2G4A	0.384191	0.0951716	-2.01322	2.44593e-08	9.83631e-07
TRAV12-3	0.26831	0.0270694	-3.30917	1.28028e-08	5.46324e-07
KIR2DL3	0.0233974	0.00779058	-1.58655	0.00517045	0.0283403
ICAM1	18.0926	6.62565	-1.44927	1.92755e-06	5.20101e-05
GPM6A	0.205858	0.040792	-2.33529	0.000463379	0.0050729
TRAV21	0.304519	0.0437974	-2.79761	1.79266e-06	4.89434e-05
LILRB1	0.699422	0.14632	-2.25704	1.0039e-14	2.04716e-12
FGF7	0.216539	0.0387367	-2.48285	1.26593e-05	0.000273136
TNFRSF13B	0.072404	0.0100486	-2.84907	1.4515e-07	4.99952e-06
HLA-DRA	286.182	44.1355	-2.69692	2.54276e-17	3.89295e-14
CRYBB1	2.72376	0.142335	-4.25824	3.35482e-08	1.3192e-06
LINC02273	0.131328	0.0193309	-2.76419	1.9895e-11	1.62567e-09
GAPT	0.18932	0.028723	-2.72055	2.23195e-09	1.13373e-07
SLAMF8	2.79239	0.414416	-2.75235	3.03795e-16	1.36626e-13
MYOCD	0.0855521	0.0367172	-1.22035	0.0115892	0.0485289
AC023794.5	0.0693538	0.0312909	-1.14823	7.20449e-05	0.0011749
LPAR5	0.495245	0.13343	-1.89205	6.06955e-12	5.50632e-10
TRGC2	0.424819	0.075234	-2.49739	1.86988e-11	1.53337e-09
CLEC7A	0.756832	0.147541	-2.35886	1.77785e-13	2.39573e-11
HLA-DRB1	198.065	27.4961	-2.84868	1.61613e-18	2.7152e-14
MPEG1	5.81881	1.517	-1.9395	7.88482e-16	2.75288e-13
AJAP1	0.0564165	0.00903034	-2.64326	0.00851791	0.0396913
CLMP	0.308456	0.119795	-1.36449	2.31876e-06	6.08555e-05
MARCHF1	0.408273	0.161963	-1.33387	2.90179e-09	1.41665e-07
PEAK3	0.0922461	0.0236958	-1.96086	6.62235e-12	5.93769e-10
MZB1	2.83934	0.161957	-4.13187	1.01927e-09	5.57899e-08
ZAP70	0.962495	0.235997	-2.02801	2.66191e-11	2.11512e-09
MXRA8	5.0835	1.97705	-1.36247	0.00213025	0.0154654
TRAV23DV6	0.115588	0.00395372	-4.86964	1.87475e-07	6.3436e-06
IGLL5	5.30239	0.201723	-4.7162	1.75877e-08	7.35523e-07
PLEK	4.14809	0.869222	-2.25465	5.47156e-13	6.6011e-11
PDPN	0.491775	0.130093	-1.91846	7.8907e-05	0.00126268
IGHG3	36.3948	1.49354	-4.60692	4.14858e-08	1.5986e-06
AC018755.4	0.431537	0.0768324	-2.4897	2.80663e-07	9.07058e-06
TNFAIP6	0.727212	0.102164	-2.83149	0.00358961	0.0222293
TLR7	0.290204	0.0425248	-2.77069	6.47112e-14	1.00753e-11
SIGLEC11	0.235507	0.0550359	-2.09732	4.79223e-10	2.78857e-08
SERPINA3	4.43653	2.19934	-1.01236	0.00591511	0.0310129
TRBV27	0.147879	0.0135053	-3.45282	5.51972e-06	0.000131395
CCR7	0.832601	0.174206	-2.25683	2.09887e-07	7.00932e-06
HK3	1.12613	0.291494	-1.94984	9.38489e-12	8.22266e-10
HLA-A	474.958	227.154	-1.06413	1.9511e-08	8.04279e-07
UBASH3B	0.489349	0.131212	-1.89897	1.10847e-07	3.92962e-06
AC093311.1	0.0181094	0.0059801	-1.5985	0.00441504	0.0254149
TFEC	0.270694	0.0537207	-2.33311	3.54594e-13	4.46498e-11
LINC01550	0.0469642	0.0174721	-1.42651	4.18811e-06	0.000102886
VENTX	0.17444	0.0564949	-1.62654	8.51349e-09	3.77262e-07
NIBAN3	0.0833822	0.0195689	-2.09118	0.000291174	0.00355377
AC104695.4	0.403368	0.151161	-1.41601	0.00373698	0.0228049
AC243829.4	0.0519116	0.0184384	-1.49334	0.00273139	0.0183979
LINC02388	0.064942	0.016008	-2.02036	0.00162066	0.0127153
LINC01679	0.168328	0.0736284	-1.19294	3.47583e-05	0.000646959
TRAV8-4	0.174386	0.0298267	-2.54761	1.53226e-05	0.000322446
FCER2	0.176527	0.0468857	-1.91266	0.000214993	0.00279783
LRRC25	2.6618	0.695646	-1.93598	3.09196e-14	5.43878e-12
EMB	1.18459	0.192386	-2.62231	4.18529e-15	1.01518e-12
PTGDR	0.115652	0.0318714	-1.85945	1.36093e-09	7.22579e-08
KCNT1	0.0148924	0.00739768	-1.00943	0.00307467	0.0200424
CD8A	2.14159	0.275177	-2.96025	4.16489e-12	3.88548e-10
TNFSF8	0.335612	0.0762328	-2.13831	6.30142e-12	5.69426e-10
IL6-AS1	0.0218014	0.00904235	-1.26965	0.000235942	0.00301042
AL031846.1	0.149389	0.0306882	-2.28332	4.70247e-11	3.51815e-09
CXCL9	14.4088	2.97331	-2.27681	2.52223e-08	1.00902e-06
GFRA2	0.441855	0.13695	-1.68992	2.20753e-08	9.0032e-07
MMP12	2.01914	0.720955	-1.48576	2.54316e-07	8.32414e-06
PRDM1	0.833659	0.272748	-1.61189	3.60164e-11	2.77567e-09
AC024451.2	0.57976	0.235486	-1.29981	0.00011844	0.0017642
SYTL3	0.525217	0.168182	-1.64289	1.52024e-09	8.0162e-08
CXCR4	13.8307	5.28538	-1.3878	2.07888e-07	6.96272e-06
CYTH4	1.63537	0.451995	-1.85524	3.68244e-15	9.22331e-13
CCL5	16.9902	2.02392	-3.06948	1.1432e-17	3.29284e-14
LINC02384	1.74195	0.834574	-1.06159	0.000592443	0.00610394
IL12B	0.0224423	0.00482286	-2.21826	4.27556e-06	0.00010481
LINC01215	0.0771572	0.00928213	-3.05527	9.99545e-09	4.36222e-07
FCRL5	0.0841374	0.00751818	-3.48429	2.40864e-06	6.29992e-05
ARHGAP22	0.302006	0.119818	-1.33373	2.49225e-07	8.19242e-06
CCL2	8.71782	1.9715	-2.14468	8.84575e-08	3.19988e-06
RARRES1	5.76499	2.30783	-1.32078	3.10461e-05	0.000593689
ITGB8	0.265687	0.0448805	-2.56557	0.00252787	0.0174162
LAPTM5	28.9611	7.04229	-2.04	2.4332e-16	1.19294e-13
TRBV30	0.252164	0.0713723	-1.82093	6.69912e-07	2.00218e-05
IGHV1-58	1.74372	0.0190402	-6.51698	4.0202e-06	9.90774e-05
IGHV4-4	0.768249	0.00716723	-6.74401	4.40546e-06	0.000107537
RIPK3	0.507495	0.200247	-1.34161	3.25015e-10	1.9813e-08
LRRK1	0.239369	0.0842881	-1.50584	2.42207e-07	7.99596e-06
KLRC1	0.0761933	0.0167529	-2.18526	1.38378e-07	4.78777e-06
FSTL3	11.8874	5.08628	-1.22475	5.8759e-05	0.000990477
CRTAM	0.275627	0.0378451	-2.86454	1.22448e-12	1.35003e-10
AL022067.1	0.0653036	0.015094	-2.11318	0.00110512	0.00963712
FCN3	4.57596	0.940002	-2.28334	0.000302437	0.00365063
GZMA	5.79944	0.860469	-2.75272	3.557e-17	3.91613e-14
SLFN12L	0.113855	0.0264637	-2.10511	5.9893e-11	4.40931e-09
BNIP5	0.154402	0.0145623	-3.40638	0.000918933	0.00846322
APLNR	6.18625	3.05055	-1.02	0.000371221	0.00426636
TRBJ2-7	0.703725	0.131053	-2.42486	9.38766e-05	0.00145727
RAB39B	0.103141	0.0417477	-1.30485	7.5659e-07	2.24089e-05
IGLV1-36	1.09424	0.0430137	-4.669	8.92113e-05	0.00140186
CEBPE	0.0294141	0.0130101	-1.17688	0.000393331	0.0044714
LTBP2	3.77883	1.3928	-1.43995	6.83096e-05	0.00112433
FOLR2	11.1876	2.5108	-2.15568	2.41234e-14	4.44701e-12
APOBEC3G	1.14467	0.375052	-1.60977	6.63358e-11	4.822e-09
CCR8	0.107017	0.0156984	-2.76915	1.67975e-06	4.62444e-05
DPEP2	0.519278	0.143372	-1.85674	5.78026e-17	4.75695e-14
AC008760.2	103.213	49.8979	-1.04857	1.21901e-05	0.000264747
PLA2G2D	1.28973	0.0467605	-4.78564	3.46539e-10	2.09588e-08
S100A12	0.283974	0.111567	-1.34785	0.000549809	0.00579563
RAB31	2.79126	1.03915	-1.42551	2.82215e-08	1.11929e-06
PTGIR	0.809996	0.342993	-1.23974	1.32256e-05	0.000283495
NTRK1	0.059991	0.0185226	-1.69546	0.00283502	0.0188807
STAP1	0.190837	0.0259283	-2.87974	6.10016e-08	2.26719e-06
HDAC9	0.125776	0.0399387	-1.65499	5.25011e-09	2.43417e-07
CIB3	0.0678011	0.0176668	-1.94027	0.00955677	0.0429192
KCNMB1	0.195578	0.0804741	-1.28115	8.84575e-08	3.19988e-06
IGHV3-23	25.5487	0.890689	-4.84218	1.01157e-07	3.61951e-06
TREML2	0.0900747	0.0347497	-1.37412	1.84094e-06	5.00835e-05
CPZ	0.0587561	0.0103239	-2.50875	0.00065547	0.00662262
AL391095.3	10.5798	3.27446	-1.69199	7.85794e-08	2.86958e-06
IGHV1-24	7.97973	1.56368	-2.35139	2.60064e-06	6.6957e-05
MEFV	0.0935715	0.0417854	-1.16307	0.000109709	0.00165994
TNC	3.02049	0.876353	-1.7852	0.0002244	0.00288231
GABRR3	0.151072	0.0199009	-2.92433	0.00489552	0.0273142
WIPF3	0.927893	0.373636	-1.31232	0.000427792	0.0047783
GPSM3	6.74086	1.90361	-1.82419	1.67504e-15	4.94844e-13
STMN2	1.49177	0.232063	-2.68444	0.00097294	0.00884048
SCAT1	0.0558076	0.0262602	-1.08758	0.00153629	0.0122055
AC009119.1	0.0927825	0.0290963	-1.67302	6.38412e-09	2.90156e-07
LAYN	0.695399	0.340995	-1.02809	0.000725521	0.00714757
CASP1	2.83935	1.10292	-1.36424	2.0969e-10	1.34219e-08
TTC24	0.0446641	0.0119278	-1.90479	0.000450972	0.00497909
IFI44L	1.2942	0.23223	-2.47844	6.18276e-07	1.85266e-05
AC015922.2	0.55156	0.240828	-1.19552	0.0111737	0.0473497
LINC01934	0.0389935	0.00683571	-2.51207	6.33108e-08	2.34169e-06
PLEKHO1	4.2022	1.77848	-1.2405	2.09168e-09	1.07586e-07
RASAL3	1.55176	0.472809	-1.71457	3.7995e-14	6.34434e-12
TEPP	0.0127088	0.00297105	-2.09678	0.00201248	0.0148396
PDE2A-AS2	0.15324	0.0583579	-1.3928	2.16123e-05	0.000436087
AC034238.2	0.00971029	0.00123576	-2.97412	7.4779e-06	0.000171875
RUFY4	0.116636	0.0320687	-1.86277	5.62789e-08	2.12248e-06
CD1C	1.02354	0.245381	-2.06047	1.78362e-09	9.27851e-08
IL2RA	0.480039	0.0650597	-2.88331	2.35495e-12	2.34914e-10
TNFRSF21	10.0369	4.74729	-1.08015	0.000276506	0.00340541
IL6	0.356616	0.0541988	-2.71804	1.26581e-06	3.57891e-05
FPR1	1.04824	0.169658	-2.62726	3.47367e-11	2.68603e-09
WFDC1	0.22185	0.0779164	-1.50958	6.28887e-05	0.00104707
TNFRSF18	1.39188	0.32966	-2.07799	3.99371e-10	2.35967e-08
DUBR	0.202494	0.0910186	-1.15364	0.00165353	0.0128942
LILRB4	1.20241	0.244288	-2.29928	1.25488e-13	1.78495e-11
AL139352.1	0.077047	0.0364923	-1.07815	3.93584e-06	9.74153e-05
CLIP3	1.53243	0.7269	-1.07599	0.00841789	0.0393535
LINC01556	0.215044	0.0787321	-1.44961	0.0116598	0.0487618
CD8B	1.04516	0.494318	-1.08021	2.96477e-10	1.82666e-08
CD200R1	0.220475	0.0540928	-2.02711	2.20956e-12	2.25288e-10
SIRPG	0.784959	0.0864259	-3.18308	4.4781e-14	7.37063e-12
TRPM2	0.742808	0.297672	-1.31926	2.44595e-08	9.83631e-07
CXCR3	1.17311	0.183208	-2.67879	1.57626e-13	2.16201e-11
CR1L	0.0592474	0.0214812	-1.46368	0.0117435	0.0490226
LINC02812	0.0304705	0.00561711	-2.43951	0.000188841	0.00252698
TRPC2	0.0462924	0.00966771	-2.25953	9.33773e-10	5.15994e-08
SLA2	0.633849	0.133279	-2.24969	3.7995e-14	6.34434e-12
GJA3	0.0487696	0.015824	-1.62387	0.00976364	0.0434751
LY86	2.81772	0.549546	-2.35822	6.74722e-18	2.98045e-14
LY96	14.745	3.3362	-2.14395	1.91592e-09	9.92103e-08
IL4I1	2.08531	0.330196	-2.65887	2.89764e-11	2.2711e-09
PLEKHO2	6.13318	2.66739	-1.20121	8.11676e-11	5.68494e-09
CNGB1	0.0953407	0.00702746	-3.76202	0.00133446	0.0110452
IGHV3-72	1.11854	0.104717	-3.41705	1.69694e-05	0.000351958
TRAV14DV4	0.164357	0.0209555	-2.97143	2.57653e-05	0.000506579
TNFAIP8L2	2.76514	0.642815	-2.10488	9.08587e-17	6.34441e-14
GBP4	4.96219	1.97311	-1.3305	4.46944e-07	1.38426e-05
RSAD2	1.29012	0.507393	-1.34633	0.0031934	0.0205546
FCER1G	24.741	5.32053	-2.21726	7.4382e-16	2.6369e-13
IGLV9-49	1.31006	0.0654048	-4.3241	4.85074e-06	0.00011692
P3H2	0.882218	0.250376	-1.81704	1.96271e-07	6.61209e-06
C1orf162	2.82158	0.764078	-1.88471	1.36863e-15	4.26179e-13
KCNE4	1.31248	0.441936	-1.57039	0.00461646	0.0262336
TRAT1	0.373394	0.0330974	-3.49591	2.18057e-12	2.24316e-10
LINC00996	0.16202	0.040495	-2.00035	1.36016e-09	7.22579e-08
CASP5	0.0937151	0.0274601	-1.77095	5.74646e-05	0.000973644
NCR3	0.457961	0.0985779	-2.21589	1.27303e-12	1.39028e-10
TRAV19	0.244764	0.0413237	-2.56635	6.46378e-06	0.000150754
CLEC4G	1.1343	0.1005	-3.49654	4.91149e-06	0.000118137
BIRC3	9.95222	1.7415	-2.51468	5.16362e-11	3.83823e-09
SVEP1	0.464639	0.0958384	-2.27743	8.7997e-05	0.001386
PDZD4	0.502916	0.212962	-1.23972	9.06374e-05	0.00141693
CFHR3	30.1343	13.5255	-1.15572	0.000974551	0.00884117
AXL	2.43565	0.805513	-1.59633	1.46174e-10	9.65127e-09
TRGV5	0.0979286	0.0332777	-1.55718	1.49747e-05	0.000316281
CARD11	0.907114	0.260601	-1.79944	9.09574e-13	1.02742e-10
MAP9	0.135993	0.055832	-1.28437	3.04453e-05	0.000583168
CMTM2	0.138368	0.0619496	-1.15934	0.00433779	0.0251212
TNFRSF11A	0.434636	0.143247	-1.6013	6.14825e-05	0.00102961
AC099494.2	0.0423685	0.0168284	-1.3321	0.000503464	0.00540351
AC127521.1	0.261373	0.118526	-1.14091	0.0077275	0.0370968
DCSTAMP	0.116049	0.0421126	-1.46241	0.000351327	0.00410191
IGLV3-19	55.257	0.918355	-5.91096	1.36143e-07	4.71751e-06
LINC00519	0.122267	0.011508	-3.40932	0.000108213	0.00164482
GP1BA	0.400547	0.17266	-1.21403	0.00446438	0.0256157
AP000439.2	0.565168	0.00900301	-5.97213	0.00584035	0.0307877
PRKAR1B-AS1	0.903359	0.419016	-1.10829	9.29174e-08	3.35595e-06
VAV1	1.28961	0.228529	-2.49648	2.43756e-18	2.7152e-14
HGF	1.15326	0.18049	-2.67573	5.72414e-06	0.000135562
TRIM22	4.14405	1.57593	-1.39483	9.38352e-08	3.37851e-06
CX3CR1	0.429547	0.209947	-1.03279	0.000852391	0.00803668
LINC01480	0.978521	0.420388	-1.21888	1.77861e-07	6.03601e-06
MNDA	1.60801	0.314987	-2.35191	3.49945e-13	4.43065e-11
ENO2	1.68052	0.675825	-1.31419	1.82694e-05	0.000375877
CD70	0.363431	0.0519286	-2.80708	4.88003e-11	3.63917e-09
DOCK2	0.679213	0.14393	-2.23849	9.20452e-14	1.35095e-11
POSTN	4.48774	1.42505	-1.65498	0.00309356	0.0200859
LINC01197	0.144253	0.0693193	-1.05727	0.000112142	0.00169005
AOAH	1.74617	0.366033	-2.25415	4.89238e-15	1.12735e-12
IGHV3-48	2.19865	0.105032	-4.38772	3.79279e-07	1.19395e-05
POM121L9P	0.0537452	0.0258595	-1.05544	0.000560382	0.00586949
TRAV16	0.165718	0.019531	-3.08489	1.79033e-07	6.06686e-06
ALOX5	2.38682	0.744236	-1.68126	3.5652e-08	1.39954e-06
LHFPL2	1.84012	0.842208	-1.12755	2.63309e-05	0.000516378
BX470102.1	0.127338	0.0498879	-1.3519	0.00100664	0.00902564
PDE10A	0.161288	0.0622684	-1.37307	0.00572477	0.0303255
AC079209.1	0.494738	0.123863	-1.99792	2.48875e-05	0.000493107
PLN	0.497273	0.219954	-1.17683	0.00174102	0.0134041
CCL21	37.9591	3.80712	-3.31767	2.42257e-06	6.32917e-05
POU2F2	0.309473	0.100856	-1.61752	1.59476e-11	1.31714e-09
SHISAL1	0.0659078	0.0102796	-2.68066	9.87133e-05	0.00152354
IGHG2	71.4906	4.30557	-4.05348	3.78832e-08	1.47706e-06
LGI2	0.305427	0.151844	-1.00824	0.0036642	0.0224619
PIK3CG	0.230968	0.108015	-1.09645	1.25947e-05	0.000271995
AL031733.2	0.0379761	0.0131293	-1.5323	6.27449e-05	0.00104707
AC105411.1	0.367116	0.0796576	-2.20435	0.00184392	0.0139846
ISLR	5.71383	1.20443	-2.24611	2.7173e-05	0.000528394
RHBDL2	0.236357	0.115403	-1.03429	0.00798619	0.03792
LINC01133	0.138628	0.0280559	-2.30484	0.0046642	0.0264618
TMIGD2	0.244478	0.0689072	-1.82698	8.56656e-10	4.77964e-08
AC021188.1	0.123515	0.0589258	-1.06772	0.000334555	0.00395747
GPR132	0.40602	0.112548	-1.85101	5.61669e-13	6.70598e-11
TRBV5-1	0.357379	0.0580393	-2.62235	1.04172e-08	4.52913e-07
CRPP1	0.151728	0.0543068	-1.48228	0.00437264	0.0252655
TNFRSF17	0.346944	0.0240277	-3.85193	2.0574e-05	0.000419545
COL5A1	5.95987	2.25966	-1.39918	0.000580983	0.00603045
CD19	0.356501	0.14529	-1.29497	0.00341868	0.0214648
TIMD4	0.51466	0.0982304	-2.38938	4.81571e-07	1.47761e-05
PHF24	0.0629613	0.0239575	-1.39399	0.000286224	0.00350077
TRBV3-1	0.372515	0.042659	-3.12638	2.84278e-07	9.1716e-06
PTHLH	1.36512	0.465474	-1.55226	0.011272	0.0475805
AC007750.1	0.0233382	0.00794373	-1.5548	0.0102799	0.0447957
CAMK4	0.100085	0.0457111	-1.13061	1.61907e-07	5.51081e-06
AC064805.1	0.0263613	0.00868588	-1.60168	1.70518e-05	0.000353349
PRSS23	2.75504	1.35103	-1.02801	1.51812e-05	0.000320055
CXCR6	0.859929	0.120411	-2.83625	5.03302e-15	1.14828e-12
AC000403.1	0.0419849	0.0156471	-1.42397	1.87047e-06	5.0827e-05
TMEM119	1.73513	0.489226	-1.82647	4.33191e-05	0.000775606
TRBV6-5	0.390144	0.0578586	-2.7534	3.2156e-09	1.55994e-07
SLC8A1	0.157102	0.0530226	-1.56702	5.65783e-09	2.59708e-07
ADGRE4P	0.0960238	0.0291974	-1.71755	5.99343e-07	1.80296e-05
LST1	3.55684	0.777984	-2.19278	5.27857e-17	4.50497e-14
WFDC21P	2.19115	0.358912	-2.60999	4.25068e-06	0.000104311
TNF	0.271303	0.0555438	-2.28821	5.83748e-09	2.67422e-07
PILRA	1.90292	0.707115	-1.4282	2.41544e-11	1.93934e-09
KCNQ5	0.026693	0.00467175	-2.51443	1.45032e-06	4.03619e-05
KIF19	0.0721423	0.0351254	-1.03833	0.00485337	0.0271515
TPSB2	1.93983	0.671866	-1.52969	0.000190844	0.00254066
A2MP1	0.0871076	0.0302476	-1.52598	2.63265e-05	0.000516378
AF124730.1	0.655339	0.309649	-1.08161	0.00341633	0.0214648
SP140	0.536567	0.0951728	-2.49514	7.88479e-13	8.99452e-11
GPX8	1.42944	0.529387	-1.43305	9.19855e-05	0.00143606
AC039056.2	0.22026	0.0894738	-1.29967	0.00590244	0.03101
RAB3IL1	3.38912	1.46184	-1.21313	6.25546e-08	2.31744e-06
OLFM1	0.711616	0.21695	-1.71374	4.536e-05	0.000800944
IGHV3-66	2.143	0.041103	-5.70425	2.69508e-07	8.77157e-06
COX7A1	7.05604	1.83652	-1.94188	0.00203072	0.0149406
CERKL	0.872449	0.309603	-1.49465	1.00798e-09	5.54342e-08
RNASE1	39.3543	15.4647	-1.34754	3.82526e-11	2.91872e-09
CD2	4.83502	0.641429	-2.91416	9.3893e-16	3.22922e-13
SIGLEC1	1.43497	0.329487	-2.12272	1.20155e-15	3.84545e-13
FTH1P22	0.274901	0.0452167	-2.60398	2.20976e-09	1.12654e-07
AL731533.2	0.0900309	0.0261115	-1.78573	0.000867879	0.00813269
PRELP	3.91352	0.821464	-2.2522	7.64174e-05	0.00123225
AC007376.2	0.0558973	0.0238998	-1.22578	0.00941721	0.0424833
MCOLN2	0.31448	0.0858021	-1.87388	4.63106e-10	2.70161e-08
IL10RA	2.36196	0.721748	-1.71042	2.12658e-12	2.19743e-10
LINC01094	0.19004	0.0423592	-2.16555	4.10583e-08	1.58787e-06
FMOD	5.02126	2.03513	-1.30293	0.000115461	0.0017254
SLC4A10	0.0297477	0.0101316	-1.55392	9.39906e-05	0.00145749
MAP1LC3C	0.148426	0.0355948	-2.06	0.000844607	0.00799272
TNFSF13B	1.53486	0.358438	-2.09831	3.94035e-13	4.85548e-11
TMEM158	1.11445	0.289722	-1.94359	0.000977647	0.00885879
CXCL3	0.389139	0.103807	-1.90638	1.59887e-05	0.000334024
FCGR1B	0.121166	0.019387	-2.64382	1.3091e-11	1.10903e-09
CLEC1B	0.171636	0.0142603	-3.58928	0.00036142	0.00418503
FCN1	0.72674	0.163007	-2.1565	1.17253e-11	1.00069e-09
AC006058.1	0.0297425	0.0146927	-1.01743	0.00452464	0.0258841
PAMR1	1.1051	0.410441	-1.42893	0.00512953	0.0281495
ID4	1.62347	0.584654	-1.47343	0.00015087	0.00214468
IGLV4-69	8.6954	0.258489	-5.07207	1.57094e-07	5.37081e-06
SCARA5	0.372654	0.0784651	-2.24771	7.88065e-05	0.00126194
SLC9A9	1.10045	0.345227	-1.67247	5.88865e-11	4.34911e-09
ACAP1	0.960511	0.302023	-1.66914	1.1299e-11	9.67889e-10
C5AR1	2.89072	0.971886	-1.57257	3.67125e-12	3.49573e-10
IL32	140.115	54.9854	-1.34949	2.07888e-07	6.96272e-06
SAA2-SAA4	45.8867	4.33456	-3.40412	5.83242e-08	2.18531e-06
AC110995.1	0.225816	0.0563571	-2.00248	1.01937e-11	8.79748e-10
RASSF2	1.57692	0.651396	-1.2755	2.56439e-07	8.36986e-06
MSC-AS1	0.676303	0.240897	-1.48925	0.000102717	0.00157794
SRGN	29.2109	8.74565	-1.73987	8.08579e-12	7.16619e-10
CYP2S1	1.30465	0.639728	-1.02813	1.60019e-06	4.43187e-05
ARHGAP9	1.17785	0.229277	-2.36099	3.95666e-17	3.91613e-14
ITK	0.32246	0.0517281	-2.6401	6.74396e-13	7.84854e-11
IGLV2-14	25.6224	1.05806	-4.59792	1.39669e-08	5.91616e-07
FENDRR	0.031583	0.00726026	-2.12106	0.00238026	0.0166626
FCRL3	0.179449	0.0301847	-2.57168	1.97888e-05	0.000404298
CARD17	0.116371	0.0409765	-1.50587	0.00140385	0.0114713
ALK	0.0102803	0.00369365	-1.47677	0.00218967	0.0157775
IGHV3-7	0.526573	0.0204039	-4.68972	3.77069e-05	0.000695103
HLA-DQA2	8.76613	1.35484	-2.69382	9.8133e-09	4.29085e-07
SOCS1	4.40689	1.41696	-1.63696	1.26846e-06	3.58199e-05
ICAM3	0.280904	0.0663906	-2.08103	3.52147e-10	2.12422e-08
CLEC9A	0.113867	0.0210307	-2.43678	1.41345e-09	7.48738e-08
IGFBP6	3.23322	1.26671	-1.35188	8.9308e-05	0.00140186
DUOXA2	2.93137	0.191439	-3.93662	0.0104048	0.0451247
ADGRE1	0.247052	0.0386689	-2.67557	2.96463e-10	1.82666e-08
AC104260.1	0.0663098	0.025298	-1.3902	0.00208319	0.0152197
IFITM3P6	0.222157	0.0507502	-2.1301	1.94114e-09	1.00291e-07
ITGB1-DT	1.70094	0.659093	-1.36777	0.00837375	0.0391633
CD27	1.88864	0.245865	-2.94141	8.71164e-12	7.66192e-10
GGTA1P	1.62504	0.547076	-1.57066	5.40228e-15	1.20859e-12
CD226	0.122904	0.0304375	-2.01361	2.64236e-10	1.64562e-08
LINC01871	1.90549	0.322565	-2.5625	1.00871e-12	1.12288e-10
PTPN7	0.887555	0.145323	-2.61058	5.01143e-16	2.02594e-13
ANOS1	0.241132	0.0688814	-1.80764	0.000190854	0.00254066
OTOF	0.0547515	0.0157447	-1.79803	0.00019902	0.00262641
HLA-DRB9	0.238064	0.0659497	-1.85191	3.58346e-06	8.94623e-05
STYK1	0.0612769	0.0237374	-1.36818	1.23189e-07	4.31406e-06
CEP250-AS1	0.170879	0.0708937	-1.26924	5.74571e-06	0.000135834
HAVCR2	2.04384	0.442411	-2.20782	1.77866e-14	3.38724e-12
TMEM156	2.42529	0.62068	-1.96624	2.19505e-05	0.000441366
PBX4	0.187781	0.0719574	-1.38384	4.7753e-08	1.8158e-06
CD48	2.44402	0.392053	-2.64013	4.40056e-17	4.05608e-14
LINC00937	0.0301626	0.0149558	-1.01206	0.000304407	0.00367057
TNNT3	0.217008	0.0277863	-2.9653	0.00153762	0.0122093
C1QTNF1-AS1	0.597626	0.165578	-1.85173	7.15506e-05	0.00116766
MYEOV	1.96565	0.256885	-2.93581	3.34715e-05	0.000627766
VNN2	7.332	1.51881	-2.27127	1.12323e-05	0.000246266
S100A6	100.206	32.858	-1.60865	2.09694e-08	8.59782e-07
AC015712.2	0.043035	0.0128416	-1.74469	3.27762e-07	1.04936e-05
IGHV3-64	0.722235	0.0158187	-5.51277	2.06499e-05	0.000420722
NAIPP1	0.075465	0.0227546	-1.72965	3.83212e-07	1.20469e-05
GMFG	9.02391	3.24372	-1.4761	1.63638e-14	3.16866e-12
HLA-DRB6	13.4131	2.12699	-2.65676	7.31224e-14	1.10129e-11
S100Z	0.039768	0.01207	-1.72018	7.27425e-06	0.000167621
CD1B	0.201369	0.0283044	-2.83074	5.80477e-07	1.75537e-05
AC007384.1	0.105255	0.0183866	-2.51716	1.10401e-07	3.9259e-06
GBP6	0.0484558	0.0116513	-2.05618	1.7902e-05	0.000369638
LINC01678	0.0665738	0.0299826	-1.15083	0.0020557	0.0150714
AC010247.1	0.0666047	0.0225964	-1.55953	2.14934e-05	0.000434069
FOXF1	0.606403	0.245598	-1.30398	0.0010581	0.00934883
TUBA1A	9.08826	4.21033	-1.11007	2.80407e-05	0.000543433
COL8A2	0.712419	0.193019	-1.88398	3.14558e-06	7.93905e-05
IGSF6	2.97274	0.689503	-2.10816	3.78022e-17	3.91613e-14
LINC01684	0.0196733	0.00353766	-2.47537	5.67128e-06	0.00013456
RGS13	0.0558935	0.0100334	-2.47788	0.0118123	0.0491381
PMP22	4.59381	1.78826	-1.36113	1.6729e-06	4.61109e-05
AC020658.5	0.161954	0.0571117	-1.50373	5.86017e-06	0.000138215
AP003774.2	0.105219	0.0303853	-1.79195	4.72723e-06	0.000114484
CRYAB	8.63424	1.44484	-2.57916	6.4811e-05	0.00107442
PLB1	0.163918	0.0518721	-1.65995	7.7829e-13	8.92245e-11
TGFB2	1.05181	0.503398	-1.0631	0.00472044	0.0266732
MEDAG	0.423108	0.18211	-1.21622	0.00114069	0.00984397
ADAMDEC1	0.945549	0.0771912	-3.61464	5.28998e-10	3.05506e-08
ANKRD36BP2	0.055185	0.010782	-2.35566	4.8482e-05	0.000850205
AP000812.1	0.102665	0.0396657	-1.37198	2.06756e-05	0.000420873
RASGRP1	0.340946	0.0629724	-2.43675	6.40098e-13	7.5254e-11
NME8	0.0566727	0.0242136	-1.22684	4.68032e-07	1.44251e-05
TRIM40	0.154652	0.0255347	-2.59849	0.000648552	0.00657772
MYBPC3	0.0859493	0.0150748	-2.51134	7.55558e-06	0.000173065
PTGIS	1.13113	0.352088	-1.68375	1.94759e-05	0.000399273
BCL11B	0.276229	0.0845729	-1.7076	3.96587e-11	3.00611e-09
C9	99.7889	17.8343	-2.48422	4.3319e-05	0.000775606
LINC01013	0.0155843	0.00749032	-1.057	0.00359205	0.0222325
PRRX2	0.250594	0.124114	-1.01369	0.000436071	0.00485898
CCL3	2.54721	0.731268	-1.80045	4.3661e-11	3.28784e-09
CD209	1.17486	0.295288	-1.99229	3.64532e-11	2.79997e-09
NCF1	0.47648	0.0722108	-2.72213	2.03627e-16	1.0912e-13
FMN1	0.112117	0.0399785	-1.48771	0.000427793	0.0047783
AC103702.2	0.107985	0.019032	-2.50433	0.00539491	0.0290863
HAPLN3	1.13124	0.279944	-2.0147	2.43777e-09	1.22116e-07
IQGAP1	3.89664	1.92261	-1.01916	0.000179061	0.00242569
LSP1	5.13616	1.54799	-1.73029	1.27823e-11	1.08687e-09
CD3E	3.6481	0.484906	-2.91137	4.86651e-16	2.02594e-13
KLRC4-KLRK1	0.0194978	0.00429935	-2.18112	0.00113345	0.00980443
SIGLEC16	0.201561	0.0939477	-1.10129	1.26978e-05	0.000273453
ASB2	0.284602	0.0911118	-1.64323	3.37752e-09	1.62821e-07
IGLC2	93.9246	4.39337	-4.4181	1.4153e-08	5.97303e-07
PF4V1	1.04027	0.0651897	-3.99616	0.00024024	0.00305173
THBS1	12.4938	5.88919	-1.08507	1.24923e-05	0.000270039
LILRA1	0.178421	0.0535065	-1.7375	2.77732e-11	2.18422e-09
VSIG4	4.37275	0.731226	-2.58015	3.78764e-13	4.71776e-11
