# Supplementary material for: Identification and Validation of a Novel Tumor Microenvironment-Related Prognostic Signature of Patients With Hepatocellular Carcinoma
Source: Front Mol Biosci. 2022 Jun 30;9:917839. doi: 10.3389/fmolb.2022.917839 (PMC9280086; doi:10.3389/fmolb.2022.917839)
Supplement: Supplementary file 1 [file DataSheet1.ZIP › supplementary S3.xlsx]

## Sheet: stromal.DEG
gene	conMean	treatMean	logFC	pValue	fdr
AC078925.4	0.154964	0.75723	2.2888	0.000211621	0.000865353
VCX	0.149948	0.696787	2.21625	0.000269536	0.00107129
FBXO43	0.297015	0.597913	1.0094	6.23012e-12	1.15901e-10
PPP4R3C	0.431362	1.14774	1.41183	9.28066e-05	0.000426249
COX7B2	5.03796	11.581	1.20084	0.000179323	0.000748681
AC139783.1	0.0618685	0.162383	1.39212	2.45244e-05	0.000133297
TMEM18-DT	0.0272048	0.0996484	1.87298	0.00352319	0.00941954
CCDC155	0.0428177	0.121091	1.49982	0.00126569	0.00396288
STEAP2	0.922977	1.95279	1.08117	0.000232609	0.000942466
PEG10	22.1046	53.5951	1.27775	0.000101877	0.000461527
PPP1R1C	0.499447	1.09443	1.13178	0.00510354	0.0128266
S100A1	2.1657	6.15286	1.50642	0.003076	0.00838938
PCP4	0.672893	4.06336	2.59422	0.00773539	0.0181943
G2E3-AS1	0.0768043	0.27777	1.85463	1.28843e-05	7.59817e-05
AL450322.2	0.0539393	0.127643	1.24271	0.000119606	0.000528249
AC106771.1	0.236427	0.632617	1.41994	2.94223e-06	2.05841e-05
AC007879.4	0.031799	0.0713746	1.16643	0.00142529	0.00438575
DUSP9	7.94157	17.7405	1.15955	0.0112772	0.024943
AC011747.1	0.142264	0.291328	1.03407	0.00168819	0.00504444
LINC00958	0.0897829	0.480666	2.42052	0.000559495	0.00200151
SYT8	0.439304	3.89939	3.14996	0.0204176	0.0408508
AL590705.1	0.396355	1.02557	1.37156	1.98418e-07	1.84416e-06
ELDR	0.00935373	0.0194937	1.05939	0.00207752	0.00602048
LINC01124	2.445	4.89392	1.00115	7.6244e-07	6.2125e-06
GNG4	1.5339	3.39862	1.14775	0.00463825	0.0118539
AC110285.2	1.08249	2.46199	1.18547	1.13144e-06	8.8201e-06
LYPD8	0.458147	0.950458	1.05281	0.00509419	0.0128082
AC013439.1	0.0450525	0.137909	1.61404	0.000657692	0.0022896
C1orf158	0.0260785	0.0529626	1.02211	0.0196297	0.0395424
LPGAT1-AS1	0.0229785	0.0466913	1.02287	4.64813e-07	3.99435e-06
AC114812.3	0.0406822	0.0874953	1.10481	0.00279889	0.00773103
NPFFR2	0.344186	1.17039	1.76573	0.00270797	0.00752394
WDR87	0.00394353	0.0127251	1.69012	0.00624465	0.0152316
RPL18P10	0.0261809	0.0541463	1.04835	4.72809e-06	3.1497e-05
LINC01608	0.695023	1.51818	1.12721	0.000388333	0.00146707
AL449423.1	0.0254264	0.0544844	1.09952	1.48884e-05	8.58896e-05
RN7SKP22	0.0663905	0.169697	1.35391	8.94208e-10	1.25184e-08
LINC01980	1.08754	3.16126	1.53943	2.85968e-05	0.000152411
TLX1	0.726598	1.77356	1.28742	1.59279e-06	1.19631e-05
MAGEA8	0.280225	0.942825	1.75041	0.000783067	0.00265132
AL359075.1	0.36973	0.915265	1.30772	1.6743e-06	1.24905e-05
LINC01194	0.176598	0.512171	1.53615	2.24526e-05	0.000123429
AC090954.1	0.0574734	0.240634	2.06587	3.47535e-06	2.38939e-05
AP002478.1	0.0620188	0.29017	2.22612	0.00151961	0.00462828
AC111000.2	0.0893124	0.197334	1.14371	9.79913e-06	5.97291e-05
AC067852.4	0.0175911	0.0356964	1.02094	9.35309e-06	5.73214e-05
MAGEC1	0.850951	1.77025	1.05681	0.00119731	0.00378483
LINC02438	0.142757	0.288818	1.0166	0.000460952	0.001695
AC131391.1	0.0948027	0.254325	1.42368	0.00418569	0.0108807
AL117329.1	0.0614626	0.1253	1.02761	0.000982325	0.0031935
FTLP8	0.0366301	0.0768874	1.06972	0.000154188	0.000659501
TUBA3C	1.35097	5.87691	2.12106	0.00143799	0.00442021
ZYG11A	0.318047	0.645849	1.02196	5.44284e-05	0.000268152
LINC00668	0.0781848	0.188091	1.26647	0.00649872	0.0157439
HERC2P5	0.00573613	0.0139909	1.28634	0.00430958	0.0111492
AC090809.1	0.335845	0.678526	1.01461	0.00119126	0.00377189
TMIE	0.8833	1.99312	1.17406	0.000631346	0.00221127
AP000553.2	0.182394	0.441579	1.27561	3.67357e-07	3.21902e-06
MT-TF	1.82235	3.71747	1.02852	0.0028602	0.00787002
AC024560.2	0.166238	0.414907	1.31954	3.14683e-07	2.7976e-06
AC024941.2	0.101655	0.236626	1.21893	1.65258e-05	9.41838e-05
DYNLL1P4	0.0579211	0.116257	1.00515	0.010661	0.0238259
TGM4	0.0120482	0.0453604	1.91262	0.0135546	0.0290726
CSTL1	0.0595488	0.131675	1.14484	1.80129e-07	1.69218e-06
AL513318.2	0.137854	0.341935	1.31058	0.0009175	0.00302064
AC104958.1	0.047828	0.118657	1.31087	0.00448545	0.0115309
CLVS2	0.0440765	0.343599	2.96264	2.51331e-05	0.000136009
AC132825.1	0.0221264	0.0447271	1.01538	0.0081927	0.0191079
AL353803.4	0.00773397	0.0169224	1.12965	0.00500301	0.0126315
AC025265.1	0.432451	0.865606	1.00117	1.561e-07	1.48483e-06
RHBG	9.92156	21.3871	1.1081	0.00172588	0.00513722
LINC01101	0.0440605	0.185607	2.07469	0.0178464	0.0365305
AL845321.1	0.0277894	0.0660733	1.24953	6.26757e-05	0.000303335
CASC9	1.47029	4.08895	1.47563	1.50471e-05	8.66778e-05
AC124944.1	0.097807	0.230924	1.23941	0.000346349	0.00133019
LINC01139	0.438069	1.83161	2.06388	0.000269796	0.00107214
FMN2	0.0230663	0.126599	2.45641	9.80626e-05	0.000447774
TUBA3E	0.0934504	0.24188	1.37202	0.00249232	0.00700647
PES1P1	0.0646535	0.130324	1.0113	0.000328181	0.00127034
EPO	1.92025	4.70989	1.2944	0.00992917	0.0224348
AL022324.3	0.0367458	0.0772688	1.07231	1.30669e-05	7.67327e-05
SPAG6	0.0153683	0.0768974	2.32298	0.00139696	0.00431773
TXNP1	0.0307306	0.0661115	1.10523	0.000488927	0.00177901
AC010735.1	0.0560874	0.130755	1.22111	5.94635e-05	0.000289691
AC007277.1	0.071831	0.220789	1.61999	0.000287289	0.00113061
LINC02211	0.0919579	0.25295	1.45981	0.00665716	0.016047
C12orf56	0.0704943	0.221766	1.65346	0.000290727	0.00114223
MUSTN1	0.219061	0.535062	1.28837	0.0064048	0.0155515
AL157778.1	0.149526	0.436579	1.54585	2.76557e-07	2.49663e-06
AC037487.1	0.0247568	0.0497871	1.00794	1.63008e-08	1.87296e-07
CR589904.1	0.123846	0.287103	1.21302	0.00224076	0.00641699
CASC20	0.109054	0.408702	1.906	0.00160922	0.00484429
DQX1	0.564924	1.40834	1.31786	0.000185253	0.000770152
FER1L4	0.256068	0.597029	1.22127	0.000599452	0.00212002
FAR2P1	0.113546	0.352158	1.63294	0.000683145	0.00236286
AC007240.1	0.108775	0.2479	1.18842	0.000695976	0.00240161
KRTAP5-7	0.0630833	0.145319	1.2039	1.40915e-05	8.18729e-05
CARD18	0.119753	0.249916	1.06138	0.000149237	0.00064139
MTCO3P12	15.3864	37.523	1.28612	0.0203521	0.040753
LINC02466	0.0328022	0.0759811	1.21185	3.93135e-05	0.000202212
CECR7	0.134175	0.390246	1.54027	0.0128104	0.0277744
AC021504.1	0.0518622	0.12376	1.25479	0.0258876	0.0497323
LINC00501	0.03101	0.103561	1.73967	0.00643275	0.0156097
CKMT1A	0.0860183	0.197024	1.19565	0.00327233	0.00884001
LINC02506	1.45274	3.93126	1.43622	5.75864e-05	0.000281827
NOC2LP1	0.174578	0.392543	1.16898	0.0234783	0.0458978
CCDC13-AS1	0.166328	0.338348	1.02448	0.000378421	0.00143445
TRIM54	0.521576	1.15517	1.14716	0.0240237	0.0467377
BHMG1	0.00943491	0.0207866	1.13957	3.30124e-05	0.000173437
AC104088.1	0.121789	0.244167	1.00348	0.000172475	0.000725096
AL353622.2	0.0702388	0.145287	1.04857	9.13122e-07	7.31148e-06
TH2LCRR	0.0517738	0.191856	1.88973	0.000887936	0.0029422
KC877373.1	0.269228	0.646567	1.26397	0.000250124	0.00100566
GAPDHP21	0.0300046	0.0654161	1.12446	0.000211634	0.000865353
RHBDL3	0.212869	0.973063	2.19257	0.022538	0.0443817
MYH7B	0.43243	1.17624	1.44365	9.29238e-06	5.7004e-05
AC025176.1	0.164073	0.346858	1.08001	3.72449e-05	0.0001925
AL450384.2	1.94718	3.99729	1.03764	3.46144e-05	0.000180926
RPSAP21	0.010162	0.023256	1.19442	1.92088e-05	0.000107272
AC005537.2	0.0263254	0.0550321	1.06382	0.0072582	0.0172734
MIMT1	0.0283246	0.0635751	1.16641	0.00129109	0.0040317
DNAJC5G	0.0187062	0.0759539	2.0216	0.00435192	0.0112403
ZEB2P1	0.0412882	0.086687	1.07009	0.00236636	0.00671559
KCNC1	0.0293218	0.0623564	1.08856	0.00642299	0.0155908
LINC02335	0.20614	0.450908	1.12921	0.000267433	0.00106418
AC006946.2	0.0310413	0.0814889	1.39241	0.00358964	0.00957008
AL139023.1	0.248366	0.745937	1.58659	1.18832e-05	7.07325e-05
AL590822.1	0.25817	0.580225	1.16829	6.1895e-05	0.000299988
AC124067.4	0.266752	0.721808	1.43612	0.0023567	0.00669141
FBLL1	0.891594	1.83977	1.04506	0.0193367	0.0390526
AC037487.3	0.580467	1.30104	1.16438	1.50112e-12	3.04994e-11
RPS27AP6	0.0535174	0.125903	1.23423	0.00179573	0.00531285
AC022498.2	0.0162607	0.0421194	1.3731	0.000241128	0.000974801
CASKIN1	0.035333	0.110898	1.65014	0.0013559	0.00420792
PRDM9	0.0281735	0.0619225	1.13612	2.63363e-08	2.93179e-07
TLX1NB	0.0165594	0.0541776	1.71005	9.591e-05	0.000438879
AL928921.1	1.07855	2.24364	1.05676	7.23451e-05	0.00034427
GOLGA2P5	1.06909	2.14092	1.00185	1.74022e-12	3.51455e-11
MAPT-IT1	0.0249484	0.0733446	1.55574	1.13238e-05	6.77276e-05
CBY2	0.0446099	0.126898	1.50823	1.38987e-05	8.09721e-05
TERT	0.919695	2.43616	1.40538	5.39188e-08	5.61789e-07
COL6A4P1	0.0126902	0.0297723	1.23026	5.07137e-06	3.34719e-05
AC112219.2	0.163819	0.353829	1.11095	1.65803e-09	2.22097e-08
RNF17	0.0674905	0.224454	1.73366	0.00262823	0.00733294
PRELID3BP4	0.0464938	0.108736	1.22573	2.12596e-07	1.96741e-06
PHC2-AS1	0.0557207	0.116626	1.06561	6.48435e-06	4.14075e-05
LINC02253	0.239959	0.516586	1.10622	0.000584452	0.00207567
SLC28A2	0.144678	0.374382	1.37166	0.00427962	0.0110811
AL445430.2	0.0347507	0.069917	1.0086	0.00502875	0.0126804
LINC02109	0.055459	0.133285	1.26502	0.00154561	0.00469536
AC244090.3	0.0414379	0.118428	1.51499	0.00266114	0.00741305
AURKAP1	0.0210665	0.0458153	1.12088	0.00484495	0.0122982
AP000842.3	0.0142154	0.0306643	1.10911	0.00195388	0.00571805
AL450405.1	9.64954	19.761	1.03412	0.000369492	0.00140444
PCP2	0.346137	0.695129	1.00594	6.45601e-07	5.35669e-06
ST8SIA6-AS1	1.54375	3.23228	1.06612	0.000400525	0.00150398
MSMB	0.576956	1.74728	1.59858	0.000221929	0.000903068
AL591438.2	0.0879363	0.190466	1.115	0.000692363	0.00239054
BSN-DT	0.0476205	0.109554	1.20199	3.38484e-08	3.68119e-07
LINC02055	0.255251	0.531786	1.05893	0.000597208	0.00211398
AC099489.2	0.186649	0.48493	1.37745	0.0243157	0.0472046
SP5	3.32154	8.78082	1.4025	2.26465e-09	2.97774e-08
HPDL	0.263255	0.534504	1.02174	0.00885994	0.0203754
SLC47A1P2	0.137586	0.301519	1.13191	0.000299124	0.00117151
C2orf27AP3	0.0516886	0.106895	1.04828	0.000141298	0.000611574
AL512604.3	0.00981686	0.0266723	1.44201	3.99892e-05	0.000205156
AC007064.2	0.0491327	0.128553	1.38761	0.00180891	0.00534516
FAM133A	0.827969	1.85574	1.16435	0.00800199	0.0187261
AC021723.1	0.187851	0.376547	1.00324	0.00198419	0.00579199
RPS8P4	0.0432059	0.0905067	1.0668	0.00472554	0.0120393
TRPM5	0.0223206	0.0959616	2.10408	0.0101814	0.0228995
LINC00470	0.21689	0.472678	1.12389	0.00245573	0.00692341
AL049830.1	0.0308407	0.0629701	1.02983	0.000126719	0.000556331
MIR3649	0.370443	0.753249	1.02388	0.00171831	0.00512318
AC024937.2	0.025482	0.0556501	1.12691	0.000154331	0.000659706
LINC-ROR	0.026883	0.120539	2.16473	0.0149256	0.0314948
GPR89P	0.0244853	0.0538891	1.13808	0.00452996	0.0116225
MAGEB2	1.58189	3.80059	1.26457	0.000594089	0.00210483
AL353803.1	0.0248436	0.0515975	1.05443	0.00499164	0.0126099
CASC22	0.0855613	0.325228	1.92642	0.0221114	0.0436986
STMN4	0.0116208	0.0405716	1.80377	0.00958506	0.0217657
LINC01703	0.758791	1.57487	1.05346	7.31884e-11	1.20066e-09
AC091817.1	0.705044	1.52214	1.11032	0.0160141	0.0333825
BSND	0.0235662	0.0657413	1.48008	0.0105382	0.0236051
FAM183A	0.238545	0.676677	1.5042	1.51294e-05	8.70242e-05
LINC02413	0.121425	0.517849	2.09247	0.0194102	0.0391709
GAPDHP22	0.0292106	0.0637698	1.12638	4.32699e-05	0.00021974
AL356056.1	0.00796781	0.0506496	2.66829	2.88263e-10	4.32734e-09
KCNMB2-AS1	0.459329	1.26208	1.4582	2.45887e-05	0.000133615
ABCA9-AS1	0.0124518	0.0251306	1.01309	0.00503126	0.0126825
AL354919.1	0.0283282	0.0669798	1.24149	0.000121474	0.000535297
AVIL	1.04169	2.13753	1.03701	0.0228592	0.0449093
CALML6	0.170961	0.360792	1.0775	1.1724e-06	9.10928e-06
AC016831.4	0.0358754	0.0748849	1.06168	6.35742e-09	7.7662e-08
STOX1	0.300199	0.649558	1.11354	0.000321434	0.00124827
AC006557.1	0.0276879	0.0558013	1.01105	4.42538e-05	0.00022411
AC019118.1	0.0298662	0.0677666	1.18206	3.37353e-07	2.98269e-06
LINC02323	0.10605	0.258576	1.28584	0.00292765	0.00803122
POU3F2	0.0344831	0.0963812	1.48286	0.000513607	0.00185678
AC037487.4	0.0242199	0.0506053	1.0631	2.68386e-08	2.98489e-07
POTEKP	0.0168142	0.0697062	2.0516	0.00140746	0.00434277
SVOP	0.0597585	0.128268	1.10195	0.00125785	0.0039449
RFX6	0.0428235	0.129377	1.59511	0.000255407	0.00102358
HHATL-AS1	0.0346684	0.0857638	1.30675	0.0149664	0.031564
PSLNR	0.0512686	0.191806	1.9035	1.11728e-06	8.73618e-06
AC091812.4	0.0436854	0.095018	1.12105	5.88767e-07	4.93197e-06
AC117382.2	0.00696985	0.0157938	1.18016	0.000155741	0.000664154
AC112178.1	0.225521	0.501728	1.15364	0.000497549	0.00180592
AC243964.1	0.065711	0.154454	1.23297	4.95008e-06	3.27722e-05
MTCO2P12	4.44782	10.2879	1.20977	0.0038284	0.0100914
LINC01419	4.12474	18.1687	2.13908	0.000143739	0.000620497
SLC25A5P5	0.0800795	0.160218	1.00053	0.000204846	0.000842124
PPFIA2-AS1	0.00899432	0.0223245	1.31154	0.000659969	0.00229583
AC006305.2	0.0835043	0.201375	1.26996	0.000951033	0.00311107
LTO1	1.86075	5.39262	1.5351	0.00212958	0.00615018
STEAP2-AS1	0.0313507	0.0638794	1.02685	5.73439e-05	0.000280797
EGFR-AS1	0.552368	1.47218	1.41425	0.000595523	0.00210896
PRH2	0.457575	1.0587	1.21021	0.00102039	0.00329636
SMPD4P1	0.012062	0.0595667	2.30403	0.00240356	0.00680067
AC141557.2	0.161969	0.37915	1.22705	1.80825e-05	0.000101801
LYG2	0.0989319	0.239514	1.2756	0.000736026	0.00251771
AC118758.3	0.00159029	0.0032457	1.02924	0.000575677	0.00205007
VCX3A	0.109435	1.34757	3.62221	4.31186e-05	0.000219113
CR382285.1	0.0644405	0.158412	1.29764	0.0123453	0.0269094
LINC00967	0.0135644	0.0808447	2.57533	0.00363456	0.00966144
RBMXL2	0.0128282	0.0364661	1.50723	0.00954559	0.021699
AL354707.2	0.485832	1.02895	1.08264	1.10826e-09	1.5342e-08
LUCAT1	0.378019	1.01311	1.42226	0.0170267	0.0351356
AL845331.3	0.0177645	0.0387585	1.12551	0.00227553	0.00650006
AL589182.1	0.0398229	0.180381	2.17937	1.49131e-05	8.60109e-05
SLC45A2	0.28116	0.571508	1.02338	0.0140247	0.0299311
CDX2	0.0421595	0.22992	2.44721	8.82053e-05	0.000408456
ZIM2	0.0208667	0.0541142	1.37481	0.000703805	0.00242436
LINC01192	0.0150582	0.0374846	1.31575	0.000113883	0.000507056
SMARCE1P6	0.0363979	0.0859611	1.23983	0.0140652	0.0300095
LINC02864	0.239211	0.607619	1.34488	0.0058911	0.0144952
MTMR7	0.603623	1.41709	1.23122	0.000929727	0.0030511
LINC01529	0.0648843	0.132256	1.02739	5.39054e-06	3.53903e-05
AL136162.1	0.258861	0.526157	1.02332	6.5573e-16	2.10736e-14
LDC1P	0.0393165	0.0829661	1.07739	0.000174708	0.000732788
AC016737.1	0.149201	0.311331	1.06119	1.73515e-05	9.82961e-05
AC112493.1	0.122976	0.296538	1.26984	0.000879301	0.0029181
AC237221.2	0.0445549	0.0924783	1.05353	0.000325832	0.00126236
AC006205.2	6.00269	19.7545	1.7185	0.000746017	0.00254524
AC015631.1	0.0662187	0.141012	1.09051	0.00118135	0.00374605
ACTBP8	0.233131	0.776094	1.73509	0.000580984	0.00206647
AC092597.1	0.274373	0.583356	1.08824	1.26471e-05	7.46976e-05
AC080129.2	0.582512	1.22475	1.07213	1.44638e-08	1.67227e-07
CTAG2	3.27647	10.2191	1.64106	0.000420259	0.0015676
AC098934.2	0.447599	0.918762	1.03748	2.96762e-07	2.65465e-06
AC068669.1	0.0392336	0.081585	1.05621	2.14655e-09	2.83669e-08
MEP1A	2.25573	5.9649	1.4029	0.000106081	0.000477547
AC010531.5	0.267568	0.551861	1.0444	0.00297669	0.00815152
SAPCD1	0.237256	0.480096	1.01688	1.43757e-10	2.24731e-09
PNCK	0.418471	2.07125	2.3073	0.00423352	0.0109816
LINC01224	0.175917	0.393374	1.161	1.11723e-05	6.68893e-05
AL035427.1	0.0543422	0.111631	1.0386	7.23403e-05	0.00034427
NFYAP1	0.0401613	0.0905457	1.17284	1.33605e-06	1.02192e-05
MT-TM	0.709512	1.75102	1.3033	0.000254494	0.00102037
AC007557.3	0.00351353	0.00727945	1.05091	8.632e-05	0.000401143
LINC02315	0.453279	1.18462	1.38595	5.2982e-06	3.48325e-05
NPM1P50	0.0159244	0.0369183	1.2131	0.0163851	0.0340476
AC011632.1	0.0722543	0.216653	1.58423	0.00013163	0.000575108
AL591806.3	0.0775562	0.175566	1.1787	1.48128e-05	8.54745e-05
BNIPL	0.205943	0.489623	1.24943	2.20031e-09	2.90124e-08
AL121906.1	0.0307821	0.0640932	1.05808	0.000146961	0.000632486
AC004775.1	0.0559665	0.114468	1.03231	2.31658e-06	1.66705e-05
DOCK3	0.050169	0.135309	1.43139	0.0042015	0.0109139
AL163953.1	0.225359	0.574288	1.34955	9.35538e-07	7.47322e-06
DLX2	0.0352579	0.127413	1.85349	0.00142519	0.00438575
ANKRD30A	0.0122656	0.0377777	1.62292	0.0240539	0.046785
AC048383.1	0.0489949	0.104915	1.09851	0.00133834	0.00415942
HBE1	0.16265	0.538655	1.72759	0.00121611	0.00383564
AL353801.1	0.0918691	0.186696	1.02304	0.0242294	0.047068
CADM2	0.0426373	0.125203	1.55408	0.0119967	0.0262757
AC099522.1	0.016143	0.0347745	1.10712	2.81499e-05	0.000150267
DSCR8	0.68367	1.78534	1.38483	0.00149941	0.00457444
AC010148.1	0.0742359	0.149193	1.00699	9.0947e-07	7.28719e-06
LINC01205	0.0120585	0.0514079	2.09194	1.35111e-07	1.30566e-06
OR2B6	0.198304	0.463679	1.22541	3.86565e-07	3.37105e-06
H4C5	0.476971	1.1205	1.23217	2.40712e-06	1.72851e-05
MAGEC2	2.97788	8.40608	1.49715	0.00925867	0.0211385
AC024595.1	0.248599	0.514809	1.05021	8.8096e-05	0.00040803
AL163952.1	0.0928859	0.199265	1.10116	0.00531935	0.0132781
AC092685.1	0.0145469	0.0647769	2.15476	3.49171e-06	2.39924e-05
AC007405.2	0.0762523	0.157766	1.04893	1.04748e-09	1.45093e-08
H2BC16P	0.0874162	0.183504	1.06984	7.69602e-10	1.08707e-08
DHDH	0.393437	0.811897	1.04516	8.47007e-05	0.000394422
AC093895.2	0.144528	0.33919	1.23075	0.000806484	0.00271618
PAGE2	4.49195	14.1762	1.65806	0.00164078	0.0049261
COL9A3	1.08274	2.21067	1.0298	0.0155646	0.0325807
LINC00858	0.0142457	0.0643557	2.17554	1.0302e-07	1.01936e-06
AC069277.1	0.0613192	0.154508	1.33327	0.0011014	0.00352331
AC010615.2	0.101686	0.219781	1.11195	0.000448884	0.00165863
LINC02820	0.160146	0.416337	1.37837	2.13257e-06	1.54737e-05
LINC02163	0.708432	1.51065	1.09247	1.57981e-06	1.18796e-05
RNU6-353P	0.176138	0.355572	1.01344	0.0010427	0.00335648
STRCP1	0.0409645	0.158485	1.9519	0.000808015	0.00272095
AL451074.2	0.0160444	0.0901986	2.49104	0.000859465	0.00286233
MT-TV	0.205689	0.415763	1.0153	0.000365911	0.0013944
AL354950.1	0.115971	0.274579	1.24345	3.89312e-05	0.000200425
AKAP17BP	0.00474356	0.00983772	1.05235	6.86025e-05	0.000328685
POTEE	0.00464087	0.0114262	1.29989	7.13951e-05	0.000340161
G3BP1P1	0.0165733	0.0347119	1.06657	0.0125254	0.0272365
AC009908.1	0.0289042	0.0631784	1.12815	0.000128596	0.000563839
EVX1	0.108281	0.255902	1.24082	0.01751	0.0359606
EXD1	0.00554638	0.0195391	1.81674	0.000495098	0.00179841
AC008906.2	0.0605895	0.122378	1.0142	0.000626502	0.0021969
C6orf223	1.14745	2.60327	1.18189	0.00569515	0.0140688
MIR2052HG	0.048552	0.106188	1.12901	1.20128e-05	7.14026e-05
RASL10B	2.5438	5.51519	1.11643	0.00133807	0.00415914
TLCD3B	0.0438103	0.0963813	1.13748	2.52804e-06	1.80599e-05
AC007128.1	0.0386728	0.101427	1.39105	0.000142622	0.000616514
PAGE2B	1.37409	13.9563	3.34437	2.19746e-06	1.59006e-05
DNAJB3	0.103402	0.374631	1.85721	0.0186549	0.0378733
CHRNA2	0.0113076	0.0415478	1.87748	0.0070409	0.0168301
SLC36A2	0.00658105	0.0431553	2.71315	0.00052303	0.00188679
LINC00355	0.193906	0.454633	1.22934	2.00397e-05	0.00011149
RPL10L	0.214519	0.905238	2.07719	0.000253051	0.00101535
OR51B5	0.0389081	0.103471	1.41108	0.00619191	0.0151217
SLC30A3	0.200814	0.757973	1.91629	0.00228329	0.00651841
NOC2LP2	0.0273401	0.0720368	1.39771	0.0169466	0.0350107
POLD2P1	0.0467649	0.150429	1.68558	2.49663e-05	0.000135231
LINC02587	0.2152	0.492723	1.1951	0.00304525	0.00831995
AC145207.9	0.87037	1.74197	1.00102	3.96134e-11	6.71316e-10
LINC02435	0.0847991	0.178224	1.07157	0.000107433	0.000482711
LINC01474	1.85973	4.03747	1.11836	0.0208329	0.0415699
GNGT1	0.0792311	0.201189	1.34441	1.16253e-05	6.93552e-05
AC126365.1	0.047831	0.109951	1.20084	1.67234e-05	9.50917e-05
SLC10A4	0.0383796	0.114757	1.58017	0.00357209	0.00952974
AL355987.4	0.158407	0.41974	1.40586	1.36531e-07	1.31777e-06
CTSV	0.539703	2.85244	2.40196	0.000396815	0.00149317
AL512598.1	0.483682	1.01521	1.06964	0.00126301	0.0039569
MAGEB17	0.790546	2.01446	1.34947	0.00398192	0.0104389
MTND4LP30	0.25655	0.746178	1.54028	0.0185579	0.0377089
GFY	0.0224552	0.0487056	1.11704	5.25485e-05	0.000260195
AC119751.4	0.129697	0.265371	1.03287	1.16056e-05	6.92549e-05
TRAM1L1	0.405646	0.837	1.04501	0.00447806	0.0115131
AC010469.1	0.047501	0.226594	2.25408	0.0135605	0.02908
NR5A1	0.0288514	0.0735431	1.34995	0.00739292	0.0175324
SSC4D	1.7903	3.89009	1.11961	0.00265896	0.00740872
AC005355.2	0.0900259	0.194923	1.1145	3.02091e-07	2.70028e-06
BEST4	0.157476	0.329888	1.06684	5.9244e-10	8.55267e-09
SOHLH1	0.0685776	0.804189	3.55173	0.00571836	0.0141114
PAGE1	1.87461	29.6934	3.98548	4.62622e-05	0.000232831
ELOVL3	0.173413	0.428683	1.3057	0.00241969	0.00683652
LINC02475	0.182273	0.368662	1.0162	0.000927199	0.00304492
AC034229.4	0.206513	0.435726	1.07719	6.00542e-08	6.20507e-07
MROH7-TTC4	0.00289887	0.00619734	1.09616	0.000479737	0.00175273
CNGB3	0.0199936	0.0413126	1.04704	5.9142e-05	0.000288304
STRC	0.0178846	0.73536	5.36166	0.00499094	0.0126099
BAGE2	0.0815965	0.195926	1.26373	0.000974201	0.00317147
LINC00221	0.790407	1.69078	1.09702	0.0131222	0.0283149
AC239585.2	0.0682603	0.142729	1.06416	0.00206138	0.00598178
EEF1E1P1	0.175114	0.357909	1.0313	1.24005e-08	1.44595e-07
RPS3AP2	0.0202491	0.0455301	1.16896	0.000308835	0.00120355
LINC02562	0.146946	0.321131	1.12788	7.12925e-05	0.000339878
AC024230.1	0.178321	0.360328	1.01484	0.00010438	0.000470968
H2BC17	0.422644	0.894552	1.08172	1.89947e-05	0.000106202
LINC01748	0.161882	0.383771	1.2453	6.3385e-05	0.000306265
PYY	0.0945812	0.242916	1.36083	8.40351e-05	0.00039176
BX470209.1	0.111039	0.275933	1.31325	0.0248397	0.048036
SNORD51	0.209845	0.468929	1.16004	1.66441e-07	1.57312e-06
LINC01763	0.0265327	0.0595545	1.16644	0.00568864	0.0140557
DCLRE1CP1	0.0729069	0.0293885	-1.3108	4.45516e-05	0.000225424
NCF1B	0.347782	0.156301	-1.15386	3.34731e-12	6.48807e-11
ERBB4	0.0218384	0.0074224	-1.55691	0.00164661	0.0049411
GUCY1A2	0.330096	0.14923	-1.14535	1.89223e-16	6.73242e-15
TRAV12-1	0.371571	0.0974402	-1.93105	5.34577e-09	6.6439e-08
STX11	1.42525	0.631677	-1.17395	2.8593e-10	4.30154e-09
IGHJ3	3.7136	1.55576	-1.2552	4.73632e-11	7.94066e-10
LINC01229	0.10839	0.0290797	-1.89815	0.00974986	0.0220788
PYHIN1	0.438402	0.176539	-1.31226	5.11117e-12	9.63768e-11
CCN2	41.4598	15.8527	-1.38699	1.27029e-14	3.38586e-13
SYNPO2	0.863942	0.231063	-1.90265	1.68233e-28	1.01755e-25
CD79A	3.00891	1.21572	-1.30743	7.40588e-10	1.04735e-08
ADTRP	0.494274	0.234731	-1.0743	7.71811e-05	0.000364141
MFAP5	0.125904	0.0261806	-2.26575	9.63629e-11	1.54844e-09
PTH1R	1.49613	0.383912	-1.96238	6.75577e-18	3.12474e-16
RGS4	1.3421	0.159681	-3.07123	1.13527e-20	8.58328e-19
TRAV20	0.175054	0.0326721	-2.42167	1.00821e-07	9.9885e-07
CORO1A	6.7413	2.75883	-1.28897	2.4315e-13	5.52569e-12
RBMS3	0.447743	0.156778	-1.51395	1.69955e-26	4.6617e-24
DGKI	0.0465023	0.0232127	-1.00239	2.42958e-07	2.21965e-06
PCDHGC3	0.776297	0.205316	-1.91876	2.1602e-15	6.45026e-14
PNMA8B	0.161215	0.0691256	-1.2217	4.31304e-21	3.54496e-19
LINC00861	0.246863	0.0879536	-1.4889	2.67059e-10	4.03565e-09
FAM83F	0.119757	0.0574382	-1.06003	3.05278e-05	0.00016168
IGHV3-11	10.9	1.12798	-3.27252	3.35511e-15	9.73478e-14
PRKCB	0.496523	0.205279	-1.27427	3.37081e-17	1.34088e-15
HLA-DQB2	4.44269	1.79264	-1.30935	2.83768e-10	4.27451e-09
LINC01615	0.226752	0.0689456	-1.71759	6.32143e-10	9.07032e-09
VEPH1	0.693841	0.25552	-1.44117	0.000112759	0.000502907
SYNPO2L	0.0220493	0.00513831	-2.10137	1.51925e-07	1.45033e-06
VASH1	1.92607	0.931083	-1.04868	2.25664e-16	7.90965e-15
RCSD1	1.53319	0.537693	-1.51168	3.85776e-25	8.12505e-23
ARHGEF4	0.178052	0.0741154	-1.26445	1.82431e-06	1.34522e-05
TUBB6	4.90474	2.14723	-1.1917	9.4539e-19	5.01141e-17
COLEC10	1.66202	0.196504	-3.08031	6.05118e-23	7.59262e-21
ALKAL1	0.201554	0.0797653	-1.33733	1.9642e-05	0.000109458
LINC01915	0.0146514	0.00604357	-1.27757	4.23514e-08	4.52458e-07
IGHV3-15	12.4874	2.27625	-2.45575	7.71393e-16	2.45565e-14
ADAMTS2	3.1016	0.730506	-2.08604	7.05028e-28	3.13791e-25
DUSP4	1.06591	0.375705	-1.50442	4.5887e-13	1.00132e-11
AL139339.1	0.0715206	0.0296849	-1.26863	1.27497e-09	1.74248e-08
GPRIN2	0.499228	0.18408	-1.43936	0.00149855	0.00457444
SLA	1.4554	0.492732	-1.56254	1.06653e-21	1.00232e-19
HTRA3	3.47407	1.0714	-1.69713	1.36852e-16	4.98949e-15
HLA-DQB1	16.986	6.91401	-1.29676	2.48813e-16	8.63125e-15
STING1	4.5369	1.63337	-1.47385	1.68286e-35	3.96971e-31
TRBV28	3.89731	1.62519	-1.26187	8.62268e-11	1.39506e-09
AL683807.1	0.108921	0.0489637	-1.1535	4.87089e-05	0.000243689
MGP	23.3201	3.73067	-2.64406	5.91446e-31	1.0732e-27
PCED1B-AS1	1.25249	0.525862	-1.25204	5.83951e-15	1.64181e-13
DDR2	1.01144	0.476307	-1.08645	3.09097e-15	9.04627e-14
AC103809.1	0.0378189	0.0164339	-1.20243	5.67093e-07	4.76394e-06
WIPF1	2.66412	1.30864	-1.02559	1.45793e-14	3.85551e-13
HVCN1	0.883712	0.43713	-1.01551	5.88214e-18	2.76954e-16
ADAMTSL1	0.291607	0.105282	-1.46977	1.54675e-20	1.13311e-18
LILRB2	1.42415	0.636955	-1.16084	3.45978e-15	1.00138e-13
F3	1.51578	0.520432	-1.54228	1.75858e-09	2.34899e-08
IGLV2-11	19.4455	3.07668	-2.65999	1.27982e-17	5.60107e-16
CHI3L2	0.370373	0.16261	-1.18757	1.61175e-09	2.16287e-08
SYNDIG1	0.149136	0.0390437	-1.93347	9.19223e-17	3.4528e-15
MS4A4E	0.162551	0.077952	-1.06023	1.31538e-11	2.36498e-10
LCP2	2.1764	0.796224	-1.4507	8.01032e-23	9.64058e-21
C2CD4C	0.352601	0.126118	-1.48326	4.63663e-08	4.90968e-07
MYO1F	1.8366	0.848525	-1.11401	4.91555e-19	2.75422e-17
TRBV4-2	0.29115	0.0824274	-1.82057	6.91404e-10	9.82502e-09
LINC01819	0.202456	0.00741133	-4.77173	0.0240801	0.0468231
GAB3	0.487207	0.205547	-1.24507	3.7314e-22	3.89469e-20
GPR15	0.0501343	0.016546	-1.59931	0.000684083	0.00236576
DSE	0.609213	0.211674	-1.5251	8.22879e-24	1.26869e-21
AC091551.1	0.0205933	0.0102396	-1.00801	9.25876e-05	0.000425409
IGKV3D-15	0.952204	0.229982	-2.04975	5.71081e-08	5.92663e-07
LILRA4	0.161638	0.048901	-1.72483	7.20566e-15	1.9997e-13
LAX1	0.287163	0.113722	-1.33636	3.95453e-08	4.24208e-07
HS3ST3A1	0.323924	0.085275	-1.92546	2.61805e-06	1.8669e-05
NPFFR1	0.0102017	0.00480521	-1.08614	0.00379934	0.0100342
TRAF3IP3	0.494543	0.183132	-1.43322	3.45978e-15	1.00138e-13
SIGLEC7	0.699274	0.263777	-1.40654	2.41633e-16	8.4069e-15
GPR20	0.14178	0.0272167	-2.3811	2.13135e-12	4.2499e-11
SRL	0.0947364	0.0412761	-1.19861	2.34611e-18	1.15057e-16
TRPV6	0.23041	0.0789622	-1.54497	0.00355773	0.00949682
NGFR	3.58862	0.634877	-2.49888	1.38351e-22	1.60767e-20
IGHV3-33	8.17555	2.45425	-1.73603	6.03693e-13	1.29577e-11
AL133371.2	0.473499	0.181334	-1.38471	1.54248e-14	4.06543e-13
AL136084.3	0.300765	0.0767962	-1.96953	1.57173e-17	6.70443e-16
IL24	0.462525	0.198614	-1.21957	1.21318e-14	3.25572e-13
KRT1	0.13709	0.0473311	-1.53427	0.00258018	0.00721906
MIR4645	0.538682	0.23557	-1.19328	0.0166571	0.0345094
CELF2	0.883163	0.306768	-1.52553	1.31075e-20	9.81563e-19
FHL5	0.264839	0.11489	-1.20486	4.36636e-05	0.000221359
ADAMTS1	4.6178	1.4925	-1.62948	1.52978e-20	1.12418e-18
TMEM132E	0.185462	0.0429698	-2.10973	4.5399e-25	9.39401e-23
PCDH18	0.428631	0.165375	-1.37399	1.23466e-13	2.90663e-12
IGKV1-6	7.77595	2.52927	-1.6203	9.663e-15	2.64126e-13
IL34	2.70837	1.18674	-1.19043	3.75794e-14	9.38054e-13
HLA-DPB2	0.713537	0.285023	-1.32391	2.41328e-05	0.000131471
TRBV18	0.280108	0.102248	-1.45392	3.26811e-07	2.90253e-06
PKNOX2	0.186002	0.0552301	-1.7518	5.01411e-19	2.79617e-17
TENM4	0.0717704	0.0177738	-2.01364	2.46617e-13	5.59908e-12
GLP2R	0.0940964	0.0301316	-1.64286	9.21424e-08	9.20215e-07
HCG11	0.246189	0.0826068	-1.57543	1.58922e-25	3.63962e-23
NPY1R	0.811562	0.25656	-1.6614	4.94455e-12	9.3534e-11
LUM	21.6393	1.48383	-3.86626	3.32211e-30	3.35468e-27
FPR2	0.0821321	0.0225505	-1.86479	2.44793e-10	3.71824e-09
GRHL2	0.374586	0.150216	-1.31826	0.0078342	0.0183918
C3AR1	3.58945	1.38202	-1.37699	8.14082e-21	6.3169e-19
BPI	0.224397	0.0554638	-2.01643	9.07096e-08	9.06673e-07
PCDH17	1.05492	0.440978	-1.25835	5.1596e-20	3.44787e-18
TRGV10	0.332977	0.12135	-1.45624	8.73171e-10	1.22457e-08
BX322234.1	0.200689	0.0703885	-1.51155	8.53677e-14	2.04648e-12
SIGLEC14	0.624161	0.202567	-1.62352	3.27599e-09	4.19758e-08
BCORP1	0.0130563	0.00518424	-1.33254	0.00172015	0.00512525
AC006059.1	0.149872	0.0639059	-1.22971	0.000539272	0.00193621
GLT8D2	0.737934	0.178153	-2.05038	4.08743e-28	2.19133e-25
LINC02325	0.0191641	0.00539059	-1.82989	8.4805e-08	8.51987e-07
AC011352.3	0.0999891	0.0343733	-1.54048	0.012994	0.0280897
AL050403.2	0.0164998	0.00783441	-1.07455	0.00231102	0.0065839
AC011476.2	0.0226497	0.00972645	-1.21951	0.00160283	0.00482752
CCN4	0.777911	0.161355	-2.26936	4.10127e-21	3.40651e-19
SPNS3	0.558692	0.266303	-1.06899	1.35345e-09	1.84227e-08
EGR2	1.05143	0.305954	-1.78097	7.00244e-18	3.22618e-16
KCNN4	0.573468	0.246869	-1.21597	9.39332e-11	1.51249e-09
CD53	10.1437	3.5159	-1.52862	1.57047e-19	9.77462e-18
TRAV9-2	0.252652	0.0721087	-1.8089	1.19587e-08	1.39928e-07
OSCAR	0.919482	0.430852	-1.09363	7.49297e-11	1.22574e-09
MYO1G	0.65176	0.313837	-1.05432	2.61899e-11	4.5326e-10
ITPKB	1.74118	0.771861	-1.17366	4.35941e-26	1.11776e-23
CHRM2	0.0214039	0.00255201	-3.06817	3.71202e-06	2.53438e-05
ARHGAP6	0.270073	0.110317	-1.29169	6.41703e-23	7.96691e-21
CYYR1	3.03209	1.33811	-1.18011	3.0982e-27	1.16006e-24
FMO2	0.451423	0.186431	-1.27584	1.21423e-12	2.48633e-11
BDNF	0.0705737	0.0221502	-1.67181	0.000106878	0.000480858
HLA-DQA1	9.40884	3.06744	-1.61698	7.50037e-19	4.05794e-17
CALHM5	0.301651	0.111343	-1.43786	7.37173e-27	2.41516e-24
ITGA9	1.76647	0.523864	-1.7536	2.64102e-30	2.90943e-27
EVI2A	1.78223	0.65507	-1.44397	2.50931e-20	1.76168e-18
FMNL3	1.42333	0.626441	-1.18402	6.6885e-22	6.57396e-20
SLC6A6	1.94103	0.953132	-1.02607	3.62699e-08	3.91386e-07
SLAMF7	1.99967	0.702468	-1.50926	3.02355e-16	1.02622e-14
IGHV1-18	19.7027	5.88916	-1.74226	3.75734e-17	1.48462e-15
IGHD	1.97561	0.181295	-3.44589	4.6341e-14	1.13987e-12
AC011899.2	0.237675	0.116426	-1.02957	3.23755e-12	6.29081e-11
ITPR3	1.91728	0.815041	-1.23412	7.06445e-05	0.000336925
CXorf21	0.529096	0.212641	-1.31511	6.81468e-16	2.1871e-14
IL1RL1	0.199946	0.0265222	-2.91434	5.6654e-20	3.76454e-18
PADI2	0.589046	0.203646	-1.53232	5.91508e-09	7.25925e-08
SAMSN1	1.34402	0.475857	-1.49796	3.63673e-16	1.20997e-14
EGFL6	0.19523	0.0747742	-1.38456	2.88934e-07	2.59348e-06
AL138930.1	0.198663	0.0638594	-1.63735	0.0100228	0.0226073
NCCRP1	0.360891	0.134686	-1.42197	5.94615e-05	0.000289691
LOXL1	3.31645	0.440124	-2.91366	1.71883e-23	2.45729e-21
CST7	5.13681	2.47187	-1.05527	4.90418e-12	9.29194e-11
WNT1	0.120749	0.0551955	-1.12938	2.4719e-06	1.77018e-05
ITGB6	0.258064	0.12504	-1.04534	0.0115108	0.0253646
SCIMP	0.702893	0.250444	-1.48882	8.41657e-21	6.50946e-19
TRBV6-1	0.341849	0.119915	-1.51135	1.13246e-07	1.11075e-06
CD6	1.04601	0.368354	-1.50574	9.35314e-16	2.95356e-14
IGKV3OR2-268	0.420657	0.137078	-1.61764	1.27976e-07	1.24232e-06
RPL32P1	0.108886	0.0411856	-1.4026	7.24653e-06	4.56688e-05
IFNG	0.250477	0.118018	-1.08567	0.000783198	0.00265139
TRAV22	0.105001	0.0403928	-1.37823	9.89817e-10	1.37751e-08
CYP4F24P	0.0455057	0.0223721	-1.02434	0.00675668	0.0162487
HACD4	0.248186	0.109196	-1.18451	5.21515e-21	4.22749e-19
AL049629.1	0.481491	0.101584	-2.24484	0.000288489	0.00113438
CR2	0.356025	0.0361868	-3.29844	0.00251162	0.00705399
TMEM200A	0.305994	0.0852955	-1.84296	2.54361e-17	1.0418e-15
LPAR1	0.654052	0.286149	-1.19264	1.28114e-18	6.56973e-17
ASTL	0.0203466	0.0101277	-1.00647	0.0177197	0.0363153
ITGB2	8.26951	3.3432	-1.30657	3.6601e-15	1.05419e-13
AL596087.2	0.0731449	0.0184909	-1.98395	3.68014e-08	3.96578e-07
UCA1	3.51622	0.22973	-3.93601	0.00254396	0.00713209
CD300C	0.642207	0.263111	-1.28737	2.95072e-16	1.00585e-14
TRDV1	0.24039	0.0411602	-2.54606	1.00039e-08	1.18346e-07
NEGR1	0.0256137	0.0118124	-1.11661	5.43031e-14	1.32193e-12
CXCL14	3.0675	0.836629	-1.8744	3.50383e-11	5.97627e-10
SIGLEC22P	0.0567876	0.0237051	-1.26038	9.88042e-07	7.84481e-06
RHOJ	1.75276	0.771344	-1.18418	5.43269e-27	1.91271e-24
CEACAM3	0.0474938	0.0200708	-1.24264	2.49838e-05	0.000135294
TRBV5-4	0.216741	0.066077	-1.71376	1.28041e-10	2.01521e-09
ZNF423	0.262083	0.108894	-1.2671	9.83054e-21	7.5535e-19
IGLV6-57	5.93073	1.37058	-2.11343	8.34259e-15	2.29631e-13
NFASC	0.547724	0.211984	-1.3695	3.93414e-19	2.24161e-17
NUDT10	0.0902597	0.0229532	-1.97538	2.30737e-10	3.51378e-09
IGHV3-73	6.77028	1.13082	-2.58184	2.74908e-13	6.15257e-12
SOCS3	16.0279	6.70731	-1.25678	4.20816e-13	9.22549e-12
MRVI1	0.935273	0.258017	-1.85792	1.34374e-29	1.09302e-26
SLITRK4	0.0847692	0.0238673	-1.82851	1.56415e-11	2.77627e-10
GFPT2	0.744375	0.174673	-2.09137	2.53597e-18	1.23853e-16
COL4A1	34.6814	13.8329	-1.32606	1.80875e-18	9.09733e-17
EPHA4	0.347458	0.143077	-1.28005	2.66395e-16	9.16033e-15
BCL2	0.900567	0.436325	-1.04543	1.59517e-13	3.7036e-12
CD69	1.08929	0.344804	-1.65954	2.92869e-17	1.18296e-15
LINC02446	0.344844	0.109039	-1.6611	1.78402e-08	2.03892e-07
TRGV4	0.126072	0.0514478	-1.29306	1.04567e-06	8.24683e-06
AC243960.1	0.453085	0.205503	-1.14063	8.48933e-11	1.37443e-09
PRKCH	1.33801	0.567045	-1.23856	5.71651e-27	1.98304e-24
RPS6KA2	2.21529	1.07576	-1.04214	5.20314e-16	1.69292e-14
LINC02599	0.0125528	0.00467465	-1.42508	1.22926e-05	7.28569e-05
SAMD9L	1.5578	0.594657	-1.38938	8.30963e-15	2.2899e-13
PRND	0.293331	0.127135	-1.20617	1.59447e-09	2.14191e-08
KCNS2	0.0167151	0.00484985	-1.78514	2.71442e-07	2.45422e-06
CXCR2P1	1.19956	0.482029	-1.31532	0.000127668	0.000560185
SSC5D	0.585932	0.100896	-2.53786	2.99375e-23	4.0354e-21
RUNX3	1.44125	0.534239	-1.43176	1.7672e-19	1.07717e-17
LILRA5	0.809975	0.318955	-1.34452	2.73698e-14	6.97975e-13
IGKV3-15	15.5456	5.55152	-1.48555	1.34661e-14	3.57313e-13
TRAV27	0.101157	0.0354915	-1.51105	5.37517e-08	5.60296e-07
TRARG1	1.03626	0.00463652	-7.80413	0.00232378	0.00661227
TBXA2R	1.35305	0.559873	-1.27304	4.98985e-25	1.0147e-22
STEAP4	1.39113	0.63112	-1.14027	2.18448e-12	4.34483e-11
NRP2	1.50998	0.514693	-1.55274	1.3277e-27	5.21984e-25
P2RY8	1.95509	0.854404	-1.19425	1.63439e-20	1.18993e-18
GYPE	0.0476579	0.0148831	-1.67904	3.07453e-17	1.23967e-15
SEL1L3	7.22713	2.76669	-1.38526	2.44487e-07	2.23189e-06
SIRPB2	0.267741	0.0821056	-1.70528	1.08932e-18	5.68493e-17
NOX4	0.284211	0.140571	-1.01566	8.42688e-14	2.02219e-12
AL357054.4	0.129142	0.0537929	-1.26347	1.52391e-16	5.47981e-15
WNT2	0.234615	0.0147763	-3.98893	7.76036e-13	1.62864e-11
VWFP1	0.0419571	0.0162228	-1.37089	0.00010436	0.000470968
IGHA1	134.491	15.5169	-3.1156	3.65217e-19	2.09613e-17
ITGA4	0.604201	0.173959	-1.79628	1.37275e-17	5.95255e-16
AC099568.1	0.0561388	0.0278188	-1.01294	0.0035753	0.00953723
PITPNM3	0.169535	0.0611262	-1.47172	1.48345e-07	1.42194e-06
LINC02757	0.03534	0.015326	-1.20532	1.08808e-05	6.53261e-05
COL10A1	0.619885	0.0560896	-3.4662	4.60289e-13	1.00349e-11
IGKV2-30	1.01998	0.217369	-2.23033	4.88782e-09	6.11664e-08
CD163	5.88345	2.27369	-1.37163	8.10087e-16	2.57536e-14
IGLV3-21	23.1046	7.77806	-1.5707	1.5951e-18	8.05714e-17
KRT81	0.53215	0.131211	-2.01994	4.07966e-05	0.000208889
ARHGEF15	1.94837	0.959684	-1.02163	2.14627e-24	3.98648e-22
SLC25A34-AS1	0.132989	0.059402	-1.16273	0.000153402	0.000656974
CLEC12A-AS1	0.00612565	0.00286726	-1.09519	0.00659066	0.0159225
CREB3L1	2.5432	0.788055	-1.69027	8.09768e-13	1.69792e-11
FAIM2	0.0755854	0.0163312	-2.21048	1.09409e-17	4.89726e-16
MMP7	10.0348	1.70288	-2.55896	7.91134e-06	4.94883e-05
AL355916.2	0.0671668	0.0273673	-1.2953	9.59848e-06	5.86273e-05
CCL22	0.340924	0.107225	-1.66881	5.47032e-18	2.59115e-16
PNMA2	0.277543	0.137645	-1.01176	3.2544e-15	9.46584e-14
UNC5C	0.186076	0.0662188	-1.49058	2.39306e-23	3.34023e-21
LZTS1	1.21989	0.457497	-1.41492	5.9466e-19	3.29283e-17
NTF3	0.251579	0.0838492	-1.58514	1.68393e-14	4.42341e-13
MS4A6E	0.0361203	0.00671581	-2.42718	1.66455e-07	1.57312e-06
DES	1.98606	0.219243	-3.17931	7.96649e-10	1.12461e-08
TRAPPC3L	0.025394	0.0102774	-1.30502	9.48861e-08	9.45215e-07
TIE1	4.18582	2.00955	-1.05864	3.32655e-22	3.50312e-20
RGS6	0.0676991	0.0190468	-1.82959	1.02257e-09	1.41974e-08
IGLV2-18	1.15659	0.317468	-1.86519	2.17951e-11	3.80833e-10
PLA2R1	0.206742	0.0844746	-1.29124	1.13004e-18	5.8586e-17
MTHFD2	1.46062	0.719064	-1.02239	4.53944e-15	1.29325e-13
TESPA1	0.311999	0.095627	-1.70605	5.73018e-16	1.85417e-14
F13A1	3.0719	1.53428	-1.00157	1.38694e-11	2.48984e-10
ZG16B	1.11969	0.374271	-1.58095	0.00035768	0.00136725
LINC02207	0.0395576	0.0122573	-1.69031	1.47871e-09	1.99778e-08
CCDC80	3.43377	0.282215	-3.60493	3.06886e-29	2.33521e-26
CFP	1.06146	0.429463	-1.30545	2.90545e-11	5.00267e-10
HRH1	0.42276	0.180874	-1.22486	6.90324e-15	1.92256e-13
AC010931.1	0.0404379	0.0104275	-1.95531	4.50645e-09	5.67856e-08
NMNAT2	0.159541	0.0365484	-2.12604	1.07173e-10	1.70473e-09
HLA-DPA1	26.1803	9.23553	-1.50322	1.17358e-20	8.84458e-19
SLCO2A1	3.13353	1.06262	-1.56017	6.59053e-21	5.23448e-19
CCL26	0.72294	0.311276	-1.21568	3.04522e-06	2.12463e-05
ANTXR1	3.04463	0.565624	-2.42835	1.27735e-27	5.10702e-25
TRGV2	0.120175	0.0451369	-1.41276	1.00913e-05	6.11463e-05
GJA4	9.71816	3.92547	-1.30782	1.44239e-26	4.05055e-24
AC090559.1	0.446973	0.150112	-1.57415	2.69908e-13	6.06665e-12
COL1A1	69.0159	11.341	-2.60538	7.41134e-22	7.19449e-20
TIMP2	23.1837	10.0937	-1.19965	4.54466e-16	1.49102e-14
IL16	0.785186	0.350166	-1.16499	6.65273e-18	3.08313e-16
DIO3	0.442283	0.161647	-1.45212	8.28819e-12	1.51794e-10
CAPN6	1.96017	0.695362	-1.49514	0.00297388	0.00814475
CCL18	3.62775	1.32702	-1.45089	5.8737e-09	7.22015e-08
AP001189.3	0.503367	0.10791	-2.22178	5.48348e-18	2.59218e-16
IGKV1D-16	0.649664	0.226384	-1.52092	2.98034e-12	5.8198e-11
BNC2	0.107187	0.0261428	-2.03564	2.87991e-16	9.83128e-15
THBD	3.24866	1.16358	-1.48128	8.34211e-28	3.64411e-25
AP001107.5	0.0646949	0.0239983	-1.43072	3.64433e-09	4.63929e-08
FABP3	9.3077	4.04317	-1.20294	0.000145838	0.000628112
VGLL3	0.219229	0.0731249	-1.58401	3.1131e-16	1.05359e-14
LHFPL1	0.0526752	0.0243323	-1.11425	0.023792	0.0464017
FAT4	0.432322	0.20572	-1.07143	1.00735e-10	1.61431e-09
TRAV39	0.131253	0.0367765	-1.8355	7.2924e-06	4.59088e-05
IGKV6-21	2.46794	0.175706	-3.81208	5.84373e-10	8.44656e-09
PLAT	2.53768	0.721652	-1.81414	1.50884e-23	2.19703e-21
AL157895.2	0.0258094	0.00766491	-1.75155	8.88199e-05	0.00041106
PIK3R5	0.677201	0.278167	-1.28364	6.3854e-18	2.97678e-16
FAP	0.556676	0.0866654	-2.68331	3.66033e-20	2.50271e-18
AL356417.2	0.0698197	0.0175531	-1.99191	1.02609e-09	1.42379e-08
GLIS3	1.18571	0.582457	-1.02552	1.85545e-05	0.000104012
TRAV3	0.214399	0.0801264	-1.41995	1.20006e-08	1.40278e-07
DPT	4.61671	0.431161	-3.42057	4.89495e-23	6.30967e-21
DNAJC5B	0.20339	0.0712894	-1.51249	2.31626e-12	4.5876e-11
ADGRL3	0.067751	0.0301684	-1.16721	4.37293e-11	7.34709e-10
SOX21-AS1	0.0750927	0.016743	-2.16512	0.000924337	0.00303849
TRBV14	0.143031	0.0582734	-1.29542	5.44759e-07	4.59925e-06
IGHG4	33.6643	10.56	-1.67261	1.95731e-12	3.9179e-11
TRBV6-6	0.216559	0.0670207	-1.69208	1.39658e-06	1.06305e-05
OPCML	0.020926	0.00690338	-1.59992	2.61276e-12	5.13175e-11
AC244502.1	0.0232289	0.00915105	-1.34391	3.83907e-06	2.6113e-05
LILRA2	0.226011	0.0919244	-1.29787	2.84167e-17	1.14978e-15
CCDC3	4.70306	1.80108	-1.38474	7.93563e-22	7.6095e-20
LINC02593	0.173592	0.070723	-1.29545	7.35168e-09	8.89328e-08
F2R	6.94788	2.25135	-1.62579	1.04289e-25	2.46007e-23
FCGR1CP	0.191945	0.0640383	-1.58369	6.1628e-09	7.5431e-08
HTR1B	0.0546509	0.0236005	-1.21143	0.00449274	0.0115433
GEM	4.42331	0.877873	-2.33304	7.29662e-23	8.91814e-21
SASH3	3.56558	1.30859	-1.44613	1.44115e-19	9.08962e-18
CLNK	0.0374365	0.0117713	-1.66917	1.64554e-12	3.3319e-11
CLIC6	0.770176	0.372326	-1.04862	1.22317e-08	1.42768e-07
TRBV19	0.557372	0.151509	-1.87923	2.08239e-14	5.40986e-13
GIMAP4	10.1384	3.96486	-1.35449	1.60284e-31	3.78094e-28
C7	21.0149	1.57917	-3.73417	9.80115e-26	2.33535e-23
CLECL1	0.243246	0.11101	-1.13173	5.31901e-09	6.61762e-08
HAS2	0.437582	0.175936	-1.3145	3.37816e-13	7.47536e-12
TAGLN	20.8762	6.33396	-1.72068	9.31677e-29	6.10481e-26
AC069360.1	0.0629363	0.0110372	-2.51151	0.00209831	0.00607327
CCN1	24.8208	11.8253	-1.06967	1.52082e-09	2.04998e-08
GPR68	0.551329	0.18451	-1.57922	4.59757e-17	1.7926e-15
TRAV8-1	0.114281	0.0388844	-1.55532	5.93431e-07	4.96575e-06
IGKV5-2	0.487938	0.0741602	-2.71798	6.78033e-08	6.93587e-07
CXCL11	2.34172	0.788718	-1.56998	1.0935e-05	6.55854e-05
CEMIP	1.13655	0.46273	-1.29642	2.29799e-08	2.59241e-07
KCNA5	0.192454	0.0610498	-1.65646	4.43164e-15	1.26406e-13
RGS11	0.192802	0.0567539	-1.76433	6.62036e-15	1.84814e-13
FKBP9P1	0.243535	0.110174	-1.14435	0.000822711	0.00275893
ENDOD1	3.3545	1.31465	-1.35141	2.22243e-15	6.62769e-14
RGS1	6.46281	2.48901	-1.37659	8.97503e-10	1.25496e-08
ABCD2	0.0784775	0.0376315	-1.06034	1.62524e-05	9.27153e-05
FGL2	4.88815	1.60584	-1.60596	7.21676e-24	1.13491e-21
EREG	0.469715	0.203495	-1.20679	0.0124322	0.0270738
RAB44	0.0240637	0.0102498	-1.23126	0.000246004	0.000991796
IRX2	0.0321891	0.0150318	-1.09856	0.000133392	0.000581838
TRAV10	0.123256	0.0377874	-1.70569	5.85279e-07	4.90623e-06
MAML2	0.932355	0.429177	-1.11931	2.37922e-11	4.14807e-10
IGHV4-34	7.22953	1.72035	-2.0712	4.34136e-12	8.25874e-11
TRBV4-1	0.401725	0.0911139	-2.14047	1.13523e-05	6.78368e-05
LHX6	0.203252	0.0719307	-1.49859	3.11653e-21	2.63498e-19
EOMES	0.396659	0.146016	-1.44177	4.25405e-11	7.17289e-10
SYNGR3	0.349654	0.126299	-1.46909	0.000972719	0.00316978
TRBV15	0.140387	0.04329	-1.69731	1.06472e-07	1.05086e-06
THEMIS2	2.83235	1.17484	-1.26954	2.32187e-18	1.14106e-16
AC018450.1	0.0557212	0.0270793	-1.04104	0.0129577	0.0280421
LINC00920	0.234065	0.107647	-1.12059	2.04113e-15	6.10243e-14
DACT1	0.786378	0.299323	-1.39352	8.96898e-14	2.13923e-12
HTRA4	0.158686	0.0447056	-1.82765	5.63621e-07	4.74153e-06
FZD10-AS1	0.0284527	0.0114784	-1.30964	1.72718e-13	3.99045e-12
PDE1C	0.110881	0.0301068	-1.88085	9.34186e-09	1.10959e-07
CLEC4E	0.519798	0.159075	-1.70825	4.96056e-15	1.40812e-13
SLIT3	0.895955	0.215276	-2.05724	5.41681e-24	8.88278e-22
ABR	1.75686	0.750681	-1.22673	1.05463e-19	6.79715e-18
MACC1	0.215423	0.069112	-1.64017	1.58283e-07	1.50432e-06
IGFN1	0.713991	0.0102087	-6.12804	0.000141391	0.000611863
MGAT5B	0.112818	0.0181321	-2.63738	1.85848e-11	3.26674e-10
TMEM26-AS1	0.0391847	0.01663	-1.2365	2.71067e-06	1.92191e-05
GAL3ST4	1.12875	0.310733	-1.86098	1.48836e-19	9.33748e-18
AC080100.1	0.0106948	0.00142973	-2.90309	1.23597e-13	2.90681e-12
IGKV1D-13	1.60511	0.52754	-1.60532	4.84915e-06	3.22034e-05
NALCN	0.217535	0.0614462	-1.82385	1.57303e-11	2.78784e-10
TRBV10-3	0.242556	0.0957916	-1.34035	2.36265e-05	0.00012919
ZNF366	0.26847	0.0957459	-1.48748	4.20202e-13	9.22059e-12
IGHV2-5	1.22171	0.399661	-1.61206	4.26666e-13	9.34506e-12
FOXL1	0.277899	0.104793	-1.40703	2.01156e-15	6.02166e-14
RRAD	2.17352	0.91237	-1.25234	4.96076e-09	6.20134e-08
LINC02285	0.152642	0.0707046	-1.11027	6.58807e-10	9.40714e-09
KIAA1549L	0.0755979	0.0254506	-1.57065	8.48329e-07	6.85205e-06
TAGAP	0.798975	0.228896	-1.80346	1.14963e-19	7.36918e-18
P4HA3	0.290053	0.109842	-1.40088	1.9468e-15	5.84262e-14
BARX2	0.0858079	0.0311674	-1.46107	0.000474897	0.00174004
TRBV23-1	0.0936634	0.0395578	-1.24352	0.000320389	0.00124447
IGHV1-69	4.47753	1.0488	-2.09396	1.68607e-13	3.8993e-12
TLR10	0.359613	0.136152	-1.40123	1.14208e-09	1.57455e-08
KRT27	0.047087	0.00924794	-2.34813	1.10342e-14	2.98834e-13
GATA3	0.554814	0.269598	-1.0412	5.67864e-15	1.60231e-13
PTPRE	0.905149	0.38916	-1.21779	1.39254e-14	3.68671e-13
LINC00924	0.569462	0.163282	-1.80224	4.80522e-24	8.09645e-22
NAPSB	2.69266	0.898859	-1.58287	6.64766e-17	2.5374e-15
ZNF521	0.431129	0.109688	-1.97471	2.01442e-30	2.50827e-27
FSTL1	9.50005	3.60154	-1.39932	1.89119e-22	2.13451e-20
CPXM2	1.21004	0.232048	-2.38256	6.64593e-23	8.16515e-21
PI3	8.45625	2.52834	-1.74183	0.000443874	0.00164218
NPDC1	7.11561	3.51241	-1.01853	7.53167e-21	5.88293e-19
NDST3	0.0168199	0.00421643	-1.99608	3.87709e-05	0.000199687
ACKR1	1.55156	0.223066	-2.79817	1.57624e-19	9.78471e-18
THY1	11.2023	4.31456	-1.37651	7.70096e-21	5.99531e-19
GAS1	0.809368	0.134815	-2.58581	2.46559e-24	4.50132e-22
FGF18	0.203974	0.072592	-1.49051	2.13732e-13	4.89013e-12
OLFML3	5.32114	2.53458	-1.06999	9.97924e-14	2.36821e-12
KCTD12	4.84885	1.40028	-1.79192	4.79637e-32	1.61631e-28
C1QTNF2	0.3717	0.0921002	-2.01286	2.27406e-22	2.46167e-20
GPR82	0.0995866	0.0424729	-1.22941	2.54808e-10	3.86042e-09
CLEC2B	2.68465	1.03616	-1.37349	1.48317e-22	1.69837e-20
NMUR1	0.252081	0.10041	-1.32798	3.98773e-16	1.32116e-14
COL6A6	0.0274329	0.00878689	-1.64248	8.1599e-05	0.000382064
AC134312.5	0.0870298	0.0171065	-2.34697	6.0989e-08	6.2934e-07
SPINK2	0.0397627	0.0195915	-1.02119	9.11021e-06	5.60513e-05
WARS2-IT1	0.0401001	0.0107552	-1.89858	1.36019e-12	2.78037e-11
AC073115.1	0.114333	0.0518532	-1.14074	0.0110265	0.0244826
IGHA2	13.308	2.43323	-2.45135	6.76416e-12	1.24949e-10
CDR2L	2.3238	0.99762	-1.21992	1.47383e-17	6.32112e-16
LINC02611	0.117831	0.0412133	-1.51554	2.06206e-13	4.7271e-12
SCRG1	0.0202128	0.00817629	-1.30575	0.000109831	0.00049236
CCR2	0.616075	0.24721	-1.31737	4.98381e-15	1.41302e-13
RLN2	0.0302156	0.0147207	-1.03745	0.000321845	0.0012495
DNASE1L3	6.00338	2.52822	-1.24765	5.01993e-08	5.26757e-07
TRAV35	0.109069	0.0278254	-1.97077	2.94368e-08	3.24754e-07
CPXM1	1.7544	0.652988	-1.42585	4.88854e-18	2.32961e-16
IGHV2-70	2.18831	0.238245	-3.19929	1.10905e-13	2.62388e-12
FLT4	1.88755	0.868028	-1.12071	1.6986e-23	2.44318e-21
S100B	0.742557	0.346202	-1.10089	1.4617e-11	2.61015e-10
TWIST1	0.643887	0.0993703	-2.69592	1.6334e-10	2.54493e-09
HPSE	0.602955	0.284519	-1.08352	1.10492e-11	2.0003e-10
SLC14A1	0.363313	0.136783	-1.40932	3.0998e-07	2.76033e-06
DOCK8	0.999668	0.402516	-1.3124	2.32373e-14	5.98411e-13
MSR1	1.72761	0.728649	-1.24548	1.28182e-15	3.96289e-14
AIM2	0.484299	0.157074	-1.62446	2.99309e-09	3.86448e-08
ADGRE2	0.27	0.0851385	-1.66508	3.2682e-16	1.10291e-14
GPR55	0.0787105	0.0256946	-1.61509	3.63331e-12	7.02509e-11
GCSAM	0.153587	0.0625081	-1.29694	8.95863e-11	1.44545e-09
AC245041.2	0.64404	0.1901	-1.76039	0.00224552	0.00642756
KCNA2	0.0151877	0.00649021	-1.22657	1.46998e-06	1.11317e-05
COL15A1	5.02099	1.36833	-1.87555	5.36999e-25	1.08267e-22
AC026904.2	0.0284643	0.00830757	-1.77666	1.34549e-06	1.02815e-05
PTPN22	0.401685	0.1545	-1.37846	4.87499e-13	1.05598e-11
MDGA1	0.566506	0.272888	-1.05378	1.99991e-06	1.46056e-05
SYK	2.07986	0.701025	-1.56895	1.30851e-18	6.66663e-17
LCK	1.97061	0.690711	-1.51249	2.54388e-17	1.0418e-15
IGKV1D-17	0.561005	0.159901	-1.81083	2.13854e-10	3.27571e-09
SOX21	0.0992287	0.0320793	-1.62911	0.00726878	0.0172933
RNASE6	7.28688	2.80192	-1.37889	1.35325e-21	1.24695e-19
AC104260.2	0.0404467	0.0116994	-1.78958	2.73941e-17	1.11031e-15
TRBV7-9	0.869823	0.263876	-1.72086	5.64333e-13	1.2135e-11
TMSB15A	0.515941	0.181723	-1.50547	0.0158123	0.0330202
AC244153.1	0.257944	0.103413	-1.31864	2.14312e-17	8.93181e-16
CD5	1.30266	0.395556	-1.7195	1.78417e-16	6.37679e-15
ATP5PBP5	0.0700312	0.0168564	-2.0547	4.62797e-08	4.90427e-07
TRBV11-2	0.272026	0.0698284	-1.96186	1.66807e-07	1.57582e-06
MAB21L1	0.0707109	0.0113917	-2.63395	1.1275e-07	1.10635e-06
BTK	0.836343	0.325925	-1.35956	5.09392e-18	2.41772e-16
EFEMP1	10.6542	3.11676	-1.77331	6.41992e-31	1.08171e-27
C8orf89	0.046909	0.0165441	-1.50355	9.70593e-05	0.000443622
IRAK3	0.359359	0.16652	-1.10973	4.56101e-21	3.73575e-19
AP002954.1	0.228602	0.0777761	-1.55544	3.77744e-08	4.06505e-07
GLI2	0.45136	0.028191	-4.00097	1.27798e-19	8.12568e-18
TRAV41	0.161579	0.051626	-1.64607	1.44726e-06	1.09808e-05
SLC12A3	0.0179219	0.00815821	-1.1354	2.28111e-06	1.64453e-05
LYL1	1.13234	0.564905	-1.00323	2.41891e-17	9.99296e-16
FRZB	3.29846	1.48381	-1.15249	1.01628e-20	7.78346e-19
FOS	25.0686	10.2364	-1.29218	1.97453e-09	2.61816e-08
LYPD6B	0.61526	0.203065	-1.59926	0.00921224	0.0210467
DACT3	0.507828	0.13102	-1.95456	2.00367e-22	2.22947e-20
IGKV3D-11	0.794494	0.257183	-1.62724	1.63532e-11	2.89172e-10
THBS2	9.6005	1.08418	-3.14651	7.36014e-31	1.15746e-27
SCD5	3.01892	0.494235	-2.61076	2.78706e-15	8.20773e-14
CYS1	1.4501	0.621441	-1.22246	8.05209e-11	1.30994e-09
MS4A2	0.0871456	0.0302619	-1.52593	3.3652e-09	4.30486e-08
ZEB2	0.728287	0.238727	-1.60914	9.38137e-27	2.9905e-24
PODNL1	0.223294	0.0667882	-1.74128	1.70243e-10	2.64725e-09
GPR18	0.259452	0.0976217	-1.41019	1.73496e-10	2.69249e-09
OMG	0.141685	0.02461	-2.52537	7.65634e-07	6.23637e-06
ADCYAP1	0.0822637	0.03754	-1.13183	3.32068e-09	4.25253e-08
EPHA3	1.17654	0.156572	-2.90966	2.6356e-25	5.81039e-23
CD96	0.782539	0.269859	-1.53596	1.46607e-16	5.29604e-15
SMPD3	0.412251	0.166922	-1.30435	8.1858e-05	0.000382973
TRBV7-3	0.221435	0.0674211	-1.71561	9.48488e-08	9.45215e-07
GIMAP6	3.2397	1.24595	-1.37862	5.95713e-28	2.81045e-25
PHACTR3	0.0187251	0.00935317	-1.00144	5.91812e-10	8.54884e-09
BOC	0.246457	0.0682628	-1.85216	1.29489e-18	6.62585e-17
SEZ6L	0.187996	0.010272	-4.19392	2.78486e-08	3.08269e-07
TRAV13-1	0.501665	0.121033	-2.05133	7.95713e-11	1.29807e-09
LHX2	0.59593	0.263621	-1.17668	7.90306e-07	6.41518e-06
CST2	0.726487	0.340527	-1.09317	4.93034e-11	8.25422e-10
EFNB3	0.340303	0.0932892	-1.86704	1.96456e-18	9.77679e-17
AC079834.2	0.0385185	0.0172785	-1.15658	9.05561e-05	0.00041705
ISLR2	0.143635	0.052147	-1.46176	3.69876e-12	7.13993e-11
COL16A1	1.62403	0.446942	-1.86142	1.34515e-17	5.85439e-16
TRBC2	8.26461	3.52304	-1.23012	9.46663e-11	1.52325e-09
KCNN3	0.322727	0.148062	-1.12412	1.75089e-17	7.40176e-16
GALNT7	0.731567	0.286827	-1.35081	1.09177e-12	2.24924e-11
IGHV6-1	0.624736	0.109436	-2.51315	1.23422e-09	1.69072e-08
GNGT2	0.636512	0.304508	-1.06371	7.82316e-19	4.22289e-17
TRBJ2-1	0.594256	0.182284	-1.7049	1.07164e-07	1.05637e-06
CCL4	2.79115	1.24376	-1.16615	3.85865e-13	8.49083e-12
GVINP1	0.278555	0.0931164	-1.58085	1.6495e-16	5.92238e-15
LINC00211	0.00755079	0.00372775	-1.01832	8.13367e-05	0.00038129
PTX3	0.558145	0.169962	-1.71543	5.77948e-15	1.62688e-13
TBX21	0.435459	0.211806	-1.03979	7.75823e-13	1.62864e-11
GPRIN3	0.939841	0.439191	-1.09757	1.39399e-10	2.18636e-09
AC090337.1	0.0259988	0.0118377	-1.13506	0.00124512	0.00390938
CCDC184	0.199479	0.0671108	-1.57162	1.88948e-23	2.66892e-21
ADAM28	0.388346	0.0924333	-2.07086	1.50403e-17	6.42729e-16
CHST8	0.519237	0.0568121	-3.19212	1.28316e-07	1.24459e-06
FAM167A	0.594564	0.173399	-1.77773	7.83555e-06	4.90403e-05
MYO10	1.52196	0.611943	-1.31446	4.06098e-18	1.95101e-16
MYOZ2	0.0222408	0.00752415	-1.56361	1.74985e-10	2.71381e-09
MMP2	12.6398	1.83437	-2.78462	6.40999e-27	2.16008e-24
KCNA3	0.139917	0.032226	-2.11828	2.76179e-18	1.34325e-16
WNT2B	0.190675	0.0781931	-1.286	0.000699925	0.00241347
KLHL6	0.401378	0.138197	-1.53824	3.57534e-19	2.05704e-17
AP002761.3	0.127161	0.0592299	-1.10226	1.54462e-07	1.47216e-06
LNCOG	0.0964176	0.025031	-1.94558	1.83869e-10	2.84599e-09
GDF3	0.0290509	0.00871987	-1.7362	3.81015e-07	3.32511e-06
GPR84	0.247484	0.104932	-1.23789	7.08757e-08	7.20952e-07
SIGLEC5	0.083822	0.0374365	-1.16288	5.04969e-10	7.38482e-09
IGLV8-61	12.8218	4.8662	-1.39774	1.45862e-12	2.96616e-11
PMEPA1	6.0162	1.83867	-1.71019	5.34008e-17	2.05829e-15
CALHM2	2.2558	0.924028	-1.28763	3.64662e-29	2.60667e-26
RHOH	0.456167	0.177974	-1.35789	5.31461e-13	1.1449e-11
SIGLEC12	0.474854	0.236311	-1.0068	0.00359871	0.00958885
CR1	0.107117	0.0312859	-1.7756	1.06599e-14	2.89031e-13
LINC02422	0.100868	0.0397156	-1.34469	3.15911e-05	0.000166749
APOBEC3C	4.24641	1.73448	-1.29174	1.30804e-21	1.21002e-19
TBXAS1	1.39026	0.614818	-1.17713	2.09755e-19	1.25901e-17
NDRG4	0.52373	0.230626	-1.18327	0.010687	0.0238682
TCF21	0.264034	0.0569109	-2.21394	4.3035e-28	2.25589e-25
DPYSL3	3.27381	0.826705	-1.98553	8.63064e-24	1.31347e-21
ARHGAP31	1.20195	0.477001	-1.33332	8.13399e-26	1.95788e-23
MMP9	11.5209	4.7185	-1.28785	2.11616e-05	0.000117096
MEF2C	1.43377	0.640265	-1.16307	5.03295e-27	1.79882e-24
CPEB1	0.0814826	0.0361485	-1.17255	4.413e-06	2.96323e-05
ARHGAP30	2.81231	1.17658	-1.25716	2.03765e-17	8.52235e-16
IGKV2-24	3.0078	1.1551	-1.38069	9.10639e-15	2.4978e-13
THEMIS	0.235313	0.0586581	-2.00418	4.32949e-17	1.69385e-15
C1QC	86.002	37.3315	-1.20398	2.25664e-16	7.90965e-15
RGS5	18.7568	8.87541	-1.07953	1.67284e-15	5.07206e-14
RORB	0.0403947	0.00399964	-3.33622	7.48015e-16	2.38768e-14
SUSD5	0.262886	0.0554435	-2.24535	2.18574e-10	3.34584e-09
SCARF2	1.27437	0.612285	-1.0575	1.91896e-13	4.42487e-12
IGHV5-51	18.0224	3.32756	-2.43725	5.84587e-17	2.23861e-15
CLEC4M	0.223135	0.015509	-3.84674	0.00213229	0.00615725
RAB19	0.15819	0.0513976	-1.62189	0.00217151	0.00624694
MAL	0.537863	0.147618	-1.86537	2.02842e-10	3.12265e-09
CTSG	1.12207	0.37611	-1.57694	6.23672e-06	4.00976e-05
CASP1P2	0.0531499	0.026118	-1.02502	0.00116685	0.00370556
PTGER3	0.176257	0.0628632	-1.4874	9.24523e-13	1.91808e-11
STS	4.93713	2.02519	-1.28562	2.66119e-11	4.60225e-10
CAMKK1	0.316501	0.145949	-1.11674	1.58552e-21	1.44405e-19
SLC7A7	2.51726	1.14064	-1.14201	3.35786e-13	7.43743e-12
ANO4	0.115757	0.035451	-1.70721	2.28249e-10	3.47814e-09
IGHV1-3	1.03179	0.45587	-1.17845	1.6163e-07	1.53367e-06
TIFAB	0.0872143	0.0345746	-1.33485	1.17589e-08	1.37863e-07
AC004585.1	0.403047	0.155157	-1.37722	2.4555e-10	3.72733e-09
AL596442.2	0.33093	0.154447	-1.09941	1.47191e-07	1.41257e-06
PCDHGA12	0.247198	0.0507154	-2.28517	6.46829e-14	1.56332e-12
NLRC3	0.482195	0.196551	-1.29471	7.62588e-20	4.99686e-18
ANXA8L1	0.11969	0.0266767	-2.16565	0.0014527	0.00445324
AL135960.1	0.0380245	0.0146922	-1.37188	1.04801e-10	1.67036e-09
RERG	0.929328	0.45389	-1.03384	1.1953e-09	1.64025e-08
TCF4	0.93786	0.387171	-1.2764	9.03128e-27	2.91834e-24
LANCL3	0.0127883	0.00580932	-1.13839	1.16309e-09	1.59978e-08
PADI4	0.0372705	0.018247	-1.03037	0.00237988	0.00674705
LINC01638	0.117658	0.0231479	-2.34565	1.10769e-12	2.27805e-11
NDP	0.044596	0.00862409	-2.37047	1.62031e-06	1.21327e-05
LINC02345	0.0516547	0.0228113	-1.17915	0.0109899	0.0244197
FOXS1	2.7066	0.846481	-1.67693	4.45756e-16	1.46448e-14
PDE1A	0.584729	0.151344	-1.94994	4.55298e-24	7.72664e-22
SAA1	1594.52	666.578	-1.25828	0.000471556	0.0017286
FBN1	2.43878	0.564427	-2.1113	3.45109e-28	1.89321e-25
OVCH1-AS1	0.0386892	0.0147547	-1.39076	9.51946e-07	7.594e-06
MIR223HG	0.269498	0.116488	-1.2101	1.68357e-11	2.97259e-10
OLFML2A	2.11931	0.858317	-1.30401	1.48836e-19	9.33748e-18
FCRL1	0.0884206	0.0348341	-1.34388	7.87175e-05	0.000370558
TRAV12-2	0.343995	0.117205	-1.55336	2.45653e-11	4.2703e-10
GALNT16	0.303621	0.0821864	-1.8853	3.32822e-23	4.41064e-21
XIRP1	0.0436172	0.0109853	-1.98932	1.37988e-07	1.33075e-06
LRRC15	0.252016	0.0184259	-3.77371	8.94225e-18	4.06433e-16
PCDHA12	0.0659007	0.018413	-1.83957	0.000933104	0.00306176
LINC00243	0.0327656	0.0122255	-1.42228	8.68012e-08	8.70188e-07
GNG2	1.21111	0.516206	-1.23031	9.05192e-24	1.36875e-21
CALB2	0.219028	0.0972795	-1.17091	8.85136e-05	0.000409723
PODN	2.73222	0.301996	-3.17747	2.27311e-28	1.34051e-25
AC092384.1	0.021209	0.00945084	-1.16616	7.59765e-09	9.1814e-08
FHL2	2.09988	0.930678	-1.17396	1.13161e-17	5.0556e-16
CNR2	0.0541566	0.012819	-2.07885	1.29378e-07	1.25437e-06
RGS18	0.42571	0.147594	-1.52823	7.26652e-19	3.94046e-17
LTBP4	5.87418	2.30364	-1.35047	7.29529e-18	3.34803e-16
AMPD1	0.0355847	0.00770315	-2.20774	2.7371e-08	3.03376e-07
TIMP1	238.963	102.395	-1.22265	4.46054e-14	1.10062e-12
MMP16	0.079024	0.0365003	-1.11438	2.02935e-10	3.12265e-09
GPR34	1.74209	0.696971	-1.32165	1.01165e-17	4.54548e-16
EPB41L4A	0.400458	0.165457	-1.2752	2.562e-12	5.04045e-11
HSPG2	6.57373	2.27516	-1.53074	1.40952e-16	5.12313e-15
AC021683.1	0.0320711	0.00512828	-2.64472	4.46263e-09	5.62635e-08
PDCD1LG2	0.824691	0.228189	-1.85363	1.44422e-17	6.21675e-16
GRAMD2A	0.0460938	0.0202031	-1.19	0.000157083	0.000668851
PDGFRA	1.65565	0.778583	-1.08847	2.52294e-18	1.23472e-16
SFRP4	2.22588	0.391455	-2.50746	1.4446e-16	5.23451e-15
SLC10A6	0.128315	0.0556664	-1.20481	3.21586e-08	3.51562e-07
PTCRA	0.169548	0.0781556	-1.11727	2.06154e-05	0.000114315
AL392089.1	0.0966244	0.0365695	-1.40175	1.49315e-07	1.42946e-06
SIRPB1	0.176332	0.0666013	-1.40467	1.47714e-09	1.99686e-08
CTBP2	1.04709	0.519453	-1.01132	8.15965e-19	4.38447e-17
ADAMTS12	0.669359	0.175892	-1.92809	5.02664e-22	5.11092e-20
CD247	1.08295	0.469171	-1.20678	7.03261e-15	1.95628e-13
SPIC	0.172753	0.0831339	-1.0552	0.000414909	0.00155058
AC010457.1	0.27059	0.0919385	-1.55737	0.00814716	0.0190168
AC002398.2	0.323006	0.0549012	-2.55665	0.000171114	0.000720666
NCR1	0.114757	0.0542741	-1.08025	1.02465e-05	6.19913e-05
IL2RG	9.05897	4.3307	-1.06475	4.8083e-10	7.05805e-09
QSOX1	14.7964	6.39825	-1.2095	1.13159e-10	1.79751e-09
FAM163B	0.794131	0.0949577	-3.06402	1.97547e-19	1.19486e-17
ECEL1	4.43378	1.44279	-1.61968	0.00242206	0.00684149
IGLC7	3.10555	0.558259	-2.47584	8.41048e-12	1.53914e-10
STON1	0.52548	0.219307	-1.26068	1.38494e-12	2.82362e-11
RUBCNL	0.321925	0.157537	-1.03103	1.14038e-10	1.81026e-09
TRBC1	0.248679	0.0826729	-1.5888	3.00585e-13	6.71449e-12
SIM1	0.236421	0.0898768	-1.39534	0.000414427	0.0015505
RAC2	8.63917	3.84453	-1.16809	3.92619e-13	8.62337e-12
CD180	0.488294	0.193601	-1.33466	2.53716e-16	8.78842e-15
HSPB2	0.443783	0.11688	-1.92483	2.44182e-17	1.00524e-15
RNF150	0.221479	0.0625606	-1.82385	2.12547e-21	1.87081e-19
IGHV1-69D	9.34785	4.52209	-1.04765	3.65145e-14	9.14903e-13
CMKLR1	1.60401	0.623513	-1.36319	6.40424e-24	1.03301e-21
CARMIL2	0.291875	0.139067	-1.06957	4.48626e-08	4.76481e-07
CALCRL	3.66503	1.28432	-1.51283	4.43178e-22	4.54527e-20
IGKV3-7	0.659851	0.120228	-2.45636	1.02278e-10	1.63457e-09
AC010175.1	0.574243	0.206029	-1.47881	1.94922e-05	0.000108726
COTL1	7.9036	3.06909	-1.3647	2.19968e-20	1.55821e-18
TRBV13	0.138728	0.0380062	-1.86796	5.22651e-07	4.43163e-06
SLCO1C1	0.0819667	0.0354414	-1.2096	4.45632e-10	6.55772e-09
LRRC49	0.0997267	0.0477658	-1.062	1.6173e-11	2.862e-10
C16orf54	0.741848	0.261659	-1.50344	4.24695e-16	1.4031e-14
GPR85	0.0998394	0.0462938	-1.10879	4.22643e-08	4.51732e-07
MS4A7	3.89445	1.50025	-1.37621	7.32735e-22	7.14235e-20
AL359220.1	0.0355265	0.0125799	-1.49778	1.11887e-16	4.13038e-15
GIMAP1	1.38847	0.558801	-1.31309	5.37424e-31	1.05644e-27
ZNF462	0.184253	0.0819972	-1.16804	6.6643e-21	5.27531e-19
JHY	0.176024	0.0685476	-1.3606	2.14742e-22	2.35607e-20
SCN7A	0.112145	0.0534653	-1.06869	1.58914e-13	3.69323e-12
THSD7B	0.092634	0.0260993	-1.82753	9.88416e-10	1.37637e-08
DLL1	1.99546	0.953	-1.06617	3.18702e-13	7.10572e-12
BHLHE22	0.281272	0.0315728	-3.15521	8.06166e-26	1.95788e-23
CDH11	0.899914	0.207258	-2.11836	4.67847e-16	1.52854e-14
LINC01841	0.0357338	0.0145444	-1.29683	2.61424e-05	0.000140793
MMP23B	0.0446425	0.0212325	-1.07215	1.52863e-08	1.76155e-07
CCDC102B	0.694974	0.319132	-1.12281	3.59191e-14	9.03301e-13
GPC4	2.27529	0.909026	-1.32365	1.13144e-06	8.8201e-06
AMPH	0.120914	0.0483522	-1.32233	1.51017e-20	1.11323e-18
CLEC4D	0.0327178	0.0110996	-1.55957	1.41617e-07	1.36351e-06
GPBAR1	0.92415	0.225321	-2.03615	9.61501e-21	7.41204e-19
CD248	6.69633	2.77728	-1.2697	1.71553e-16	6.14078e-15
TRAV6	0.111674	0.0402831	-1.47104	1.42412e-05	8.26611e-05
SRPX2	3.20985	1.05203	-1.60933	3.05386e-12	5.95845e-11
CRISPLD2	3.12249	0.494089	-2.65985	1.45512e-31	3.78094e-28
FBLN5	6.6194	1.77812	-1.89635	2.83082e-20	1.9698e-18
BHLHE41	1.27912	0.600744	-1.09033	4.74637e-07	4.06987e-06
LDLRAD2	0.174617	0.0848402	-1.04138	4.19287e-19	2.38327e-17
CCBE1	0.206241	0.0527166	-1.968	6.81439e-18	3.14569e-16
DNM3OS	0.211393	0.0593529	-1.83253	3.69954e-23	4.82146e-21
FILIP1L	2.686	1.10374	-1.28306	1.92967e-16	6.83468e-15
ARC	0.136762	0.0505204	-1.43672	0.00177036	0.00524899
MYOF	2.58826	0.781967	-1.7268	1.07232e-18	5.60863e-17
COL1A2	35.7633	5.70258	-2.64879	1.44239e-26	4.05055e-24
AL118508.3	0.0601873	0.0283779	-1.08469	3.51759e-09	4.48521e-08
LINC02828	0.0401555	0.0170482	-1.23598	1.61429e-05	9.21576e-05
JAK3	1.4872	0.617963	-1.26701	1.23572e-14	3.30867e-13
CCN3	1.33715	0.572877	-1.22286	2.1662e-12	4.31211e-11
PI16	0.145425	0.0224149	-2.69774	1.29207e-14	3.43615e-13
FCMR	1.79657	0.616314	-1.54351	4.69035e-17	1.82275e-15
WDFY4	0.42719	0.125298	-1.76951	1.78625e-19	1.08597e-17
LINC02086	0.0438747	0.0197059	-1.15476	0.000371872	0.0014128
MUC12	0.140507	0.0646624	-1.11964	0.00161015	0.00484648
HLA-DMB	5.8289	2.21035	-1.39895	9.13531e-18	4.14409e-16
SCGB3A1	0.49419	0.216187	-1.19279	4.08793e-08	4.37779e-07
TLR2	1.91249	0.956026	-1.00033	1.60327e-08	1.84305e-07
MRC2	3.65161	0.896795	-2.02568	1.84531e-23	2.62222e-21
NPY5R	0.0956187	0.0130173	-2.87686	2.75413e-13	6.15802e-12
SELP	0.738173	0.204772	-1.84994	2.8646e-22	3.0715e-20
TC2N	2.44037	1.07786	-1.17893	1.78813e-05	0.000100789
AL392048.1	0.0637287	0.0248812	-1.35688	2.70391e-08	3.00153e-07
ADGRF5	3.42299	1.50839	-1.18225	9.16038e-24	1.37633e-21
KLHL30	0.341994	0.113587	-1.59017	8.8971e-08	8.90805e-07
LTA	0.336467	0.123222	-1.44921	1.33858e-09	1.82519e-08
AC002091.1	0.169452	0.0669658	-1.33938	2.08884e-10	3.20792e-09
CD33	0.434241	0.214737	-1.01593	4.43259e-13	9.69049e-12
AC104083.1	2.31799	0.787639	-1.55727	4.33137e-22	4.46169e-20
KIRREL1	1.88775	0.658839	-1.51867	2.65339e-19	1.55312e-17
SLAMF1	0.442461	0.170822	-1.37305	1.80471e-15	5.45785e-14
AC093567.1	0.0286769	0.0100778	-1.50871	9.29699e-07	7.43161e-06
LMO2	3.6034	1.76237	-1.03184	2.98069e-25	6.45059e-23
CD300A	2.41542	1.06134	-1.18639	8.66324e-16	2.74305e-14
IKZF1	0.729638	0.231434	-1.65658	1.09819e-20	8.38359e-19
GPR174	0.258636	0.0579365	-2.15838	2.57959e-10	3.90565e-09
PDZRN4	0.0748533	0.00673663	-3.47397	3.27225e-19	1.89654e-17
CALHM6	4.85972	1.51557	-1.68101	4.5827e-14	1.12958e-12
CLEC11A	6.46245	1.74418	-1.88954	2.58715e-16	8.94841e-15
GLI3	0.207249	0.0572745	-1.8554	2.50933e-20	1.76168e-18
HOXB4	0.341247	0.133288	-1.35627	1.40642e-26	4.04585e-24
GDF5	0.0205141	0.00518494	-1.98421	3.25729e-05	0.000171356
AC027031.2	0.554663	0.19799	-1.48618	2.05877e-06	1.4989e-05
LAIR1	1.83832	0.765333	-1.26423	5.47093e-15	1.54741e-13
CSF1R	6.73611	2.67094	-1.33457	7.069e-20	4.64486e-18
IL21R	0.328077	0.100333	-1.70924	3.92066e-12	7.53131e-11
AC105384.1	0.0331051	0.0106794	-1.63223	3.3008e-07	2.92826e-06
LDB2	2.4757	1.0485	-1.23952	8.59055e-23	1.02864e-20
SSPN	0.477059	0.153333	-1.6375	1.66446e-17	7.06169e-16
TMEM204	7.96605	3.01736	-1.40058	2.71345e-30	2.90943e-27
KCNIP1	0.054661	0.0187399	-1.5444	1.44481e-15	4.42617e-14
IL12RB1	0.753638	0.309314	-1.2848	3.62594e-15	1.04563e-13
CD300E	0.299824	0.137115	-1.12873	1.11084e-09	1.53687e-08
KEL	1.68359	0.179795	-3.22712	0.0164378	0.0341419
IGKV4-1	44.8038	16.112	-1.47548	1.27352e-14	3.39063e-13
AC004988.1	0.0667111	0.0266119	-1.32586	0.0117842	0.0258655
FCGR3A	13.3064	5.97453	-1.15522	6.33353e-12	1.17639e-10
IGKV2D-24	0.331344	0.0355968	-3.21851	8.75719e-10	1.22741e-08
AC007728.2	0.090983	0.0446817	-1.02591	8.78931e-06	5.43891e-05
C11orf21	0.21969	0.0990095	-1.14983	7.34464e-08	7.45173e-07
AGAP2-AS1	1.61388	0.682377	-1.24189	3.15825e-20	2.19117e-18
TRBV5-6	0.269427	0.0606778	-2.15065	1.52614e-09	2.0558e-08
LXN	2.90069	0.833857	-1.79853	4.06259e-24	6.94438e-22
LINC02521	0.0276374	0.0136695	-1.01566	0.000704773	0.00242699
LINC00487	0.0531409	0.0229449	-1.21165	0.00382051	0.0100785
CD5L	5.83484	2.21617	-1.39663	0.00675105	0.016239
SNAI1	2.25754	0.801387	-1.49418	1.25008e-21	1.16554e-19
PGF	1.88204	0.840763	-1.16253	2.74759e-11	4.73778e-10
L1CAM	0.133628	0.0498708	-1.42196	2.6327e-05	0.00014169
CEACAM4	0.20587	0.0783754	-1.39326	1.54883e-15	4.72643e-14
LINC01150	0.244728	0.112212	-1.12495	1.45735e-09	1.97231e-08
GGT5	5.66069	1.0258	-2.46423	2.45413e-32	9.64839e-29
TBC1D27P	0.0248005	0.0108689	-1.19017	0.000107202	0.000482133
CNTN4	0.220685	0.0792442	-1.47761	1.05661e-14	2.86816e-13
TM6SF1	0.350076	0.0971916	-1.84876	2.76685e-21	2.37335e-19
KCNJ16	0.602458	0.287633	-1.06663	0.00140805	0.00434348
AC243962.1	0.058771	0.0262992	-1.16009	4.87277e-06	3.23148e-05
LY75	0.306032	0.144874	-1.07889	2.0051e-13	4.60998e-12
XCR1	0.159055	0.030729	-2.37186	1.90966e-16	6.77824e-15
COMP	1.58341	0.203028	-2.96328	1.24861e-13	2.9336e-12
RNF175	0.121193	0.0605458	-1.0012	2.74497e-05	0.000146895
IKZF3	0.79726	0.350344	-1.18628	1.08402e-08	1.27727e-07
GBP5	2.34089	0.525384	-2.15561	7.31932e-11	1.20066e-09
PPP1R14A	3.9419	1.82565	-1.11048	2.96527e-16	1.00935e-14
NEXN	1.05795	0.462937	-1.19239	4.31304e-21	3.54496e-19
SRPX	3.59031	0.501296	-2.84037	2.78556e-21	2.38075e-19
CD84	0.803711	0.272128	-1.56239	3.47379e-17	1.37952e-15
IGLV5-45	3.29586	0.200619	-4.03812	3.26704e-16	1.10291e-14
IGLV3-27	6.61591	0.752483	-3.13621	3.30456e-11	5.66095e-10
CD38	0.942308	0.455299	-1.04938	2.83163e-08	3.13153e-07
PLXDC1	1.11108	0.424448	-1.3883	8.86527e-12	1.6136e-10
BMX	0.263419	0.0833464	-1.66017	1.44914e-22	1.6675e-20
TRBV20-1	1.24597	0.381081	-1.7091	2.48933e-12	4.91388e-11
HECW2	0.772783	0.339219	-1.18784	4.76179e-19	2.67443e-17
SULF1	2.82143	0.671931	-2.07004	8.37969e-13	1.75083e-11
TSPAN2	0.299313	0.0779632	-1.94079	2.07809e-21	1.83596e-19
CCL19	25.3	1.20916	-4.38706	4.65575e-19	2.62111e-17
EGR3	0.3439	0.0971727	-1.82337	4.13413e-15	1.1835e-13
EPB41L3	0.598881	0.251368	-1.25247	1.40986e-15	4.336e-14
GRAPL	0.0158048	0.00628595	-1.33016	9.41033e-06	5.76273e-05
IGKV2D-40	2.61369	0.186405	-3.80957	1.3989e-09	1.89429e-08
INMT	3.42555	0.54995	-2.63897	9.74491e-27	3.06497e-24
JCHAIN	14.9412	4.23297	-1.81955	4.81613e-16	1.56917e-14
CLEC12A	0.318396	0.111975	-1.50764	3.71193e-15	1.06781e-13
MMRN1	0.631332	0.243663	-1.37351	7.04791e-12	1.29987e-10
IGLV7-46	3.54092	0.61964	-2.51462	2.66708e-09	3.46441e-08
DOCK10	0.752648	0.29859	-1.33381	1.4098e-13	3.2894e-12
AC114284.1	0.0576065	0.0156269	-1.8822	2.06813e-12	4.12734e-11
CD40LG	0.591442	0.19382	-1.60952	3.55849e-15	1.02743e-13
JAG1	5.84681	2.61054	-1.1633	3.33227e-15	9.68041e-14
CXCL12	9.49245	2.68495	-1.82188	2.19939e-21	1.92867e-19
AEBP1	25.2985	2.99282	-3.07948	5.93213e-30	5.38204e-27
ITGA11	0.617223	0.157586	-1.96965	3.35212e-24	5.9904e-22
TMC4	8.29057	3.36771	-1.2997	0.000584076	0.00207465
DCLK1	0.115931	0.0238858	-2.27905	1.52678e-23	2.20952e-21
CD300LF	0.917054	0.364527	-1.33098	1.51242e-14	3.99065e-13
GPNMB	11.7857	3.92793	-1.5852	3.3872e-13	7.48834e-12
LBH	7.33854	2.72072	-1.43151	5.89918e-22	5.84688e-20
HID1-AS1	0.13525	0.0584114	-1.21131	1.92074e-12	3.8626e-11
LINGO3	0.0540111	0.0198295	-1.44561	4.28254e-11	7.21577e-10
RUNX1T1	0.132421	0.0398474	-1.73258	1.12954e-24	2.14876e-22
NOTCH3	6.80347	2.44678	-1.47539	6.07359e-19	3.33186e-17
HAS1	0.288741	0.0239444	-3.59201	1.9059e-14	4.97876e-13
DHH	0.154808	0.035466	-2.12597	7.9395e-23	9.60436e-21
AC015922.3	0.873815	0.384797	-1.18323	2.46234e-19	1.45211e-17
JAM2	1.23386	0.438824	-1.49147	6.19593e-23	7.73312e-21
HEG1	3.85463	1.72872	-1.15689	2.64843e-17	1.07899e-15
IL1RAPL2	0.134482	0.062004	-1.11697	9.1153e-05	0.000419553
IGHV3-53	2.32954	0.802799	-1.53694	1.07076e-17	4.80193e-16
RAB33A	0.379256	0.138058	-1.4579	2.72959e-17	1.10823e-15
IGFBP5	18.3124	4.70411	-1.96083	1.26559e-17	5.56979e-16
CXCR1	0.176814	0.0624948	-1.50043	1.05722e-06	8.33234e-06
ZBED2	0.210154	0.0838041	-1.32635	0.000406673	0.00152391
GJA5	3.16068	1.11127	-1.50803	5.23792e-19	2.91409e-17
CD274	0.617601	0.275785	-1.16313	3.06897e-08	3.37029e-07
FCGR2A	2.87954	1.38545	-1.05549	3.24825e-11	5.56853e-10
IGHM	36.435	7.69107	-2.24407	4.81613e-16	1.56917e-14
MAGEL2	0.0304387	0.00997943	-1.60888	1.051e-12	2.17283e-11
TPSAB1	2.60348	0.566857	-2.19939	3.87192e-12	7.44981e-11
EVI2B	3.52788	1.243	-1.50498	2.26061e-19	1.35001e-17
TRAV8-3	0.317031	0.0870709	-1.86436	6.65651e-08	6.81513e-07
TRAV8-6	0.266362	0.0773899	-1.78317	6.16263e-11	1.02086e-09
AC099524.1	0.0390454	0.0158058	-1.3047	2.42353e-07	2.21584e-06
VIPR1	0.491517	0.240816	-1.02931	9.99254e-05	0.000454432
CD86	1.80694	0.740851	-1.28629	8.68996e-17	3.27456e-15
FOXF2	0.43955	0.114031	-1.9466	4.91362e-14	1.20486e-12
CDH6	1.20671	0.516306	-1.22478	3.8998e-09	4.94848e-08
CRHBP	1.79688	0.364691	-2.30075	1.05224e-11	1.90786e-10
LNC-LBCS	0.0403161	0.014929	-1.43324	0.000108695	0.000487641
RYR1	0.136802	0.0530149	-1.36761	1.44424e-11	2.58484e-10
TUBB3	0.113369	0.0563824	-1.00771	1.08808e-06	8.52999e-06
IGHV3-43	3.30341	0.641681	-2.36403	1.06934e-10	1.70207e-09
SAA2	192.114	83.728	-1.19818	2.28894e-05	0.000125567
AC091182.1	0.146033	0.0659958	-1.14585	2.92308e-10	4.38073e-09
PLD4	0.318747	0.0910648	-1.80745	4.61086e-16	1.51063e-14
ATP13A4	0.0562271	0.0204506	-1.45912	0.00307416	0.00838938
AC129507.1	0.128036	0.0639121	-1.00239	8.14141e-09	9.80335e-08
NCKAP1L	1.54023	0.56508	-1.44662	9.75657e-19	5.16026e-17
HRK	0.0416596	0.0105591	-1.98017	0.0243288	0.0472261
SOX8	0.0789382	0.0243006	-1.69973	1.94731e-13	4.48585e-12
MEI1	0.277156	0.130306	-1.0888	9.28049e-08	9.26047e-07
KRT36	0.0278958	0.00759366	-1.87718	1.19955e-08	1.40278e-07
LINC01281	0.0327187	0.00882361	-1.89067	0.000175718	0.000736629
AC021683.2	0.00918031	0.00175283	-2.38886	1.72596e-10	2.68205e-09
AC015819.1	0.303993	0.151214	-1.00744	2.7005e-10	4.07564e-09
GNG8	0.338168	0.132272	-1.35423	4.77445e-07	4.09191e-06
HNRNPA1P21	0.49744	0.219741	-1.17872	3.12618e-06	2.17597e-05
ACVRL1	3.15154	1.52766	-1.04474	4.96737e-28	2.44115e-25
ANGPTL1	2.80145	1.18233	-1.24455	5.59176e-09	6.89875e-08
PLAC8	0.756654	0.297737	-1.34559	1.56588e-11	2.77726e-10
IL18BP	3.33555	1.54864	-1.10692	3.12017e-15	9.12039e-14
TRBV29-1	0.783832	0.160523	-2.28776	4.7243e-13	1.02617e-11
HDGFL3	0.384175	0.1718	-1.16103	1.12015e-26	3.43072e-24
FAM43B	0.329594	0.113492	-1.5381	1.36597e-17	5.93405e-16
PGM2L1	0.528234	0.253561	-1.05885	8.59843e-07	6.9343e-06
SPOCK2	3.15022	1.33657	-1.23691	8.81072e-14	2.10574e-12
TRAV2	0.259166	0.0901927	-1.52279	3.61087e-06	2.47104e-05
TNFRSF8	0.14635	0.0550139	-1.41155	5.78558e-16	1.86954e-14
FIBIN	1.82861	0.635404	-1.525	3.75878e-12	7.24835e-11
SPNS2	3.71264	1.6191	-1.19725	4.62414e-14	1.13861e-12
IGLV10-54	3.46263	0.183372	-4.23902	8.5491e-09	1.02472e-07
TRG-AS1	0.226001	0.103066	-1.13276	6.65396e-12	1.23396e-10
SLC24A4	0.0220274	0.0103845	-1.08487	2.35567e-14	6.05976e-13
EIF4A2P1	0.0312755	0.0150193	-1.05821	0.0175009	0.035945
TRGV3	0.118046	0.0400573	-1.55921	1.52375e-06	1.14983e-05
COL3A1	75.26	10.1856	-2.88535	1.03821e-26	3.22241e-24
PCBP3	0.166796	0.0583893	-1.51431	1.59496e-20	1.16481e-18
CDC42EP5	2.50744	1.22537	-1.033	1.22217e-15	3.78839e-14
C6orf132	0.766896	0.379463	-1.01507	0.00427991	0.0110811
PDGFD	4.21251	1.11483	-1.91785	6.68095e-14	1.61307e-12
AL365361.1	0.299156	0.0835749	-1.83975	1.11789e-18	5.80834e-17
PCDH19	0.054384	0.0267024	-1.02621	7.61842e-05	0.000359781
GPR183	3.19977	1.03854	-1.62342	2.06653e-16	7.29753e-15
JAKMIP1	0.193589	0.0898146	-1.10798	2.3929e-08	2.69304e-07
IGLV1-51	25.7155	5.96215	-2.10873	1.82466e-14	4.77712e-13
TRAV17	0.207569	0.0620601	-1.74185	1.82475e-12	3.68213e-11
ICOS	0.344154	0.131312	-1.39006	5.28841e-08	5.5259e-07
ANKRD44-AS1	0.170403	0.0636735	-1.42018	2.1968e-07	2.02819e-06
IPCEF1	0.172089	0.0744622	-1.20857	2.78706e-15	8.20773e-14
IGHV4-55	0.857412	0.196474	-2.12565	6.46085e-11	1.06801e-09
CACNA2D1	0.304039	0.0768944	-1.98331	6.42015e-26	1.59416e-23
CYBB	5.3251	1.64388	-1.69571	1.37878e-18	7.00947e-17
PDE3A	0.9955	0.457762	-1.12082	1.49402e-10	2.33394e-09
TRAV36DV7	0.127053	0.0378191	-1.74824	2.75575e-07	2.48872e-06
PNOC	0.105582	0.042074	-1.32737	4.45169e-09	5.61556e-08
CD177	0.649052	0.102312	-2.66537	0.000467618	0.00171736
INSL3	0.158582	0.0642863	-1.30265	1.33975e-05	7.83814e-05
IGHV4-59	18.6492	6.62494	-1.49314	1.73952e-14	4.55927e-13
SLC24A3	0.479242	0.147656	-1.69851	1.45602e-17	6.2561e-16
SYNC	0.135009	0.0371589	-1.86128	2.10401e-10	3.22702e-09
AC093503.3	0.0122279	0.0050427	-1.27791	3.05718e-05	0.000161876
BLK	0.150046	0.0637892	-1.23402	5.1542e-09	6.43633e-08
AC099521.3	0.0183531	0.00715688	-1.35862	0.00312654	0.00851049
DEFB132	0.980723	0.456699	-1.1026	0.0033017	0.00890915
CD72	1.36478	0.646581	-1.07776	5.9708e-10	8.60912e-09
KLRB1	2.67027	1.12176	-1.25122	9.03114e-15	2.48004e-13
FOXC2	0.311471	0.0859781	-1.85706	4.03348e-18	1.94175e-16
GPR1	0.129512	0.0494138	-1.3901	3.68387e-05	0.000190902
SIGLEC8	0.314578	0.0666977	-2.23771	1.43464e-17	6.18679e-16
ADCY4	0.874498	0.403437	-1.11611	6.48123e-24	1.03301e-21
BTLA	0.14988	0.0409428	-1.87213	2.67804e-14	6.83683e-13
TNIP3	0.0630506	0.0230041	-1.45462	2.51916e-07	2.29261e-06
CXCR2	0.133876	0.049778	-1.42732	1.58842e-07	1.50903e-06
AC109479.1	0.203996	0.0461708	-2.14349	2.51787e-14	6.46994e-13
COL13A1	0.223142	0.0782464	-1.51187	6.12867e-18	2.87987e-16
PTGER2	0.473729	0.232041	-1.02968	5.62073e-16	1.82126e-14
IGHV1-45	0.284584	0.0619159	-2.20047	3.55942e-08	3.84922e-07
SGCD	0.269045	0.115674	-1.21778	3.49431e-16	1.17215e-14
BANK1	0.21961	0.0610868	-1.84601	0.000261428	0.00104487
GLIPR2	3.41273	1.23997	-1.46062	3.13808e-23	4.20592e-21
AL445426.1	0.0594931	0.0177307	-1.74648	1.06575e-07	1.05144e-06
IGHV2-26	4.79263	0.789257	-2.60225	2.63632e-14	6.75959e-13
AL133415.1	0.0640211	0.0293807	-1.12368	2.25084e-06	1.6242e-05
EPHB3	0.915946	0.291871	-1.64993	3.71048e-09	4.71854e-08
DTHD1	0.0326024	0.0129521	-1.3318	1.61466e-06	1.20992e-05
ATP2A3	2.21994	0.840973	-1.40039	5.57618e-21	4.4893e-19
AC087269.1	0.0400294	0.0153744	-1.38053	0.000433931	0.00161121
TCL1A	0.365656	0.082536	-2.14739	1.65773e-06	1.23865e-05
RCVRN	0.0101136	0.00317237	-1.67267	1.56959e-08	1.8061e-07
MIAT	0.219413	0.0730651	-1.58639	6.94353e-07	5.72095e-06
GREM1	0.449974	0.185923	-1.27514	0.000101121	0.000459072
NID2	1.14065	0.501492	-1.18555	1.81002e-09	2.40989e-08
MXRA5	1.35013	0.192703	-2.80864	7.28765e-25	1.44461e-22
SEMA6D	0.365429	0.169906	-1.10486	1.16965e-11	2.111e-10
CADM3-AS1	0.0126652	0.0020881	-2.60061	7.1592e-10	1.01489e-08
PEAR1	1.00406	0.499631	-1.00691	3.63673e-16	1.20997e-14
CYTIP	1.64847	0.616836	-1.41817	9.81152e-16	3.08181e-14
AC002091.2	0.117508	0.0428054	-1.4569	3.17982e-08	3.48068e-07
AL353593.1	0.0214887	0.00974138	-1.14138	2.96288e-06	2.07188e-05
TOMM20P2	0.189573	0.0816204	-1.21575	3.51124e-07	3.0894e-06
MAMDC2	0.238586	0.0549972	-2.11708	9.14854e-19	4.87144e-17
ZBP1	0.25484	0.108739	-1.22872	1.47341e-13	3.43442e-12
SNX20	0.672658	0.259625	-1.37344	9.5339e-16	3.00662e-14
LAMA2	1.45435	0.19731	-2.88184	4.96737e-28	2.44115e-25
TGFB2-AS1	0.432883	0.194156	-1.15676	0.00010314	0.000466532
PARVG	0.96262	0.408507	-1.2366	1.1237e-16	4.14172e-15
PTCH2	0.309227	0.14513	-1.09132	0.0258251	0.0496324
TRBV2	0.330437	0.111792	-1.56356	1.43237e-07	1.37686e-06
P2RX1	0.233946	0.082355	-1.50625	2.65733e-18	1.29512e-16
IGLV1-47	20.4029	5.52459	-1.88483	6.51422e-16	2.09637e-14
NCAM1	0.492589	0.104467	-2.23733	5.28565e-09	6.58307e-08
NR4A3	0.7162	0.241656	-1.56741	1.9582e-12	3.9179e-11
EDNRA	1.24049	0.474881	-1.38527	2.07522e-19	1.24879e-17
LINC02104	0.2297	0.0798291	-1.52476	2.40718e-09	3.15988e-08
FPR3	3.74874	1.1242	-1.73751	3.47524e-24	6.16372e-22
MUC12-AS1	0.784735	0.353304	-1.1513	2.83286e-06	1.99714e-05
CEACAM21	0.62093	0.294579	-1.07578	7.50417e-14	1.80813e-12
CCDC89	0.0499819	0.0227167	-1.13765	2.77321e-09	3.59041e-08
ALDH1L2	0.182626	0.0464891	-1.97393	2.46148e-21	2.12688e-19
IGKV1-17	7.66134	1.17474	-2.70526	3.86477e-14	9.62684e-13
KCNJ6	0.0642962	0.00995127	-2.69178	0.0118757	0.0260398
AC006033.2	0.113672	0.0488571	-1.21824	1.5639e-11	2.77627e-10
TRAV13-2	0.236769	0.0820217	-1.5294	1.55971e-09	2.09761e-08
PTPRB	1.50724	0.6363	-1.24413	1.20828e-21	1.13104e-19
SNCB	0.022313	0.00901398	-1.30765	0.0045037	0.011569
ADAMTS9-AS2	0.0336646	0.016161	-1.05872	1.43849e-11	2.57651e-10
IL7R	2.26003	0.362298	-2.64109	1.75523e-21	1.58636e-19
WDR86	0.289199	0.113723	-1.34654	1.97386e-07	1.83529e-06
SHROOM4	0.442165	0.189842	-1.21978	1.39966e-22	1.61845e-20
SMOC2	3.31577	0.975174	-1.76561	2.82255e-23	3.8265e-21
IGHV3-21	10.6698	3.90512	-1.45009	8.79205e-14	2.1034e-12
GUCY1B1	2.4936	1.13101	-1.14062	7.71543e-17	2.91665e-15
CPNE5	0.668932	0.26545	-1.33342	1.50044e-22	1.70985e-20
CCR4	0.271693	0.0832928	-1.70571	9.86757e-14	2.34407e-12
ANK3	0.37888	0.158012	-1.26171	2.70152e-08	3.00029e-07
ITGBL1	0.984813	0.241605	-2.0272	2.76702e-19	1.61563e-17
HAMP	19.923	9.41518	-1.08138	2.03799e-10	3.13186e-09
LINC00426	0.161912	0.0802037	-1.01347	1.36336e-09	1.85362e-08
PLXDC2	1.39138	0.545458	-1.35097	4.56415e-19	2.57569e-17
AL442635.1	0.0893101	0.027225	-1.71389	2.81663e-06	1.98689e-05
ACTA2-AS1	0.214157	0.105249	-1.02487	7.44278e-07	6.09187e-06
C14orf180	0.205297	0.0531618	-1.94925	2.58643e-07	2.34954e-06
GLIS1	0.0459929	0.0176609	-1.38086	5.9555e-05	0.000290077
CXCL8	9.38482	4.51571	-1.05538	0.000239669	0.000969234
FASLG	0.391898	0.175713	-1.15726	7.486e-06	4.70648e-05
FGD2	0.539658	0.249933	-1.11051	2.63056e-13	5.93234e-12
FCRL6	0.339256	0.137955	-1.29818	5.87716e-11	9.75625e-10
PODXL	7.56956	2.85975	-1.40432	5.19865e-23	6.66472e-21
TMC8	1.75918	0.823052	-1.09584	2.20013e-14	5.70317e-13
ANTXRLP1	0.0275512	0.00732719	-1.91078	8.55767e-10	1.20159e-08
SLAMF6	1.05865	0.342076	-1.62984	1.46607e-16	5.29604e-15
CCN5	0.572049	0.0599352	-3.25466	2.05956e-22	2.28089e-20
ERG	1.19658	0.522716	-1.19482	7.00649e-27	2.32783e-24
FOSL1	1.13632	0.558843	-1.02386	7.53306e-07	6.1487e-06
SPTB	0.117873	0.0569229	-1.05015	6.18094e-05	0.000299635
PYGM	0.185976	0.0744562	-1.32065	8.08125e-18	3.68721e-16
SYT13	2.39939	0.975781	-1.29804	0.00325255	0.00879453
HCN4	0.0763114	0.0263009	-1.53679	3.79372e-05	0.000195738
EPB41L4A-DT	0.365877	0.178494	-1.03549	1.22211e-15	3.78839e-14
CCDC85A	0.0584353	0.0248384	-1.23427	3.18653e-09	4.09406e-08
XYLT1	0.236145	0.0688841	-1.77743	1.77516e-21	1.59825e-19
JPH2	0.23241	0.0580117	-2.00226	1.16523e-15	3.62141e-14
AC018529.1	0.1789	0.0484373	-1.88496	1.8875e-12	3.80548e-11
CHIT1	1.54198	0.123468	-3.64258	1.61922e-06	1.21295e-05
GSTM5	0.296407	0.0716224	-2.0491	1.194e-12	2.44915e-11
IL10	0.169688	0.0554931	-1.61251	4.0166e-12	7.68379e-11
IGFBP7	151.568	50.5581	-1.58395	2.08317e-31	4.46726e-28
AL135818.1	0.141164	0.0678686	-1.05655	1.71575e-08	1.9647e-07
MEOX1	0.347761	0.070886	-2.29453	8.10351e-19	4.36424e-17
BHLHE40-AS1	0.490172	0.233183	-1.07183	0.000361311	0.0013796
PGM5-AS1	0.110549	0.047737	-1.2115	0.000316025	0.00122853
IGLV3-1	11.1789	4.81815	-1.21423	3.36051e-14	8.47819e-13
AC011944.1	0.0787153	0.0348599	-1.17507	0.000936133	0.00307127
LRRN3	0.100247	0.0212806	-2.23595	1.38285e-15	4.26405e-14
C1QTNF7	0.161809	0.0319438	-2.34068	3.92118e-22	4.05688e-20
BMPER	0.131099	0.0290267	-2.1752	1.36289e-08	1.57982e-07
MAP4K1	1.38042	0.637776	-1.11399	3.04779e-11	5.24012e-10
CNDP1	1.26823	0.595221	-1.09132	0.00488502	0.0123793
RPL29P19	0.445426	0.14135	-1.65591	9.94156e-06	6.041e-05
ST6GALNAC3	0.299562	0.126947	-1.23863	2.2849e-19	1.35765e-17
ADCY5	0.878289	0.427615	-1.03838	2.58499e-13	5.85194e-12
AC034199.1	0.0174524	0.00533556	-1.70971	3.33399e-05	0.000175001
FAM228A	0.0886554	0.0390339	-1.18348	1.55922e-08	1.79504e-07
BIN2	1.4134	0.593516	-1.25181	3.1738e-17	1.27324e-15
BMPR1B	0.141452	0.0412095	-1.77926	7.56149e-11	1.23609e-09
LINC02519	0.0235796	0.00796823	-1.56521	2.53171e-08	2.83035e-07
AL355916.1	0.086193	0.0335063	-1.36314	2.86833e-07	2.57658e-06
CARMN	0.0381892	0.0131693	-1.53599	2.31307e-14	5.96318e-13
AC002070.1	0.523803	0.227056	-1.20598	1.53582e-15	4.69279e-14
KLK10	0.199907	0.0260461	-2.94019	0.0223188	0.0440287
FAM171B	0.426125	0.187977	-1.18072	1.62746e-14	4.28462e-13
PTGS2	0.248397	0.0580599	-2.09703	2.15161e-20	1.53336e-18
ADGRG7	1.02387	0.443107	-1.2083	0.00344645	0.00923218
C1QA	112.761	50.0056	-1.1731	9.98108e-17	3.72537e-15
TNFRSF9	0.599725	0.197637	-1.60144	3.5975e-07	3.15942e-06
IGKV3-11	34.529	17.2124	-1.00436	1.60958e-15	4.89284e-14
PRRX1	0.557261	0.168193	-1.72823	7.62637e-13	1.60624e-11
LRRC55	0.0811616	0.0193499	-2.06847	4.34218e-16	1.43055e-14
IL2RB	2.02851	0.741147	-1.45259	2.74798e-13	6.15257e-12
GPR171	0.596217	0.218024	-1.45135	8.67015e-13	1.80831e-11
CLEC5A	0.209461	0.0874342	-1.26041	9.18259e-07	7.34637e-06
AP000892.4	0.273743	0.0776892	-1.81704	1.04258e-21	9.83736e-20
CLSTN2	0.267561	0.0669219	-1.99932	2.65122e-14	6.78304e-13
FNDC1	1.16034	0.0968554	-3.58257	2.20146e-25	4.93605e-23
PLAC9	5.41468	1.28013	-2.08058	1.228e-16	4.49804e-15
SAMD3	0.0998787	0.0332156	-1.58832	4.63298e-16	1.51577e-14
APOBEC3H	0.516163	0.21987	-1.23118	9.41887e-14	2.24199e-12
CHRDL1	0.426802	0.196803	-1.11682	1.88046e-05	0.000105239
SFTA2	0.244444	0.0689732	-1.8254	0.000394044	0.00148555
HCK	3.6461	1.40849	-1.3722	2.05833e-17	8.59363e-16
AC119396.1	0.107587	0.051706	-1.05709	0.000144645	0.000623887
LINC02649	0.106166	0.0439492	-1.27242	0.00854449	0.0197901
CDH5	6.62493	3.15175	-1.07176	2.37977e-21	2.06383e-19
IGHV2-70D	0.48864	0.0802099	-2.60692	1.83648e-09	2.44197e-08
SOCAR	0.129249	0.0630261	-1.03613	7.71703e-09	9.31613e-08
AL031595.1	0.00937377	0.00392584	-1.25563	2.93168e-05	0.000155791
PTPRC	2.76139	0.779032	-1.82564	1.40952e-16	5.12313e-15
CD1E	0.419736	0.165047	-1.34661	7.86521e-14	1.89126e-12
SYT11	1.24193	0.397334	-1.64416	3.55534e-30	3.35468e-27
TRBJ2-3	0.774379	0.248155	-1.6418	5.02881e-07	4.28093e-06
PCDHB4	0.240343	0.117894	-1.0276	7.75717e-13	1.62864e-11
GPR31	0.0226934	0.00497241	-2.19025	8.90783e-07	7.15691e-06
HSPB7	0.446002	0.141422	-1.65705	5.52415e-13	1.18895e-11
MIR8071-2	1.36063	0.416795	-1.70687	0.000108333	0.000486383
CHRNA1	0.52066	0.0539097	-3.27173	0.0193996	0.0391528
INPP4B	0.335937	0.117156	-1.51976	1.43206e-21	1.30933e-19
PAPPA	0.0870604	0.031476	-1.46776	1.95281e-13	4.49414e-12
MMRN2	4.96967	2.3277	-1.09424	8.64349e-25	1.68505e-22
MOXD1	1.36956	0.137604	-3.31511	9.65143e-23	1.13834e-20
SELPLG	5.20213	1.91888	-1.43884	5.39268e-21	4.35643e-19
IL1B	0.506283	0.235629	-1.10343	5.7713e-09	7.10168e-08
LY9	0.19806	0.0685468	-1.53077	9.04103e-17	3.40142e-15
KIF26A	0.428247	0.128137	-1.74076	2.30074e-21	2.00266e-19
ADCY7	0.350973	0.153357	-1.19447	1.75548e-10	2.71898e-09
TSHZ3	0.49317	0.148887	-1.72787	3.47611e-27	1.28122e-24
ZNF831	0.107894	0.0333238	-1.695	3.96699e-14	9.87101e-13
MROH5	0.00913961	0.00365072	-1.32395	0.000478899	0.00175143
TMPRSS13	0.238902	0.106824	-1.16118	1.76802e-09	2.35893e-08
PDE2A	1.37803	0.626838	-1.13644	4.41741e-17	1.7252e-15
PDLIM4	0.439886	0.171468	-1.35919	1.19851e-11	2.16145e-10
C1orf127	0.118307	0.0587135	-1.01077	1.61171e-06	1.2081e-05
HLA-DRB5	75.4107	28.3115	-1.41338	5.32007e-15	1.50654e-13
HTR7	0.11063	0.0252442	-2.13172	1.63057e-19	1.0069e-17
TRAV4	0.452366	0.145572	-1.63575	1.11878e-09	1.54547e-08
HCLS1	6.18079	2.33523	-1.40422	1.78746e-26	4.84647e-24
EMCN	2.24063	1.06149	-1.07782	1.23966e-19	7.92477e-18
IGKV1-27	4.6231	1.43096	-1.69188	1.47757e-14	3.90308e-13
COL6A1	35.3689	13.2648	-1.41487	9.68937e-17	3.62223e-15
TMEM130	0.752369	0.118722	-2.66386	5.33712e-11	8.89734e-10
GIMAP8	2.93782	1.2172	-1.27118	2.04191e-30	2.50827e-27
ASIC2	0.0305579	0.00640395	-2.25451	1.1176e-12	2.29643e-11
MS4A1	0.612864	0.0809333	-2.92076	5.6314e-09	6.94039e-08
CYSLTR2	0.232913	0.101798	-1.19409	3.65738e-14	9.14903e-13
MS4A4A	3.92517	1.61524	-1.28101	2.29845e-20	1.6233e-18
MARCO	2.52964	0.424431	-2.57533	5.11987e-11	8.55936e-10
TCN1	0.667168	0.23982	-1.4761	0.0245904	0.0476438
TRAV25	0.0876951	0.0232206	-1.91709	2.38839e-08	2.68924e-07
SPI1	7.46046	3.53678	-1.07683	2.60768e-13	5.89765e-12
HSPB6	18.3298	4.47958	-2.03275	2.59814e-11	4.50312e-10
CPA3	1.53843	0.466264	-1.72224	6.50047e-13	1.38643e-11
LINC00683	0.0186717	0.00796886	-1.22841	0.0144763	0.0307144
ZNF683	0.418561	0.128367	-1.70516	1.50299e-11	2.6778e-10
NFAM1	0.992649	0.365992	-1.43947	1.58742e-19	9.82827e-18
BMP5	0.250949	0.0377009	-2.73473	2.96354e-15	8.6841e-14
CYSLTR1	0.248073	0.0906817	-1.45188	1.45642e-28	9.04092e-26
PLAU	5.27615	1.44956	-1.86387	1.2821e-20	9.63169e-19
SOX7	1.26233	0.558812	-1.17565	7.75731e-18	3.54626e-16
NSG1	0.112995	0.0311819	-1.85747	6.2548e-11	1.0354e-09
AC011899.3	0.148025	0.061342	-1.2709	3.39392e-07	2.99959e-06
SIGLEC9	0.826537	0.343883	-1.26516	2.41633e-16	8.4069e-15
B3GNT7	1.64323	0.613096	-1.42235	1.37334e-09	1.86397e-08
LINC02685	0.0973564	0.0360825	-1.43198	6.05776e-08	6.25641e-07
SLC6A17	0.0824951	0.0157527	-2.38871	2.09546e-05	0.000116087
CCR5	1.2523	0.395688	-1.66214	3.76382e-17	1.4847e-15
GUCY1A1	1.55932	0.522299	-1.57797	1.44115e-19	9.08962e-18
EPSTI1	2.63815	1.21734	-1.11579	3.63054e-11	6.18345e-10
SLC5A4	0.147534	0.0697983	-1.07979	4.39488e-05	0.00022268
SOX17	1.26737	0.559725	-1.17904	3.44768e-21	2.88394e-19
COL4A4	0.534829	0.252537	-1.08258	7.73078e-11	1.26289e-09
SHISA2	0.227133	0.0532334	-2.09313	2.69196e-16	9.22976e-15
UBASH3A	0.412533	0.149541	-1.46397	1.1167e-14	3.01394e-13
COL6A2	37.882	10.4663	-1.85576	3.73506e-24	6.43113e-22
FCAR	0.0490509	0.023663	-1.05164	0.000234315	0.000948883
TRDC	1.8152	0.64057	-1.5027	4.35222e-06	2.92492e-05
ITM2A	5.33241	1.80794	-1.56044	7.58218e-22	7.30024e-20
HOXC4	0.22691	0.10053	-1.1745	3.62702e-10	5.38437e-09
CD22	0.504592	0.156703	-1.68708	5.08579e-10	7.4284e-09
CEROX1	0.165234	0.0584453	-1.49935	2.27839e-16	7.97403e-15
DCLK2	0.502043	0.241026	-1.05862	2.63932e-14	6.75992e-13
INS-IGF2	0.285569	0.100676	-1.50412	2.68707e-07	2.43228e-06
PHOSPHO1	0.116113	0.0465379	-1.31905	3.13435e-17	1.25956e-15
AP000757.1	0.347392	0.115172	-1.59278	5.27818e-05	0.00026113
RBMS3-AS3	0.0953715	0.0246184	-1.95382	4.94333e-12	9.3534e-11
CD3G	0.586261	0.217041	-1.43357	4.78498e-17	1.85646e-15
ABI3BP	0.535942	0.17188	-1.64068	9.72401e-15	2.65179e-13
MACORIS	0.296782	0.134178	-1.14526	1.31509e-11	2.36498e-10
LINC02544	0.271842	0.0403147	-2.75339	1.05279e-12	2.17464e-11
SYN1	0.518936	0.232694	-1.15712	5.18167e-10	7.54052e-09
LDB3	0.112395	0.0538616	-1.06125	6.6507e-10	9.48509e-09
AC004130.2	0.274258	0.115681	-1.24538	0.000134025	0.00058395
ACTC1	0.0686417	0.0130146	-2.39895	7.04432e-09	8.54671e-08
HS3ST1	0.330639	0.162623	-1.02373	2.66395e-16	9.16033e-15
ADAMTS9-AS1	0.0520321	0.0255355	-1.0269	3.10108e-12	6.04556e-11
LINC02202	0.0907443	0.045268	-1.00332	1.90775e-12	3.84296e-11
RIPOR2	0.561646	0.22506	-1.31935	1.59529e-15	4.85566e-14
AC144831.1	0.176893	0.0745345	-1.2469	5.51285e-09	6.81665e-08
OLFML2B	4.59088	1.40961	-1.70347	5.5349e-14	1.34462e-12
CACNA2D3	0.277816	0.137794	-1.01161	6.53566e-07	5.41707e-06
PRKCQ	0.427048	0.14595	-1.54892	1.91086e-16	6.77824e-15
TRERF1	0.412218	0.204371	-1.01222	1.29158e-17	5.64206e-16
ARRDC5	0.0802833	0.0401319	-1.00035	4.82537e-07	4.1301e-06
VEGFC	2.47766	1.06333	-1.22039	1.23196e-22	1.43865e-20
EMILIN1	11.5726	2.02747	-2.51296	1.19761e-27	4.87077e-25
IGHV4-61	1.24788	0.231998	-2.4273	5.15929e-14	1.26117e-12
S1PR4	1.17959	0.462922	-1.34944	1.14319e-17	5.08806e-16
IGLV2-8	4.21289	0.557519	-2.91772	1.92119e-15	5.78787e-14
CAMK1G	0.452407	0.1099	-2.04143	7.30965e-17	2.77661e-15
TRAV5	0.169223	0.0599681	-1.49666	2.43271e-09	3.18807e-08
NKILA	0.218786	0.0538455	-2.02262	3.27057e-14	8.26011e-13
MMP28	0.504904	0.14476	-1.80234	8.35075e-22	7.94298e-20
MILR1	1.07519	0.494758	-1.1198	1.63937e-19	1.00969e-17
CHST3	1.32226	0.411461	-1.68418	3.18047e-19	1.84788e-17
ANKRD1	2.47845	1.00526	-1.30187	1.67254e-05	9.50917e-05
AC004847.1	0.210163	0.0908238	-1.21037	3.36898e-08	3.66563e-07
PIWIL4	0.606089	0.292282	-1.05217	1.03589e-05	6.25272e-05
LGI1	0.0245392	0.0104024	-1.23818	0.000305585	0.00119266
BNC2-AS1	0.113395	0.0341945	-1.72952	5.72778e-08	5.93641e-07
TGFA	1.67803	0.740924	-1.17937	5.1784e-06	3.4102e-05
CD80	0.163292	0.0616254	-1.40585	2.19015e-10	3.35041e-09
AC026369.3	0.149743	0.0582715	-1.36162	1.1293e-08	1.32863e-07
HLA-DPB1	60.8731	22.9716	-1.40595	4.96788e-19	2.77695e-17
AC100803.3	0.410352	0.0820409	-2.32245	1.93805e-21	1.72516e-19
DCN	8.03215	0.595057	-3.75469	1.72894e-32	9.64839e-29
LCN6	0.0545014	0.0171291	-1.66984	6.7203e-11	1.10857e-09
NRROS	1.55532	0.702141	-1.14738	1.97075e-20	1.41732e-18
ID1	24.4552	10.6777	-1.19554	8.42346e-11	1.3647e-09
IGHV1-2	9.3782	2.65937	-1.81822	4.33005e-11	7.28023e-10
GALNT17	0.265123	0.0968243	-1.45322	1.86401e-21	1.66553e-19
RTN1	0.564707	0.260829	-1.1144	5.32672e-12	1.00201e-10
TMC5	2.17308	1.01483	-1.09851	0.00274746	0.00761574
AC027130.1	0.0439641	0.0128752	-1.77173	0.0168206	0.0348055
AC008050.1	0.196744	0.0820588	-1.26159	2.29855e-12	4.55634e-11
COL4A2	36.8974	13.778	-1.42115	7.12438e-21	5.62064e-19
SULT1C4	1.24647	0.440064	-1.50206	3.6428e-06	2.48928e-05
OSM	0.466732	0.166357	-1.48831	2.32902e-10	3.54218e-09
ARHGAP15	0.806093	0.305675	-1.39895	1.10842e-27	4.72965e-25
TMSB15B-AS1	0.0268598	0.013365	-1.00699	3.68724e-05	0.000191035
LRRC70	0.135371	0.066717	-1.02079	1.26325e-09	1.72947e-08
RUNX2	0.252785	0.0838071	-1.59277	2.02675e-14	5.27695e-13
LINC00892	0.174686	0.0832031	-1.07005	1.55459e-07	1.47987e-06
PLCL1	0.250559	0.118143	-1.08461	1.49518e-16	5.38471e-15
LILRB5	0.918456	0.447442	-1.03751	3.95337e-12	7.58179e-11
PNLDC1	0.200159	0.0386721	-2.37178	0.00257429	0.007206
ATP2C2	0.158016	0.0574397	-1.45995	0.0141741	0.0302117
TRBV12-4	0.253004	0.085587	-1.56369	1.68648e-07	1.59193e-06
P2RY13	0.848569	0.260975	-1.70112	4.25942e-23	5.52063e-21
IGKV3-20	66.3609	33.1034	-1.00335	3.23784e-15	9.42932e-14
PINLYP	0.193876	0.0931076	-1.05816	3.65744e-14	9.14903e-13
PTAFR	1.66331	0.793291	-1.06814	2.04641e-16	7.2373e-15
PLAUR	2.2634	0.786655	-1.52469	2.83771e-10	4.27451e-09
CRTAC1	0.198232	0.0511261	-1.95506	5.3808e-12	1.00977e-10
MMP14	27.387	13.0539	-1.06901	0.000252652	0.00101392
CIITA	0.96534	0.420533	-1.19882	2.30709e-13	5.24802e-12
SELL	2.58655	0.932198	-1.47232	1.10111e-12	2.26649e-11
LOXL1-AS1	0.257194	0.125366	-1.03672	5.29039e-10	7.68442e-09
TGFB1I1	1.88455	0.900739	-1.06504	1.12277e-20	8.51612e-19
PRDM8	0.0952595	0.032175	-1.56592	1.08159e-12	2.23022e-11
GALNT5	0.0994218	0.0233574	-2.08968	0.00025988	0.00103886
SLIT2	0.570593	0.10833	-2.39704	9.53969e-23	1.13081e-20
GZMK	2.11701	0.481021	-2.13786	6.94701e-16	2.22351e-14
PCDH7	0.122813	0.0234396	-2.38945	3.28247e-26	8.70003e-24
SGCA	0.759875	0.146743	-2.37247	2.48899e-21	2.1428e-19
NHS	0.100711	0.0389824	-1.36933	4.7889e-18	2.29139e-16
REM1	0.515397	0.154301	-1.73994	7.65071e-25	1.50394e-22
CTSK	9.67464	2.93149	-1.72257	6.20743e-07	5.17776e-06
HAND2	0.830583	0.0707944	-3.55242	8.56818e-24	1.31243e-21
STK32A	0.0480538	0.0227967	-1.07582	3.1862e-07	2.83086e-06
COL8A1	1.106	0.204259	-2.43688	1.18227e-27	4.87077e-25
COL14A1	4.29229	0.516087	-3.05606	1.83201e-30	2.50827e-27
KCNG1	0.204349	0.0785389	-1.37955	1.87219e-07	1.75111e-06
TRBV7-6	0.15814	0.0411815	-1.94113	1.3769e-09	1.86772e-08
ALDH1A3	0.623436	0.142545	-2.12882	3.52262e-20	2.42259e-18
LINC01781	0.1137	0.0549444	-1.04918	4.2716e-08	4.55528e-07
CTSW	2.53284	1.14401	-1.14666	1.14924e-10	1.82187e-09
GPR65	0.522045	0.183111	-1.51145	6.56875e-23	8.11258e-21
PTPRR	0.0770541	0.0262759	-1.55213	1.64341e-14	4.32179e-13
VIM-AS1	0.315018	0.150432	-1.06632	1.18583e-16	4.35711e-15
PAX5	0.134837	0.0494206	-1.44803	0.000487461	0.00177531
PLCXD3	0.2674	0.0848726	-1.65563	3.43009e-16	1.15424e-14
CCR1	2.09131	0.964932	-1.11591	2.04062e-13	4.6825e-12
TMEM71	0.23937	0.101065	-1.24396	6.25574e-18	2.92791e-16
HAND2-AS1	0.113201	0.010636	-3.41186	5.42253e-24	8.88278e-22
ARL4C	7.41985	3.45618	-1.10221	2.0932e-10	3.21253e-09
MYH11	2.01238	0.419145	-2.26338	5.61483e-24	9.13437e-22
PFKFB3	8.59231	3.5973	-1.25613	6.11544e-08	6.30494e-07
PGR	0.0821164	0.0351286	-1.22502	4.41383e-14	1.09024e-12
FA2H	0.774003	0.221925	-1.80227	0.0034434	0.0092313
KLRD1	0.11666	0.054999	-1.08483	3.51703e-11	5.99446e-10
NRK	0.0469075	0.00759189	-2.62729	7.35203e-11	1.20519e-09
TMEM155	0.0987018	0.0241764	-2.02948	1.40052e-05	8.14922e-05
KLF2	6.47784	2.87276	-1.17307	7.36606e-21	5.77269e-19
OMD	0.324363	0.0195131	-4.0551	3.50098e-26	9.17607e-24
FCGR1A	0.78274	0.301959	-1.37418	9.36445e-13	1.94111e-11
ST8SIA4	0.788782	0.309577	-1.34933	6.00977e-19	3.31225e-17
TRIM63	0.363797	0.0230462	-3.98053	0.00623615	0.0152203
ABCG4	0.0347213	0.0132017	-1.3951	8.91013e-06	5.50356e-05
GPR141	0.083713	0.0208669	-2.00423	3.838e-15	1.10273e-13
TLR8	0.408063	0.0984205	-2.05176	2.18145e-18	1.07879e-16
FOSB	5.00892	1.3974	-1.84176	6.44467e-08	6.61258e-07
AC131097.3	0.0732903	0.0334831	-1.13019	4.2174e-07	3.6602e-06
CLIC5	0.430929	0.203746	-1.08068	1.92845e-15	5.79788e-14
ADAM12	0.502385	0.164461	-1.61105	5.97657e-08	6.18068e-07
ALOX5AP	2.98551	0.970568	-1.62108	3.66268e-18	1.76685e-16
ABI3	3.84991	1.60285	-1.26419	1.87915e-27	7.26677e-25
TCEAL7	0.466405	0.201298	-1.21225	5.59366e-16	1.81498e-14
EDIL3	1.69619	0.732006	-1.21237	7.15026e-16	2.28547e-14
LINC01546	0.0366385	0.0154579	-1.24502	8.56833e-05	0.000398577
AL078590.2	0.264956	0.132319	-1.00173	2.03892e-11	3.56795e-10
AC041040.1	0.0256196	0.00995427	-1.36386	8.59351e-05	0.000399591
FLI1	1.36479	0.660548	-1.04694	5.25831e-26	1.33374e-23
CDH3	0.13445	0.0442423	-1.60357	8.48482e-07	6.85205e-06
BNC1	0.0456499	0.00824454	-2.4691	4.84565e-10	7.09964e-09
AC005884.1	0.0621044	0.0290974	-1.09381	7.87615e-05	0.000370691
DAPP1	0.368979	0.128267	-1.52439	1.25866e-14	3.35866e-13
AC024901.1	0.166094	0.0803599	-1.04745	0.00389346	0.0102343
RGMA	0.105919	0.0476216	-1.15328	6.15127e-10	8.84231e-09
SIT1	1.34342	0.512439	-1.39046	9.01137e-12	1.63893e-10
MAP1A	0.520822	0.133439	-1.9646	8.40598e-20	5.4625e-18
MEGF6	2.36068	0.954478	-1.30642	4.75652e-15	1.35346e-13
CASQ2	0.566367	0.254774	-1.15252	4.12733e-09	5.22035e-08
MMP25	0.447018	0.213688	-1.06483	7.14961e-11	1.17528e-09
CRLF1	1.3535	0.269087	-2.33055	1.09182e-06	8.55649e-06
ARHGAP25	1.66156	0.779512	-1.0919	1.09505e-18	5.70224e-17
C11orf96	8.50311	2.6999	-1.65508	2.59903e-23	3.56446e-21
LINC02268	0.0376495	0.0186932	-1.01011	1.21703e-07	1.1868e-06
FOXD1	0.14208	0.0346992	-2.03373	6.36317e-06	4.07661e-05
FLT3	0.144248	0.0503392	-1.51879	2.28585e-13	5.20472e-12
AP001922.5	0.102794	0.0500063	-1.03958	5.82429e-08	6.02849e-07
PIK3CD	1.45063	0.625161	-1.21438	1.00683e-13	2.38455e-12
IFNG-AS1	0.05423	0.0131492	-2.04411	1.76635e-05	9.96802e-05
LINC01857	0.716536	0.183513	-1.96516	1.92943e-15	5.79788e-14
TGFB3	3.10554	1.01543	-1.61276	9.88506e-20	6.38846e-18
KRT7	18.7218	8.63592	-1.1163	1.8435e-06	1.3581e-05
MYCT1	2.35055	1.06014	-1.14874	1.22387e-26	3.65441e-24
RNU5B-4P	0.270086	0.126458	-1.09476	6.27892e-07	5.22989e-06
CACNA1C	0.226725	0.0677535	-1.74258	7.13111e-24	1.12897e-21
LYPD5	0.169611	0.0741448	-1.19381	1.60929e-13	3.73271e-12
NETO1	0.0132091	0.00453874	-1.54117	0.00145236	0.00445279
ADAMTS15	0.436998	0.142508	-1.61658	2.32187e-18	1.14106e-16
AP007216.2	0.215153	0.0770278	-1.48191	3.24979e-06	2.2527e-05
RASGRP4	0.30229	0.142488	-1.08509	1.33156e-17	5.80593e-16
AL138995.1	0.0867751	0.0293948	-1.56172	4.25127e-14	1.05561e-12
TIGIT	0.578333	0.246784	-1.22865	8.53039e-08	8.55905e-07
RCAN2	3.07875	0.697135	-2.14283	1.08489e-29	9.13984e-27
FYB1	1.86978	0.581639	-1.68468	1.42964e-17	6.17652e-16
PRR16	0.443778	0.143811	-1.62567	2.28441e-19	1.35765e-17
P2RY12	0.196921	0.0379404	-2.37581	1.70609e-17	7.22529e-16
CSF2RB	1.10709	0.396921	-1.47985	2.14742e-22	2.35607e-20
AC025031.1	0.141661	0.0664824	-1.0914	9.79749e-07	7.7947e-06
FERMT3	6.00757	2.71114	-1.14788	1.05907e-16	3.94667e-15
NXF3	0.059671	0.0203668	-1.55081	0.00156654	0.00474128
ARHGEF6	1.61776	0.746975	-1.11487	1.42964e-17	6.17652e-16
KLRK1	0.0708937	0.0348764	-1.02341	4.53772e-05	0.000229208
PLCE1-AS1	0.0651105	0.00751264	-3.1155	0.00322671	0.00873761
IGHV3-74	5.95827	1.20624	-2.30437	9.53562e-14	2.2675e-12
MYL9	47.7736	10.6977	-2.15891	8.11843e-22	7.75326e-20
CBFA2T3	0.627983	0.218648	-1.52212	2.47928e-23	3.44022e-21
BGN	123.169	39.9116	-1.62576	2.4807e-24	4.50132e-22
GDF6	0.124478	0.0429257	-1.53598	9.77255e-18	4.40774e-16
AC008957.3	0.0195618	0.00536627	-1.86605	4.55941e-07	3.92239e-06
ANXA1	7.4206	3.43842	-1.10979	3.22332e-21	2.71553e-19
CNN1	2.38535	0.704228	-1.76009	7.28461e-21	5.72789e-19
PLCB2	1.32732	0.584696	-1.18275	1.14319e-17	5.08806e-16
C2CD4B	0.645577	0.294654	-1.13157	2.29608e-07	2.11078e-06
MS4A6A	4.48926	1.58962	-1.4978	1.3364e-25	3.09062e-23
CNRIP1	1.17519	0.470239	-1.32142	2.07457e-32	9.64839e-29
KCND2	0.0812611	0.0259315	-1.64786	5.19782e-08	5.43972e-07
CCIN	0.0366112	0.0127716	-1.51934	1.09173e-07	1.07259e-06
SLC34A2	7.02456	3.17662	-1.14491	4.83604e-07	4.13774e-06
ADCY3	1.24977	0.620614	-1.0099	4.13413e-15	1.1835e-13
NIBAN1	1.53628	0.563039	-1.44814	1.02824e-18	5.42622e-17
LINC01537	0.113886	0.0538788	-1.0798	8.50997e-12	1.55253e-10
SHISA3	1.17032	0.092439	-3.66226	2.8113e-25	6.14034e-23
TRAV26-1	0.158588	0.0471475	-1.75003	2.10163e-07	1.94717e-06
TSPAN18	2.27872	1.07267	-1.08702	2.8897e-19	1.68309e-17
POMC	0.34231	0.16608	-1.04342	3.46127e-06	2.3811e-05
AC015712.1	0.0789424	0.0282781	-1.48111	0.00092548	0.0030414
FGF1	0.331939	0.135566	-1.29192	8.03844e-11	1.30862e-09
MFAP4	11.6608	1.06672	-3.45042	4.96905e-27	1.79882e-24
DOK2	3.53674	1.67263	-1.0803	3.86116e-14	9.62684e-13
CSPG4	1.84897	0.91386	-1.01668	8.10139e-11	1.31705e-09
ARHGDIG	0.0463861	0.0145635	-1.67133	0.00186216	0.0054771
NDNF	0.0526338	0.0227292	-1.21144	9.04379e-05	0.000416586
CCL11	0.426612	0.0705187	-2.59685	8.21884e-19	4.40623e-17
AC245128.3	0.152135	0.066691	-1.18979	4.89834e-06	3.24479e-05
AC007278.1	0.0415517	0.0153794	-1.43391	5.83482e-05	0.000285141
AC015911.8	0.185971	0.0486738	-1.93386	6.43646e-15	1.79893e-13
IGFBP7-AS1	0.0349841	0.0112027	-1.64286	4.0916e-10	6.03985e-09
SMIM25	0.777629	0.320416	-1.27913	9.57665e-07	7.63704e-06
AP002414.2	0.0261622	0.0107928	-1.27742	1.49499e-06	1.13066e-05
IGHGP	10.5559	3.12144	-1.75777	3.21202e-13	7.15471e-12
PLPP4	0.641072	0.0284836	-4.49228	2.07542e-16	7.31794e-15
ATP1A3	0.175723	0.0873573	-1.0083	5.11494e-08	5.3625e-07
HOXB-AS3	0.0961939	0.0471622	-1.02831	0.000453957	0.00167266
GNA14	0.825363	0.409604	-1.0108	2.6381e-16	9.09797e-15
NOVA2	0.414109	0.203963	-1.0217	3.0814e-24	5.54864e-22
IGLC6	0.487347	0.147954	-1.7198	5.46698e-09	6.76959e-08
SPN	0.790877	0.256767	-1.62299	4.10474e-20	2.78238e-18
PRAM1	0.3756	0.152606	-1.29938	1.64139e-15	4.9831e-14
EHF	2.46256	1.1918	-1.04701	0.010687	0.0238682
QRFPR	0.0911503	0.0133986	-2.76617	3.76804e-16	1.25189e-14
AP001347.1	0.0671629	0.0302364	-1.15138	8.88571e-08	8.90043e-07
NLRP3	0.35424	0.114759	-1.62612	6.48123e-24	1.03301e-21
GPR182	0.265479	0.0538103	-2.30264	1.27371e-17	5.59506e-16
DUOX2	6.18437	0.428482	-3.85132	0.00615102	0.0150437
HS3ST2	0.955629	0.323379	-1.56322	2.0178e-09	2.67254e-08
HMGCLL1	0.0511175	0.00812595	-2.65321	1.48647e-15	4.5479e-14
AC115522.1	0.140684	0.0496652	-1.50215	2.88379e-10	4.32734e-09
ELK3	5.24556	2.58357	-1.02173	3.73063e-19	2.13597e-17
CLEC17A	0.0872946	0.014738	-2.56635	1.52808e-06	1.15248e-05
ST8SIA6	0.0717524	0.0154446	-2.21592	1.0761e-16	3.98495e-15
NTRK2	0.230755	0.0373105	-2.62871	6.82447e-16	2.18726e-14
AC087627.1	0.0568249	0.0280709	-1.01744	6.39326e-06	4.09255e-05
AC093423.2	0.0448109	0.0188299	-1.25083	4.77e-05	0.000239251
IGLV1-40	35.2807	7.05103	-2.32297	1.14363e-16	4.2086e-15
HEYL	5.00088	1.2957	-1.94845	1.30804e-21	1.21002e-19
GDF2	0.543056	0.0193436	-4.81117	1.14036e-07	1.11764e-06
TRAC	8.09862	3.14331	-1.36539	1.97476e-12	3.94768e-11
IL5RA	0.0112994	0.00507536	-1.15467	2.67489e-07	2.42498e-06
AC015911.7	0.652265	0.308185	-1.08166	6.99737e-09	8.49593e-08
TNXB	0.698165	0.137916	-2.33978	3.61371e-23	4.73577e-21
P3H3	1.44975	0.699686	-1.05103	1.2244e-14	3.28209e-13
SH2D1A	0.731775	0.260575	-1.4897	3.29199e-12	6.39133e-11
C1QB	91.9662	37.1346	-1.30834	3.27084e-17	1.30995e-15
TLL1	0.0609634	0.0208153	-1.5503	8.43412e-12	1.54227e-10
SPSB4	0.0403001	0.0176063	-1.1947	1.43776e-08	1.66333e-07
TMEM26	0.126968	0.0489514	-1.37504	3.37147e-14	8.49677e-13
TRAV29DV5	0.194018	0.0832178	-1.22122	3.6349e-06	2.4846e-05
CD37	2.76442	1.02421	-1.43247	4.69035e-17	1.82275e-15
LINC01943	0.429579	0.198411	-1.11443	2.45657e-11	4.2703e-10
ARHGDIB	34.4811	16.0273	-1.10528	3.51727e-24	6.1917e-22
TRGV7	0.204932	0.0571092	-1.84335	9.85713e-11	1.58177e-09
CLEC14A	9.92076	4.06079	-1.28869	1.90108e-29	1.49482e-26
LINC02195	0.266952	0.130515	-1.03237	0.00219249	0.00630023
HEPH	0.865489	0.20853	-2.05326	3.4507e-35	4.06993e-31
IGLV1-44	20.365	6.4495	-1.65883	3.25643e-13	7.2468e-12
BCAT1	0.888309	0.348709	-1.34904	3.3034e-08	3.59759e-07
ECM1	3.23037	1.19915	-1.42968	2.59324e-20	1.81519e-18
OGN	1.18705	0.0829307	-3.83933	2.10206e-23	2.95152e-21
KRT19	16.2075	5.75573	-1.49359	0.00147625	0.0045137
NOS1	0.0397012	0.00926437	-2.09942	0.0217992	0.0431648
RAMP3	11.2207	4.04974	-1.47026	3.32822e-23	4.41064e-21
PELI2	0.412377	0.129853	-1.66709	3.73506e-24	6.43113e-22
GRAP	0.283224	0.12995	-1.12398	9.45277e-19	5.01141e-17
AC015911.3	0.196653	0.0782367	-1.32973	9.46574e-09	1.12261e-07
TRAV8-2	0.246965	0.0894066	-1.46586	1.43097e-07	1.37607e-06
CHST4	2.05591	0.482793	-2.0903	1.658e-05	9.44681e-05
AC145098.1	0.270653	0.133792	-1.01646	2.43402e-07	2.22284e-06
LINC02723	0.047145	0.0229483	-1.03872	2.68939e-05	0.000144254
MYOZ1	0.191083	0.057731	-1.72679	9.08182e-16	2.87173e-14
IL9R	0.0341042	0.0143813	-1.24575	3.8296e-06	2.60561e-05
SPATA12	0.0407797	0.0152401	-1.41998	0.00110854	0.00354184
LINC02773	0.16524	0.0736746	-1.16532	5.31517e-11	8.86701e-10
SHISA9	0.0959295	0.0208662	-2.20081	0.0106331	0.0237776
NIPAL4	0.0157911	0.00787045	-1.00459	0.00299753	0.00820096
TSPAN11	0.15958	0.0730818	-1.1267	2.42734e-17	1.00102e-15
P2RY10	0.383884	0.165688	-1.2122	6.43948e-13	1.37467e-11
KRT80	1.67933	0.476428	-1.81755	0.00169132	0.00505276
DKK2	0.361609	0.0605081	-2.57923	2.33285e-19	1.37919e-17
IGHV1OR15-2	0.442432	0.173176	-1.35321	1.31043e-09	1.7899e-08
SIGLEC10	0.971334	0.296942	-1.70979	3.17937e-15	9.27048e-14
CHST2	1.34844	0.551968	-1.28864	8.5806e-16	2.72054e-14
ITGA3	3.1487	1.31243	-1.26252	2.74798e-13	6.15257e-12
ADRA2A	1.24704	0.195078	-2.67639	6.40076e-19	3.48701e-17
FBLN2	6.55342	0.851022	-2.94498	4.90327e-28	2.44115e-25
MFSD6L	0.133932	0.0366239	-1.87064	0.000254519	0.00102037
GASK1B	2.26522	1.0043	-1.17346	9.7644e-23	1.14593e-20
HLA-DOA	3.9488	1.2449	-1.66538	3.61371e-23	4.73577e-21
CD52	14.895	5.32003	-1.48533	1.25866e-14	3.35866e-13
SULF2	10.5895	4.76849	-1.15103	2.81343e-15	8.27505e-14
ELANE	0.105547	0.0293219	-1.84783	1.3817e-07	1.33196e-06
CADM3	0.198887	0.0569874	-1.80324	1.01265e-10	1.62168e-09
AP001189.1	0.151701	0.0554356	-1.45234	2.68291e-11	4.63302e-10
TRBV24-1	0.257245	0.0636522	-2.01486	7.45568e-07	6.10031e-06
ZNF365	0.0259341	0.00896597	-1.53232	2.43048e-09	3.18691e-08
SIRPD	0.0107579	0.00353547	-1.60542	2.68159e-07	2.43012e-06
IGHV4-39	22.9095	6.10751	-1.90729	4.64171e-14	1.14055e-12
ZEB2-AS1	0.0515884	0.0235891	-1.12892	1.88218e-09	2.50133e-08
PLA2G4A	0.433874	0.18253	-1.24914	2.91351e-21	2.47219e-19
TRAV12-3	0.315153	0.0885018	-1.83227	2.56328e-09	3.34061e-08
GPM6A	0.255477	0.0452762	-2.49637	1.31048e-13	3.06373e-12
AC010547.2	1.47232	0.289019	-2.34886	9.25472e-06	5.68071e-05
TRAV21	0.363667	0.091974	-1.98332	2.88035e-08	3.18242e-07
LILRB1	0.796631	0.308952	-1.36653	3.37081e-17	1.34088e-15
FGF7	0.27096	0.0414838	-2.70746	9.3991e-17	3.51929e-15
ANXA3	0.914443	0.205571	-2.15326	7.48773e-07	6.1181e-06
TNFRSF13B	0.0827575	0.0296778	-1.47951	9.72022e-07	7.74368e-06
CABCOCO1	0.0818265	0.0306318	-1.41754	1.06229e-16	3.95242e-15
JAM3	2.02325	0.923245	-1.13189	5.95732e-26	1.49497e-23
HLA-DRA	325.533	122.124	-1.41446	4.2376e-19	2.4029e-17
CRYBB1	3.4597	0.298039	-3.53707	1.66932e-06	1.24574e-05
LINC02273	0.154257	0.0453238	-1.76699	9.20277e-12	1.67245e-10
GAPT	0.228518	0.0524903	-2.12218	1.81117e-17	7.64286e-16
SLAMF8	3.20714	1.12043	-1.51723	3.65744e-14	9.14903e-13
MYOCD	0.106979	0.0236208	-2.1792	3.55345e-20	2.43669e-18
AC023794.5	0.0781745	0.0379272	-1.04346	3.27478e-09	4.19758e-08
LPAR5	0.5592	0.239035	-1.22614	3.95337e-12	7.58179e-11
TRGC2	0.463469	0.226742	-1.03142	8.38858e-09	1.00702e-07
CLEC7A	0.888914	0.273259	-1.70178	1.41608e-20	1.05375e-18
HLA-DRB1	224.013	86.2654	-1.37673	1.17863e-17	5.21626e-16
MPEG1	6.63342	2.6567	-1.32012	9.73889e-22	9.22613e-20
AL583785.1	0.143665	0.0697488	-1.04247	3.3533e-07	2.97037e-06
AJAP1	0.0630929	0.0264945	-1.25178	4.74111e-10	6.96376e-09
CLMP	0.366763	0.121508	-1.59379	2.25912e-10	3.44475e-09
PEAK3	0.10515	0.0420227	-1.3232	2.13759e-16	7.52591e-15
CRACD	0.244665	0.112401	-1.12215	1.89971e-10	2.93274e-09
FLRT2	0.175597	0.0399905	-2.13454	5.46402e-19	3.03272e-17
RAI2	1.92087	0.916848	-1.067	1.50444e-19	9.41027e-18
CD93	7.423	2.80049	-1.40633	2.39509e-28	1.37799e-25
LRRC4C	0.101325	0.0169909	-2.57616	3.43035e-21	2.87966e-19
MXRA8	6.25217	1.55933	-2.00343	7.12647e-17	2.71139e-15
TRAV23DV6	0.139498	0.0276079	-2.33709	8.13479e-11	1.32157e-09
PXDN	2.92962	1.20523	-1.2814	9.32372e-18	4.22145e-16
ADAMTS4	1.90587	0.908536	-1.06883	1.00683e-13	2.38455e-12
PLEK	4.64212	2.00912	-1.20822	7.46468e-12	1.37244e-10
PDPN	0.637917	0.0599231	-3.41219	2.56112e-19	1.50284e-17
AL157996.1	0.0278579	0.0103843	-1.42369	4.38137e-07	3.77838e-06
EMP1	4.2805	1.40143	-1.61088	1.61592e-26	4.48447e-24
IGHG3	40.9522	15.1257	-1.43694	1.21318e-14	3.25572e-13
AC009093.1	0.0741435	0.0357636	-1.05183	5.19338e-07	4.40671e-06
TMEM163	0.836392	0.296076	-1.49821	0.00512929	0.01288
LRCH2	0.173446	0.0719196	-1.27003	3.17882e-14	8.06292e-13
AC090136.3	0.0327708	0.00743353	-2.14029	5.47143e-14	1.33057e-12
AC018755.4	0.500546	0.166873	-1.58475	1.52688e-09	2.0558e-08
AC009133.3	0.0464011	0.022798	-1.02525	6.8445e-06	4.34369e-05
TLR7	0.346909	0.0871869	-1.99238	2.03254e-21	1.80247e-19
TRBV27	0.163999	0.0690412	-1.24816	1.40667e-05	8.18096e-05
OR51E1	0.202795	0.0931751	-1.122	1.38488e-12	2.82362e-11
CCR7	1.01542	0.224343	-2.1783	7.48915e-17	2.84022e-15
HK3	1.23872	0.609797	-1.02245	1.71884e-06	1.27503e-05
UBASH3B	0.553212	0.234552	-1.23793	8.86527e-12	1.6136e-10
TFEC	0.316115	0.10194	-1.63274	6.9863e-17	2.66236e-15
LINC01550	0.0522373	0.0259518	-1.00925	9.21427e-07	7.36798e-06
LOXL2	3.46613	1.67692	-1.04752	2.63056e-13	5.93234e-12
CCNA1	0.037495	0.00832142	-2.1718	7.33212e-05	0.000348424
NIBAN3	0.100621	0.0254573	-1.98278	2.68516e-07	2.4319e-06
MEIS3P1	0.308662	0.105289	-1.55167	5.3186e-12	1.00128e-10
CD34	5.83433	2.73564	-1.09269	1.13441e-26	3.43072e-24
INSYN2B	0.0430764	0.00463079	-3.21757	2.96346e-06	2.07188e-05
LINC02388	0.0716909	0.034354	-1.06131	1.95462e-08	2.2242e-07
ANXA8	0.159921	0.0380437	-2.07164	0.00054707	0.00196242
LINC01679	0.205057	0.058539	-1.80856	8.60824e-29	5.80171e-26
MEIS3	0.452069	0.151107	-1.58097	9.6739e-20	6.26917e-18
TRAV8-4	0.205583	0.0599544	-1.77778	1.33818e-09	1.82519e-08
FCER2	0.207446	0.0676158	-1.6173	0.000191352	0.000792591
EMB	1.37668	0.446279	-1.62517	1.42574e-19	9.04079e-18
PTGDR	0.129113	0.0592059	-1.12482	2.39873e-09	3.15054e-08
PGM5P3-AS1	0.0234762	0.00577585	-2.02309	4.73168e-07	4.0617e-06
KCNT1	0.0171626	0.00756405	-1.18204	5.03235e-07	4.2824e-06
CD8A	2.41282	0.945374	-1.35176	1.85489e-11	3.26287e-10
TNFSF8	0.397935	0.116722	-1.76946	1.39997e-21	1.28497e-19
IL6-AS1	0.0250222	0.0107025	-1.22527	7.75061e-06	4.8586e-05
CXCL9	17.1963	4.67336	-1.87957	2.10244e-07	1.94717e-06
GFRA2	0.494607	0.228389	-1.11479	3.90261e-08	4.19019e-07
MMP12	2.45758	0.653157	-1.91174	0.0051527	0.0129305
PRDM1	0.95835	0.381864	-1.32749	1.70425e-22	1.93277e-20
SYTL3	0.586492	0.276315	-1.0858	3.25163e-14	8.22108e-13
CHN1	0.913826	0.454332	-1.00817	7.83914e-08	7.90583e-07
CLDN10	2.37758	1.0537	-1.17404	6.1539e-05	0.000298569
WNT7A	0.111435	0.0186702	-2.57739	0.00133581	0.00415487
LINC02331	0.729144	0.173916	-2.06781	0.000764137	0.00259655
AL139241.1	0.10577	0.048923	-1.11234	0.00794926	0.018623
CLEC3B	9.32978	3.41927	-1.44816	1.92542e-18	9.62259e-17
AC040168.1	0.0711809	0.0296474	-1.26358	3.07574e-07	2.74305e-06
VCAN	3.57558	1.11186	-1.6852	5.04856e-20	3.38325e-18
ENG	25.7885	9.97868	-1.36981	4.00452e-34	3.14876e-30
PYGO1	0.0750491	0.0304396	-1.30189	6.51001e-18	3.02293e-16
CXCR4	16.0569	6.24968	-1.36134	2.25407e-17	9.3447e-16
CCL5	19.0558	7.63173	-1.32015	6.23012e-12	1.15901e-10
IL12B	0.026335	0.00830188	-1.66547	1.39533e-10	2.187e-09
LINC01215	0.0943769	0.0179305	-2.39602	1.62015e-12	3.28612e-11
ESAM	9.72835	4.62895	-1.07151	3.55118e-29	2.60667e-26
FCRL5	0.0966562	0.0320716	-1.59157	6.02474e-10	8.671e-09
CCL2	9.97316	3.80623	-1.38969	3.89985e-21	3.25065e-19
ITGB8	0.297477	0.124803	-1.25312	1.32516e-06	1.01557e-05
LAPTM5	32.7178	13.6917	-1.25678	1.94557e-18	9.70276e-17
TRBV30	0.300225	0.0897162	-1.7426	1.33219e-09	1.81857e-08
PRSS22	1.1516	0.40207	-1.51813	2.59657e-05	0.000139984
KLF8	0.0985575	0.0489079	-1.0109	1.61191e-09	2.16287e-08
IGHV1-58	2.08722	0.439841	-2.24653	6.79745e-13	1.44195e-11
ETS1	7.28554	2.80462	-1.37723	4.27517e-29	2.96609e-26
C11orf88	0.0121988	0.00560476	-1.12202	0.0142045	0.0302607
IGHV4-4	0.864112	0.311965	-1.46983	4.29522e-10	6.32855e-09
WSCD2	0.0340524	0.00702519	-2.27715	4.83614e-12	9.1704e-11
RIPK3	0.595553	0.217784	-1.45134	1.03909e-18	5.45904e-17
LRRK1	0.283277	0.0942922	-1.587	1.41608e-20	1.05375e-18
NAV1	0.468186	0.186192	-1.33029	5.38374e-22	5.45051e-20
FSTL3	13.517	6.15771	-1.13431	6.70889e-12	1.24122e-10
CRTAM	0.322363	0.0971895	-1.72981	3.98552e-12	7.63104e-11
NTM	0.433421	0.13882	-1.64256	1.42769e-15	4.38514e-14
SOD3	8.91713	2.94878	-1.59646	2.64843e-17	1.07899e-15
AL022067.1	0.0729004	0.0324816	-1.1663	0.000668128	0.0023184
FCN3	5.65418	1.07029	-2.40132	5.05941e-14	1.23932e-12
GZMA	6.39346	2.89845	-1.14132	4.1553e-12	7.93679e-11
PHLDB1	0.884583	0.423527	-1.06254	1.57664e-10	2.45974e-09
SLFN12L	0.129478	0.0515954	-1.32739	2.64644e-12	5.19358e-11
APLNR	7.70494	1.90423	-2.01657	2.52425e-27	9.60396e-25
NTRK3	0.0271041	0.00761274	-1.83202	2.23934e-19	1.3407e-17
TRBJ2-7	0.792944	0.323871	-1.2918	5.09858e-05	0.000253308
PLAC9P1	0.0815842	0.0194105	-2.07146	6.28639e-11	1.0399e-09
IGLV1-36	1.39733	0.0991748	-3.81655	1.20003e-12	2.45938e-11
AL590226.1	0.626308	0.219901	-1.51002	5.204e-17	2.00912e-15
AC126773.4	0.0271136	0.00552768	-2.29427	6.1652e-09	7.5431e-08
LTBP2	4.69409	1.0343	-2.18219	7.82567e-23	9.51545e-21
APOBEC3G	1.27865	0.604073	-1.08183	3.407e-11	5.83221e-10
CCR8	0.128714	0.0304779	-2.07833	5.04999e-09	6.30955e-08
DPEP2	0.582606	0.259755	-1.16537	4.61227e-21	3.76467e-19
PLA2G2D	1.53467	0.355619	-2.10953	1.80099e-11	3.17753e-10
LINC01093	5.4361	2.54114	-1.09709	0.014922	0.0314934
MGAT3	0.274959	0.120628	-1.18865	1.43693e-15	4.40777e-14
RAB31	3.28685	1.15319	-1.51108	1.91318e-22	2.14904e-20
PTGIR	1.00112	0.247207	-2.01782	2.04191e-30	2.50827e-27
NTRK1	0.0730102	0.0184649	-1.98331	1.64367e-08	1.88674e-07
STAP1	0.230405	0.0517895	-2.15344	1.03224e-10	1.64746e-09
HDAC9	0.14694	0.0521841	-1.49355	3.5088e-17	1.38874e-15
KCNMB1	0.226582	0.0912889	-1.31152	7.37037e-18	3.37591e-16
IGHV3-23	30.7487	6.28901	-2.28962	1.04922e-14	2.8514e-13
CPZ	0.077012	0.00373604	-4.3655	1.43297e-18	7.26933e-17
IGHV1-24	10.1062	1.31506	-2.94204	5.12425e-13	1.10794e-11
TBX20	0.0224374	0.00475183	-2.23935	1.16904e-06	9.0868e-06
TNC	3.75913	0.733404	-2.35772	2.11449e-18	1.05008e-16
FXYD6	2.52306	0.969179	-1.38034	5.80458e-28	2.79437e-25
GPSM3	7.55234	3.40858	-1.14775	1.66446e-17	7.06169e-16
ATP1A2	0.919701	0.336978	-1.44851	2.01025e-11	3.52563e-10
STMN2	1.91366	0.173888	-3.4601	1.48329e-16	5.35005e-15
AC009119.1	0.103782	0.0482364	-1.10536	9.30019e-11	1.49954e-09
PTPN5	0.0334247	0.0113113	-1.56315	2.43589e-09	3.19047e-08
LAYN	0.815746	0.321091	-1.34514	1.97201e-14	5.14576e-13
ZSCAN23	0.0267165	0.0131492	-1.02275	0.00463232	0.0118401
CD200	1.46626	0.582716	-1.33127	6.02873e-21	4.82074e-19
TTC24	0.050867	0.0205928	-1.30459	0.000510288	0.00184796
IFI44L	1.49253	0.519516	-1.52252	4.34158e-14	1.07577e-12
AC015922.2	0.652438	0.233293	-1.4837	2.12893e-14	5.52467e-13
TRBJ2-2P	0.534611	0.253255	-1.0779	0.00237001	0.00672352
LINC01934	0.0446642	0.0162507	-1.45862	4.35607e-07	3.7598e-06
LEP	0.145443	0.0143789	-3.33843	0.0191055	0.0386484
RASAL3	1.75318	0.764834	-1.19676	3.48479e-20	2.40359e-18
VILL	0.348504	0.172809	-1.012	9.37127e-15	2.56449e-13
TEPP	0.0153229	0.00390466	-1.97242	3.24562e-08	3.54448e-07
PDE2A-AS2	0.173373	0.0788685	-1.13635	1.75231e-08	2.0056e-07
KLK11	0.680885	0.185653	-1.8748	0.00249556	0.00701474
AC034238.2	0.0112473	0.00362575	-1.63323	3.09661e-07	2.75854e-06
FAM83A-AS1	8.65784	4.16937	-1.05418	0.00058329	0.00207342
AC087521.1	0.0651748	0.0213135	-1.61255	1.99366e-12	3.98208e-11
CD1C	1.14673	0.503194	-1.18835	4.80036e-15	1.36429e-13
IZUMO1R	0.052576	0.0171	-1.62041	6.21869e-06	4.0015e-05
LAMC3	3.20534	0.778844	-2.04107	1.94919e-20	1.4061e-18
IL17RD	0.15956	0.0719099	-1.14984	1.11481e-09	1.54146e-08
IL2RA	0.553646	0.185638	-1.57647	1.37323e-12	2.80459e-11
IL6	0.425687	0.109089	-1.96429	2.31798e-19	1.37384e-17
CYP2T1P	0.571264	0.263273	-1.1176	2.78124e-05	0.000148633
SCUBE3	0.125024	0.0597681	-1.06476	0.000457243	0.00168293
FPR1	1.26089	0.303481	-2.05477	4.28279e-19	2.42271e-17
LINC02073	0.218035	0.106001	-1.04049	0.0114167	0.0251972
ITGA8	0.368666	0.157147	-1.2302	2.24059e-14	5.80168e-13
WFDC1	0.271249	0.0687147	-1.98093	2.08211e-20	1.49285e-18
ZCCHC18	0.0624502	0.0239308	-1.38384	4.30112e-16	1.41901e-14
DUBR	0.2272	0.112864	-1.00938	1.12724e-09	1.55591e-08
PURG	0.0155444	0.00709272	-1.13198	2.73933e-05	0.000146659
LILRB4	1.38009	0.506158	-1.44711	1.98401e-15	5.94672e-14
AC063944.2	0.0284181	0.0126895	-1.16318	2.06918e-06	1.50601e-05
FZD10	0.155	0.0652953	-1.24722	3.43097e-08	3.72449e-07
BAALC	1.45602	0.717159	-1.02167	6.25676e-06	4.01716e-05
AC243960.3	0.083418	0.0387218	-1.10721	7.56879e-07	6.17359e-06
CD200R1	0.245422	0.112197	-1.12923	6.432e-10	9.20659e-09
SIRPG	0.865815	0.381411	-1.18271	1.42775e-07	1.37355e-06
CDC42EP3	1.03287	0.487437	-1.08336	1.7297e-19	1.05979e-17
ARHGAP23	1.58396	0.710522	-1.15659	3.29946e-20	2.28244e-18
CXCR3	1.32246	0.526916	-1.32758	3.56018e-10	5.29181e-09
AL049871.1	0.0420925	0.0182225	-1.20784	2.66092e-05	0.000142883
CR1L	0.068037	0.0279855	-1.28164	0.00133482	0.00415287
LINC02812	0.0350888	0.0123899	-1.50185	1.54213e-05	8.84231e-05
AK8	0.345441	0.168589	-1.03493	0.000535364	0.00192386
SLA2	0.714214	0.296733	-1.26719	2.30267e-14	5.94284e-13
UCP2	10.9438	5.1672	-1.08267	2.80907e-12	5.50816e-11
LY86	3.2259	1.19609	-1.43138	1.85715e-21	1.66553e-19
MYH13	0.028159	0.00977009	-1.52715	0.0162931	0.0338773
CNGB1	0.10932	0.036291	-1.59087	0.0252314	0.0486937
IGHV3-72	1.36608	0.254555	-2.42399	2.37892e-15	7.05411e-14
TRAV14DV4	0.191913	0.0580901	-1.72409	7.45811e-05	0.000353201
GBP4	5.57848	2.65761	-1.06974	1.32075e-10	2.07562e-09
LHFPL6	7.55522	2.80694	-1.42847	1.22975e-24	2.32068e-22
AC093010.1	0.0064916	0.00255947	-1.34273	2.60036e-05	0.000140141
RSAD2	1.44014	0.710924	-1.01844	1.08174e-05	6.50122e-05
SMIM10	1.29022	0.623294	-1.04963	2.27497e-22	2.46167e-20
IGLV9-49	1.43813	0.625233	-1.20173	8.44451e-13	1.76281e-11
IL33	3.40145	1.49488	-1.18612	4.20197e-17	1.652e-15
C1orf162	3.16858	1.40031	-1.17809	1.06958e-16	3.96704e-15
AC018647.1	0.120898	0.0576445	-1.06854	1.75458e-10	2.71898e-09
GAL	0.32721	0.131989	-1.3098	0.00138726	0.00429223
PRKG1	0.433425	0.134402	-1.68923	7.84547e-24	1.21755e-21
KCNE4	1.50784	0.607357	-1.31187	2.70228e-17	1.09903e-15
SPARC	114.611	42.7739	-1.42194	7.28765e-25	1.44461e-22
TRAT1	0.457335	0.08157	-2.48714	1.08929e-15	3.39884e-14
LINC00996	0.186796	0.0689213	-1.43844	3.3446e-12	6.48807e-11
CASP5	0.106002	0.0455688	-1.21797	0.000275973	0.00109245
ATP8A2	0.137359	0.0625489	-1.1349	6.24812e-07	5.20985e-06
GAS7	0.933199	0.302574	-1.6249	6.76903e-20	4.46019e-18
MAP1B	1.57194	0.589938	-1.41391	1.16211e-23	1.71332e-21
NCR3	0.516686	0.213734	-1.27348	5.09006e-13	1.10155e-11
NPTX1	0.108333	0.0221426	-2.29057	7.29531e-05	0.000346784
TRAV19	0.291197	0.078318	-1.89458	4.82543e-08	5.08384e-07
CLEC4G	1.44161	0.135936	-3.40668	3.50184e-09	4.46997e-08
BIRC3	10.9382	5.13276	-1.09157	8.33124e-06	5.18264e-05
SVEP1	0.593486	0.0674078	-3.13823	1.12281e-27	4.72965e-25
ADGRE3	0.0882298	0.0330233	-1.41778	0.00933909	0.0212994
PDZD4	0.608238	0.182014	-1.74059	4.52427e-25	9.39401e-23
AXL	2.89673	0.91166	-1.66786	3.50767e-30	3.35468e-27
MORN3	0.109913	0.0513295	-1.0985	5.62505e-10	8.15069e-09
TRGV5	0.115202	0.0396532	-1.53865	3.22826e-11	5.53828e-10
BCL6B	3.11841	1.47821	-1.07696	4.98124e-24	8.33351e-22
MAP9	0.154777	0.0693632	-1.15795	7.57447e-16	2.41451e-14
AC099494.2	0.0489041	0.0199625	-1.29266	8.90697e-09	1.06329e-07
KIRREL3	0.0711785	0.0317242	-1.16586	0.0156029	0.0326551
HOTAIRM1	0.790271	0.374332	-1.07803	2.63056e-13	5.93234e-12
DCSTAMP	0.129678	0.0624958	-1.0531	0.00407678	0.0106509
LINC00519	0.139457	0.0489421	-1.51067	0.000860182	0.00286432
GP1BA	0.451484	0.216398	-1.06099	1.67912e-06	1.25146e-05
EFEMP2	2.93184	1.36147	-1.10665	1.30851e-18	6.66663e-17
VAV1	1.45491	0.585795	-1.31246	6.2626e-17	2.3943e-15
TMEM59L	0.152017	0.0612434	-1.3116	7.71327e-06	4.83776e-05
GAS1RR	0.0228229	0.0094851	-1.26675	2.22207e-12	4.41587e-11
TRIM22	4.79688	1.90036	-1.33582	3.5088e-17	1.38874e-15
CX3CR1	0.490899	0.225872	-1.11992	8.38867e-09	1.00702e-07
LINC01480	1.20765	0.304396	-1.98818	1.04408e-09	1.4479e-08
MNDA	1.84158	0.681671	-1.4338	3.76164e-20	2.56455e-18
ERP27	1.47089	0.44607	-1.72134	1.03029e-05	6.22849e-05
F2RL3	1.55005	0.613379	-1.33746	4.30261e-14	1.06724e-12
CD70	0.432449	0.113015	-1.93602	2.73894e-07	2.47543e-06
DOCK2	0.796293	0.252151	-1.65901	4.33471e-20	2.92147e-18
SLC39A2	0.026419	0.0104429	-1.33905	1.52824e-06	1.15248e-05
[truncated: 237 more rows]
