# Supplementary material for: Identification and Validation of a Novel Tumor Microenvironment-Related Prognostic Signature of Patients With Hepatocellular Carcinoma
Source: Front Mol Biosci. 2022 Jun 30;9:917839. doi: 10.3389/fmolb.2022.917839 (PMC9280086; doi:10.3389/fmolb.2022.917839)
Supplement: Supplementary file 1 [file DataSheet1.ZIP › supplementary S4.xlsx]

## Sheet: purity.DEG
gene	conMean	treatMean	logFC	pValue	fdr
DCLRE1CP1	0.0202613	0.0641729	1.66324	0.00331869	0.014079
NCF1B	0.0598745	0.316805	2.40358	1.32673e-14	2.40128e-12
TRAV12-1	0.0493599	0.315307	2.67534	1.47924e-06	2.898e-05
STX11	0.417553	1.2723	1.6074	2.04321e-08	6.91722e-07
IGHJ3	0.27418	3.39033	3.62823	2.10287e-05	0.000272608
PYHIN1	0.0762551	0.391855	2.36141	8.88662e-13	9.17075e-11
SYNPO2	0.231939	0.719228	1.6327	6.15397e-09	2.45418e-07
CD79A	0.256361	2.72628	3.41068	3.08492e-07	7.54529e-06
MFAP5	0.0193998	0.104017	2.42271	1.56029e-05	0.000211963
PTH1R	0.387737	1.2415	1.67894	1.8402e-05	0.000243522
RGS4	0.201197	1.06645	2.40613	9.48404e-07	1.98179e-05
TRAV20	0.0247322	0.143575	2.53734	0.00124379	0.00679003
CORO1A	1.46429	6.00286	2.03545	3.39227e-14	5.21678e-12
LINC00989	0.0127539	0.03756	1.55826	0.0048255	0.0185916
PCDHGC3	0.25415	0.639373	1.33097	0.00178612	0.00890004
TNFRSF11B	1.57498	3.49998	1.15201	0.00931255	0.0301164
TOGARAM2	0.0144239	0.0318581	1.1432	0.00173512	0.0087274
LINC00861	0.0530069	0.215185	2.02132	1.85603e-09	8.57977e-08
IGHV3-11	0.427591	8.76009	4.35664	4.75102e-08	1.47866e-06
PRKCB	0.0802908	0.446535	2.47547	8.60423e-16	2.6638e-13
TREML3P	0.12281	0.95873	2.9647	0.0177354	0.0482703
HLA-DQB2	1.5338	3.8715	1.33578	2.62034e-09	1.15892e-07
LINC01615	0.0877024	0.188213	1.10167	1.82648e-05	0.000242251
SYNPO2L	0.00544874	0.0181444	1.73553	0.00722473	0.025032
LINC01503	0.705051	1.55353	1.13975	0.000173317	0.00148506
RCSD1	0.386798	1.32573	1.77713	1.68553e-14	2.85316e-12
COLEC10	0.210626	1.32531	2.65358	1.77194e-06	3.37608e-05
GZMM	0.608115	1.76122	1.53416	2.33661e-09	1.0492e-07
IGHV3-15	0.256984	10.4219	5.34179	8.95073e-09	3.41332e-07
ADAMTS2	0.538761	2.58525	2.26259	1.42638e-09	6.80758e-08
LBP	164.903	381.182	1.20886	8.56828e-08	2.4676e-06
DUSP4	0.228868	0.927664	2.01909	2.29648e-10	1.28346e-08
SLA	0.231221	1.27009	2.45759	1.48658e-18	4.87784e-15
HTRA3	1.22463	2.90482	1.2461	1.89013e-05	0.000248451
PDE6G	0.281564	0.686699	1.28621	1.73783e-07	4.58916e-06
HLA-DQB1	2.58516	15.2582	2.56125	3.22401e-15	7.84673e-13
STING1	1.2116	3.92938	1.69739	2.85166e-15	7.13795e-13
TRBV28	0.534256	3.52268	2.72107	4.35047e-14	6.31866e-12
AL683807.1	0.0276575	0.0980441	1.82576	4.07499e-05	0.000468853
MGP	4.32676	18.7654	2.11671	1.32212e-08	4.73487e-07
PCED1B-AS1	0.214575	1.1277	2.39383	2.61352e-16	1.04226e-13
CRP	380.983	1108.38	1.54065	1.94876e-05	0.000255444
WIPF1	1.14276	2.37639	1.05625	1.60194e-09	7.52337e-08
LILRB2	0.355901	1.28152	1.84831	5.82419e-16	1.93008e-13
F3	0.486473	1.29287	1.41014	4.70395e-05	0.000525542
LINC01624	0.0194171	0.0412379	1.08664	0.000254621	0.00201687
IGLV2-11	0.476628	16.05	5.07356	6.22769e-09	2.47519e-07
CHI3L2	0.0443805	0.338564	2.93143	3.88267e-09	1.65799e-07
MS4A4E	0.0391798	0.148357	1.92089	9.93071e-13	1.01591e-10
LCP2	0.480948	1.90282	1.98419	1.05533e-17	1.18242e-14
S100A2	0.289107	0.652716	1.17485	0.00388778	0.0158323
AL590764.1	0.0792095	0.415634	2.39157	9.72067e-14	1.23631e-11
AIF1	3.65877	14.5957	1.99612	6.83138e-17	3.82704e-14
MYO1F	0.525753	1.6536	1.65315	1.92936e-17	1.78281e-14
TRBV4-2	0.0222366	0.251434	3.49917	5.55198e-09	2.25229e-07
GAB3	0.140824	0.431427	1.61523	1.20006e-15	3.44345e-13
GPR15	0.0115047	0.0431279	1.9064	0.000450207	0.00313122
ISG15	40.5425	86.6812	1.09629	0.014706	0.042069
IGKV3D-15	0.0265903	0.814132	4.93629	6.02598e-05	0.000644478
LILRA4	0.0295839	0.138439	2.22636	4.94436e-09	2.04457e-07
LAX1	0.0778889	0.252282	1.69555	3.4398e-05	0.000406504
HLA-DQB1-AS1	0.164631	0.765144	2.21649	1.97504e-09	9.05863e-08
NPFFR1	0.00417077	0.00905277	1.11805	0.00386799	0.0157784
TRAF3IP3	0.12261	0.431409	1.81497	1.98881e-10	1.12758e-08
PTGES	1.65845	3.38364	1.02874	0.000861812	0.00516164
SIGLEC7	0.160096	0.613505	1.93814	1.25586e-12	1.2468e-10
HOMER3-AS1	0.0494967	0.10179	1.04019	0.000163156	0.00141448
NGFR	0.670903	2.90899	2.11634	2.57965e-05	0.000323198
IGHV3-33	0.242794	7.16127	4.88241	8.79489e-07	1.85955e-05
AL133371.2	0.0872577	0.419206	2.26431	2.95124e-12	2.72313e-10
KIR2DL4	0.0350651	0.123504	1.81645	0.000616439	0.00403006
AL136084.3	0.0831994	0.248745	1.58002	2.75334e-05	0.000340248
IL24	0.098444	0.415495	2.07745	5.74399e-11	3.77515e-09
KLRC2	0.0134095	0.0364234	1.44161	0.00309885	0.0134377
NKAIN4	0.0227785	0.0934379	2.03634	0.0100193	0.0317929
NEFH	0.134861	0.358637	1.41105	3.50435e-05	0.000412682
CELF2	0.211456	0.764094	1.85339	5.15472e-14	7.13444e-12
FHL5	0.0953255	0.23317	1.29045	0.011743	0.0356174
ADAMTS1	1.50733	3.90178	1.37213	1.02521e-06	2.10858e-05
IGKV1-6	0.161707	6.89079	5.41321	4.70789e-08	1.46765e-06
IL34	1.01008	2.38411	1.23899	1.43295e-06	2.8167e-05
HLA-DPB2	0.166629	0.631313	1.92172	8.6362e-07	1.83064e-05
TRBV18	0.0430148	0.247316	2.52345	1.08057e-06	2.20701e-05
HSH2D	0.680048	1.36164	1.00163	3.23524e-06	5.60132e-05
AL451069.1	0.0572185	0.225925	1.98129	0.00417462	0.0166878
PKNOX2	0.064033	0.154958	1.27499	2.21713e-05	0.000285153
GLP2R	0.011442	0.0819574	2.84054	0.000643868	0.00415968
HCG11	0.0819301	0.208904	1.35037	2.29858e-08	7.72617e-07
APOL4	0.464587	1.01793	1.13161	0.000173317	0.00148506
LUM	1.83979	16.9871	3.20682	1.10462e-08	4.06138e-07
IGHV3-49	0.175757	10.5431	5.90658	5.35068e-09	2.18191e-07
FPR2	0.0117673	0.0699473	2.57149	1.66345e-07	4.41753e-06
PTGDS	28.9504	88.5667	1.61318	2.80191e-05	0.000344803
C3AR1	0.72519	3.1721	2.12901	3.07944e-17	2.13107e-14
BPI	0.0601718	0.185176	1.62174	0.00682359	0.0240142
TRGV10	0.0711618	0.291272	2.03319	1.56238e-08	5.51143e-07
BX322234.1	0.0824737	0.169318	1.03773	0.00038289	0.00277627
PICART1	0.00987966	0.0233559	1.24125	0.0100728	0.0319154
CFD	1.84995	5.11884	1.46833	8.89679e-08	2.55284e-06
KIAA1755	0.177174	0.364341	1.04012	0.000456831	0.00316513
AC099509.1	1.68935	4.0969	1.27807	0.000182938	0.00154537
SIGLEC14	0.102247	0.541124	2.4039	1.69995e-07	4.5043e-06
ANO2	0.0620518	0.189045	1.60719	0.0126314	0.0375257
BCORP1	0.00292912	0.0115564	1.98015	0.00222169	0.0104298
GLT8D2	0.201741	0.606912	1.58898	4.49492e-07	1.0513e-05
LINC02325	0.00301321	0.0163321	2.43833	2.61317e-05	0.000326876
XCL2	0.417103	1.14945	1.46247	2.06244e-06	3.8154e-05
CCN4	0.111938	0.643588	2.52344	2.27642e-09	1.02806e-07
WAS	1.54464	3.62624	1.2312	1.84022e-10	1.05606e-08
AC138207.5	0.676667	1.75677	1.3764	1.69905e-11	1.27315e-09
SPNS3	0.244187	0.494817	1.01891	9.56417e-05	0.000935309
EGR2	0.236393	0.890322	1.91314	7.05773e-09	2.76308e-07
KCNN4	0.124716	0.515027	2.04601	3.69619e-11	2.54291e-09
CD53	1.7655	8.86123	2.32743	2.04581e-17	1.78281e-14
AC027117.2	3.7796	8.70388	1.20342	0.00169536	0.00858961
TRAV9-2	0.0270572	0.217369	3.00606	1.70932e-07	4.52402e-06
OSCAR	0.307354	0.824198	1.42309	7.69169e-09	2.98643e-07
MYO1G	0.208687	0.588479	1.49565	3.40994e-11	2.35978e-09
HLA-DQA1	1.32717	8.19048	2.62559	2.17415e-16	9.26535e-14
CALHM5	0.124274	0.256457	1.0452	1.57367e-06	3.0525e-05
ITGA9	0.482527	1.48804	1.62473	1.10595e-09	5.38754e-08
EVI2A	0.316112	1.5696	2.31189	2.07312e-18	4.87784e-15
SLC6A6	0.62883	1.75827	1.48341	5.36799e-07	1.21562e-05
SLAMF7	0.229772	1.7659	2.94213	4.46564e-14	6.44614e-12
IGHV1-18	0.498338	17.2607	5.11422	1.58752e-10	9.20644e-09
IGHD	0.0985894	1.57661	3.99925	7.17064e-08	2.11957e-06
ITPR3	0.831325	1.66329	1.00056	0.00268975	0.0121054
CXorf21	0.146082	0.465609	1.67234	4.89867e-12	4.30077e-10
PROCR	1.74561	4.5244	1.374	4.41556e-07	1.03377e-05
AL022316.1	0.0192778	0.0726094	1.91322	0.000774835	0.00475883
IL1RL1	0.0294425	0.159936	2.44152	4.54764e-05	0.000513936
PADI2	0.146771	0.508524	1.79275	6.70605e-05	0.000702836
AC147067.2	0.109115	0.259801	1.25156	0.00127197	0.0068975
SAMSN1	0.231058	1.17809	2.35012	1.94376e-15	5.08162e-13
C10orf55	0.0187421	0.0578017	1.62483	0.000924814	0.00544271
EGFL6	0.062351	0.169354	1.44155	5.93595e-06	9.46253e-05
LOXL1	0.582066	2.64048	2.18154	6.74995e-07	1.48568e-05
CST7	1.09862	4.70982	2.09998	2.02554e-12	1.90636e-10
WNT1	0.0105089	0.11169	3.40982	0.000665605	0.00425803
SCIMP	0.161894	0.611247	1.91671	2.78532e-14	4.4281e-12
TRBV6-1	0.0529433	0.300012	2.5025	3.69104e-07	8.84384e-06
CD6	0.159939	0.918788	2.52221	2.11128e-14	3.49834e-12
IGLV3-25	0.81547	17.9665	4.46153	5.02105e-08	1.55244e-06
IGKV3OR2-268	0.0259267	0.370588	3.8373	0.000121501	0.00112773
RPL32P1	0.0332417	0.0944699	1.50686	0.0016391	0.00836944
IFNG	0.0303655	0.231823	2.93252	4.76975e-07	1.10069e-05
PLAAT4	17.3146	37.911	1.13063	6.69098e-07	1.47408e-05
TRAV22	0.00804297	0.0945239	3.55488	1.90382e-06	3.57787e-05
HACD4	0.10439	0.217066	1.05616	3.43707e-14	5.21747e-12
PM20D1	0.0422479	0.0952152	1.17231	0.00615826	0.0223314
AL049629.1	0.0294459	0.404246	3.77909	0.00245446	0.0112773
CR2	0.0439121	0.281926	2.68263	0.000644182	0.00416057
TMEM200A	0.107039	0.252689	1.23923	2.87724e-08	9.4551e-07
SLC25A15P3	0.136748	1.08644	2.99001	0.00512085	0.0194713
LPAR1	0.194405	0.582146	1.58231	1.08898e-06	2.22226e-05
ITGB2	1.86535	7.33971	1.97628	3.62216e-14	5.46319e-12
CD300C	0.145925	0.571114	1.96855	1.03089e-12	1.05003e-10
TRDV1	0.0316949	0.196125	2.62945	0.000404448	0.00288109
SEMA4A	0.296447	0.633848	1.09636	3.69104e-06	6.28411e-05
CXCL14	0.399492	2.61569	2.71095	0.00102581	0.00587544
SIGLEC22P	0.0124819	0.0507155	2.02259	2.942e-06	5.162e-05
CEACAM3	0.0135713	0.0420892	1.63289	6.16591e-05	0.000655274
SOD2	20.593	45.6504	1.14847	2.31235e-09	1.04029e-07
TRBV5-4	0.0151022	0.18907	3.64609	6.9863e-11	4.46687e-09
IGLV6-57	0.199927	5.04389	4.65699	2.03769e-08	6.91722e-07
OTOAP1	0.0592159	0.144899	1.29099	1.61247e-08	5.62906e-07
NFASC	0.223755	0.469456	1.06907	4.66971e-05	0.000522958
TRIM55	6.24632	13.217	1.08132	0.00196423	0.00954293
CATSPER1	0.036953	0.0902018	1.28746	1.59929e-07	4.27126e-06
RGS10	2.42918	6.1635	1.34328	1.33555e-12	1.30391e-10
TYROBP	10.8325	40.1598	1.89039	1.37922e-16	6.49033e-14
NUDT10	0.0335449	0.0734789	1.13124	0.000585475	0.00386956
STAB1	1.85248	5.48991	1.56732	9.35195e-16	2.78534e-13
IGHV3-73	0.235051	5.60044	4.57449	5.65152e-08	1.72694e-06
SOCS3	4.37125	14.2078	1.70056	1.42443e-10	8.42099e-09
MRVI1	0.25013	0.78158	1.64371	1.32458e-09	6.37344e-08
SLITRK4	0.0323966	0.0697248	1.10583	6.80916e-05	0.00071174
GFPT2	0.148695	0.617652	2.05443	3.14103e-07	7.65858e-06
COL4A1	14.6082	29.8153	1.02927	1.31572e-05	0.0001846
BCL2	0.387154	0.801011	1.04892	1.71304e-06	3.28494e-05
CD69	0.16484	0.943028	2.51623	2.41184e-13	2.80932e-11
LINC02446	0.0332816	0.301003	3.17698	9.63308e-09	3.62651e-07
LINC00907	0.00736482	0.0255469	1.79443	0.00201896	0.00973044
TRGV4	0.033109	0.111451	1.75111	0.00106974	0.00604903
AC243960.1	0.0881236	0.412065	2.22527	1.00683e-11	7.84423e-10
PRKCH	0.450326	1.17732	1.38647	9.60286e-14	1.22797e-11
SAMD9L	0.396244	1.36403	1.78341	9.40468e-11	5.82323e-09
CXCR2P1	0.166953	1.07736	2.68998	5.81278e-10	2.98622e-08
SSC5D	0.118182	0.472823	2.00029	5.68263e-06	9.11429e-05
RUNX3	0.358565	1.25729	1.81001	2.47385e-14	4.04216e-12
LILRA5	0.190989	0.714738	1.90392	4.19043e-12	3.73472e-10
HTR3A	0.0552613	0.480253	3.11945	0.0109828	0.0339797
IGKV3-15	0.379668	13.9472	5.19909	2.36058e-09	1.05593e-07
TRAV27	0.0114073	0.0893442	2.96941	3.39906e-06	5.83837e-05
TBXA2R	0.572464	1.17016	1.03145	3.10423e-06	5.38639e-05
RGS20	0.0262821	0.0648834	1.30377	0.0136702	0.0398867
STEAP4	0.427666	1.24443	1.54093	0.000456831	0.00316513
AC011511.5	0.0408145	0.129141	1.6618	2.58442e-07	6.53156e-06
CD79B	0.770433	1.93296	1.32707	1.59659e-08	5.59853e-07
NRP2	0.569782	1.27528	1.16233	2.01263e-07	5.2096e-06
GNA15	0.338753	1.17194	1.79059	2.22947e-15	5.70187e-13
GYPE	0.0150581	0.0401465	1.41473	3.52693e-07	8.49387e-06
SEL1L3	1.85728	6.32848	1.76866	5.28404e-06	8.55666e-05
SIRPB2	0.046197	0.230083	2.31629	1.33555e-12	1.30391e-10
NOX4	0.124384	0.253536	1.02739	5.05971e-05	0.000557551
AL357054.4	0.0430038	0.113356	1.39832	3.59554e-08	1.15573e-06
WNT2	0.0136642	0.184534	3.75541	0.000388065	0.00280171
IGHA1	8.02506	108.301	3.75438	5.78941e-09	2.32456e-07
ITGA4	0.120967	0.51292	2.08412	4.68041e-10	2.44723e-08
STK17B	0.8351	1.6822	1.01033	1.42187e-05	0.000196679
APOA4	35.3775	334.495	3.24108	0.00622552	0.0225186
CD28	0.170388	0.463824	1.44475	1.51968e-09	7.20896e-08
COL10A1	0.0521319	0.491595	3.23723	0.000464033	0.00320386
IGKV2-30	0.043081	0.85969	4.31869	7.83797e-06	0.000118522
CD163	1.28538	5.18961	2.01343	7.65714e-13	8.15225e-11
IGLV3-21	0.337881	20.5883	5.92917	5.62739e-10	2.90366e-08
CLEC12A-AS1	0.00135797	0.00558109	2.03909	0.000391468	0.00281394
CREB3L1	0.345876	2.20075	2.66967	6.89116e-06	0.000106602
FAIM2	0.0197888	0.0615892	1.638	1.60687e-07	4.28661e-06
LINC00239	0.208243	0.685828	1.71958	5.54995e-06	8.93804e-05
MMP7	0.61718	8.27494	3.74499	0.000240593	0.00192679
AL355916.2	0.0169034	0.0594595	1.81459	0.00211492	0.0100549
CCL22	0.082647	0.290785	1.81492	4.12896e-09	1.74473e-07
PNMA2	0.0997776	0.250595	1.32857	0.000147116	0.00131221
UNC5C	0.0717127	0.157963	1.13929	5.32697e-06	8.60249e-05
HLA-DMA	6.07798	27.9887	2.20318	4.23132e-15	9.66588e-13
LINC01436	0.742897	1.92675	1.37493	0.00926457	0.0300008
LZTS1	0.514189	1.0382	1.01371	3.27775e-05	0.000390097
NTF3	0.0864689	0.212909	1.29999	1.40727e-06	2.7755e-05
DES	0.172147	1.58862	3.20606	9.46787e-05	0.000928206
TRAPPC3L	0.00836611	0.0221933	1.4075	0.000272144	0.00212771
IGLV2-18	0.0660371	0.998169	3.91794	2.88887e-05	0.000353838
OR2I1P	25.9404	76.8557	1.56695	1.29541e-05	0.000182186
PLA2R1	0.0877635	0.178371	1.02319	6.90099e-05	0.000718784
ARMH4	0.0597768	0.138046	1.2075	6.1099e-06	9.63539e-05
MTHFD2	0.625472	1.30359	1.05947	9.41252e-08	2.67796e-06
CCND2	0.707131	1.75281	1.30962	6.47314e-11	4.18424e-09
TESPA1	0.049728	0.268642	2.43355	8.35242e-13	8.69575e-11
F13A1	0.676761	2.83417	2.06621	1.54715e-11	1.17051e-09
ZG16B	0.178033	0.975372	2.45381	0.0032989	0.0140272
LINC02207	0.0107385	0.0335213	1.64228	0.00314025	0.0135627
CCDC80	0.301189	2.7112	3.17019	8.76964e-09	3.3606e-07
CFP	0.249694	0.940875	1.91384	3.68304e-10	1.98302e-08
HRH1	0.141413	0.372722	1.39818	1.29682e-09	6.25266e-08
AC010931.1	0.00978847	0.0336658	1.78213	0.00359827	0.0149477
NMNAT2	0.0370703	0.131371	1.82531	0.00240393	0.0110952
HLA-DPA1	3.60823	23.0542	2.67567	4.30165e-17	2.81149e-14
AL133419.1	0.197791	0.660566	1.73973	0.0118705	0.0358907
SLCO2A1	1.21994	2.63954	1.11348	1.68488e-05	0.00022576
ANTXR1	0.601709	2.47346	2.03939	5.97988e-08	1.80849e-06
TRGV2	0.0290468	0.105162	1.85616	5.62121e-05	0.00060754
GJA4	4.14486	8.36561	1.01315	2.71818e-07	6.7822e-06
AC090559.1	0.106699	0.384898	1.85092	9.8617e-08	2.79899e-06
COL1A1	10.5268	55.9464	2.40998	1.17301e-08	4.27902e-07
IL16	0.277985	0.695355	1.32274	2.09621e-11	1.5365e-09
DIO3	0.136232	0.381531	1.48573	0.00396665	0.0160777
CCL18	0.987265	3.14709	1.67251	1.80228e-06	3.40884e-05
AP001189.3	0.128461	0.410292	1.67532	0.000280423	0.00217673
DPEP3	0.0169536	0.0718902	2.08421	0.000224627	0.00181624
IGKV1D-16	0.0844944	0.571748	2.75845	1.46292e-05	0.000201175
BNC2	0.0252644	0.0887866	1.81323	2.22459e-06	4.07016e-05
FABP3	3.86257	8.1288	1.07348	0.000102594	0.00099054
VGLL3	0.0546999	0.188288	1.78333	2.5431e-06	4.54686e-05
TRAV39	0.0235502	0.111419	2.24219	0.000392015	0.0028164
IGKV6-21	0.0394003	1.96227	5.63817	1.43703e-05	0.000198426
PLAT	0.838601	2.10727	1.32932	1.65917e-05	0.00022359
PIK3R5	0.182397	0.598716	1.71479	1.07831e-13	1.34955e-11
CDX1	0.0481925	0.163839	1.7654	0.00578932	0.0212807
FAP	0.0668545	0.451913	2.75695	3.61397e-08	1.16007e-06
LRG1	79.0959	174.389	1.14064	3.26207e-06	5.63533e-05
AL356417.2	0.0158755	0.0581002	1.87174	0.000837387	0.00505686
CABP4	0.0760542	0.203882	1.42263	2.28716e-07	5.86855e-06
TRAV3	0.0275288	0.190687	2.7922	5.8105e-08	1.76407e-06
DPT	0.34805	3.67142	3.39897	1.78641e-06	3.39103e-05
DNAJC5B	0.044487	0.176758	1.99032	5.0694e-09	2.08893e-07
NPAS3	0.0142976	0.03416	1.25653	0.000187523	0.00157411
PDE4B	0.313366	1.03948	1.72995	1.01762e-10	6.21908e-09
TRBV14	0.0266178	0.127859	2.26408	2.27152e-06	4.13673e-05
IGHG4	2.5962	29.4403	3.50332	1.22241e-07	3.364e-06
TRBV6-6	0.0381837	0.186213	2.28592	6.08175e-05	0.000648674
AD000864.1	0.0464113	0.158519	1.77211	6.26015e-12	5.18644e-10
LILRA2	0.0532379	0.2005	1.91307	3.84772e-15	8.96367e-13
CCDC3	1.82615	4.0367	1.14437	7.95504e-06	0.000119907
F2R	2.61367	5.82684	1.15663	4.95657e-07	1.13668e-05
IGLC3	1.75605	61.8436	5.13822	3.15964e-10	1.72501e-08
FCGR1CP	0.0188055	0.168712	3.16534	7.21659e-10	3.64376e-08
GEM	0.81266	3.6219	2.15602	2.25396e-08	7.59178e-07
NNMT	30.8278	160.008	2.37584	1.10009e-11	8.48655e-10
SASH3	0.665328	3.1351	2.23638	8.47677e-17	4.24362e-14
PCDHA4	0.00589988	0.0159793	1.43744	0.00576297	0.0212235
CLNK	0.00563559	0.0323853	2.5227	9.23546e-11	5.76396e-09
CLIC6	0.248592	0.695665	1.48461	7.69683e-05	0.000787044
GPX2	137.574	288.706	1.06939	0.00018052	0.00152951
TRBV19	0.0713273	0.475262	2.7362	2.05696e-10	1.16004e-08
GIMAP4	3.17513	8.83251	1.47601	1.62565e-15	4.39655e-13
C7	1.92071	16.529	3.10529	2.48023e-06	4.45475e-05
CLECL1	0.0408554	0.222325	2.44407	5.61626e-12	4.78786e-10
TAGLN	6.62381	17.5152	1.40288	1.58086e-08	5.56825e-07
GPR68	0.142712	0.473055	1.7289	9.2222e-09	3.49419e-07
TRAV8-1	0.0103948	0.100828	3.27796	1.08054e-05	0.000155975
CXCL11	0.534989	2.0205	1.91713	8.4832e-05	0.000851182
KCNA5	0.0640672	0.162032	1.33862	0.00163572	0.00836123
RGS11	0.0636841	0.160801	1.33627	0.000276086	0.00214958
CCL17	0.216544	0.545354	1.33253	1.32587e-05	0.000185804
ENDOD1	1.33377	2.88591	1.11352	0.000134537	0.00122552
RGS1	0.890962	5.76655	2.69427	2.46668e-11	1.78033e-09
CCR5AS	0.0827671	0.324152	1.96954	5.91201e-08	1.79257e-06
FGL2	1.0503	4.2118	2.00364	4.11803e-15	9.49933e-13
TRAV10	0.0119134	0.107156	3.16905	3.13915e-05	0.000378387
IGHV4-34	1.61011	5.98541	1.8943	1.31012e-05	0.000183925
TRBV4-1	0.0505257	0.336134	2.73395	1.83578e-05	0.00024321
EOMES	0.070364	0.349413	2.31203	1.55742e-10	9.0704e-09
TOX	0.30921	0.870688	1.49357	6.57605e-08	1.96855e-06
SYNGR3	0.127367	0.298481	1.22865	0.00196276	0.00953774
TRBV15	0.0120834	0.122336	3.33975	3.57238e-06	6.10862e-05
THEMIS2	0.610455	2.5284	2.05027	2.20519e-16	9.26535e-14
HTRA4	0.0219136	0.135663	2.63013	1.95315e-06	3.64439e-05
PDE1C	0.036126	0.0916286	1.34276	0.000883141	0.00525928
CLEC4E	0.0584607	0.450707	2.94665	1.45631e-14	2.5914e-12
SLIT3	0.234974	0.737827	1.65078	6.92991e-07	1.51961e-05
MACC1	0.0683557	0.182095	1.41356	0.00302917	0.0132086
MGAT5B	0.0293821	0.0896943	1.61008	0.0168253	0.0464977
TMEM26-AS1	0.0127389	0.0345469	1.43932	0.000651468	0.00419267
CFAP54	0.00886165	0.0189678	1.0979	2.57952e-05	0.000323198
GAL3ST4	0.199908	0.956529	2.25847	6.39997e-11	4.14834e-09
AC080100.1	0.00186597	0.00852016	2.19095	0.000662881	0.0042433
IGKV1D-13	0.0562284	1.42134	4.65981	0.000111349	0.00105759
TRBV10-3	0.0407028	0.21632	2.40997	2.67043e-05	0.000332926
IGHV2-5	0.0282256	1.08309	5.262	7.73302e-07	1.6708e-05
CACNA1H	1.91062	4.3579	1.18959	0.00307348	0.0133473
FOXL1	0.0908052	0.240201	1.40339	7.25764e-06	0.000111116
PPP1R36	0.0424715	0.109013	1.35993	0.00268885	0.0121054
RRAD	0.86839	1.8912	1.12289	0.000559732	0.00372453
LINC02285	0.0435981	0.137511	1.65721	1.03318e-07	2.91483e-06
KIAA1549L	0.0120573	0.0659144	2.45068	0.00106875	0.00604638
TAGAP	0.12228	0.682846	2.48137	1.07163e-14	2.03342e-12
P4HA3	0.114773	0.248226	1.11287	9.29871e-05	0.000914289
DAB2	3.12651	6.75757	1.11195	1.80228e-06	3.40884e-05
TRBV23-1	0.020849	0.0837795	2.00662	0.00186107	0.00918782
IGHV1-69	0.0823019	3.82216	5.53732	2.77239e-06	4.90464e-05
CCL4L2	0.6279	2.31736	1.88387	3.64301e-10	1.96597e-08
ETV7	0.816036	1.85289	1.18307	0.000295868	0.00227351
TLR10	0.111683	0.311798	1.4812	6.7757e-06	0.000105093
KRT27	0.0141454	0.037793	1.41779	0.00134282	0.00720037
DUSP5	3.01467	8.02272	1.41209	4.91278e-07	1.12774e-05
GATA3	0.121415	0.509275	2.0685	2.32755e-11	1.69551e-09
PTPRE	0.318511	0.796615	1.32254	5.17485e-09	2.12466e-07
TREM2	1.6432	5.87136	1.83718	9.2222e-09	3.49419e-07
LINC00924	0.179556	0.474504	1.40198	1.39671e-06	2.75699e-05
NAPSB	0.536207	2.33085	2.12	1.74267e-09	8.11946e-08
ZNF521	0.134159	0.354446	1.40163	9.4022e-07	1.96819e-05
FSTL1	3.99204	8.10065	1.02091	1.83301e-06	3.45584e-05
CPXM2	0.227953	0.987133	2.11451	1.15628e-07	3.20449e-06
NPDC1	3.09601	6.34752	1.03578	7.87151e-08	2.30359e-06
ACKR1	0.132879	1.25997	3.2452	5.26586e-09	2.15105e-07
THY1	4.24186	9.63822	1.18407	2.08764e-07	5.39188e-06
GAS1	0.167822	0.650877	1.95545	1.56002e-05	0.000211963
KCTD12	1.13607	4.09593	1.85014	6.43022e-14	8.59639e-12
C1QTNF2	0.112374	0.305133	1.44113	4.12224e-05	0.000472477
GPR82	0.0234204	0.089061	1.92703	5.23796e-10	2.72062e-08
CLEC2B	0.637799	2.36077	1.88809	1.22318e-17	1.25131e-14
AC134312.5	0.015199	0.0713066	2.23005	0.000224115	0.00181272
PKIB	1.22744	2.7166	1.14615	0.000577637	0.00382098
WARS2-IT1	0.0110954	0.0333504	1.58774	0.00244922	0.0112554
APOBEC3D	0.451638	0.912343	1.01441	8.40846e-08	2.43949e-06
IGHA2	2.18402	10.8564	2.31349	3.45273e-05	0.000407421
FST	23.4567	47.9515	1.03157	0.00317691	0.0136778
CDR2L	0.749531	2.05366	1.45414	7.70585e-06	0.000116674
LINC02611	0.018377	0.10335	2.49157	2.62037e-12	2.44661e-10
CCR2	0.133894	0.546806	2.02994	2.62144e-10	1.44112e-08
IGKV1-5	0.980788	30.2417	4.94645	9.03014e-09	3.43803e-07
C2CD4A	0.818458	1.82491	1.15684	0.00141406	0.00747409
RLN2	0.0121772	0.0270122	1.14943	0.00767371	0.0261882
VSX1	0.0491053	0.0998298	1.02359	0.00601689	0.0219287
CSF1	2.89368	6.88962	1.25152	2.51017e-08	8.36568e-07
IGLV4-60	0.039194	1.52941	5.2862	4.45754e-06	7.40688e-05
IGHV2-70	0.0471899	1.76807	5.22755	4.26805e-06	7.12725e-05
S100B	0.262196	0.663126	1.33864	7.12728e-08	2.10941e-06
LINC02734	0.0216625	0.0673109	1.63564	5.0997e-05	0.000561229
TWIST1	0.150604	0.512692	1.76733	0.00148114	0.00772138
HPSE	0.198181	0.541635	1.4505	2.14608e-08	7.24462e-07
DOCK8	0.296153	0.877321	1.56676	1.83347e-08	6.2886e-07
MSR1	0.484931	1.53165	1.65923	1.08864e-10	6.6017e-09
AIM2	0.0462456	0.424215	3.19741	3.76024e-10	2.01537e-08
ADGRE2	0.0615561	0.230887	1.90721	3.57074e-11	2.46381e-09
AC093627.7	0.0208014	0.0468183	1.17039	0.00143653	0.00756324
MLC1	0.0314082	0.0766887	1.28787	1.83945e-05	0.000243522
GPR55	0.0134167	0.0682238	2.34625	3.27548e-10	1.77988e-08
RGS7BP	0.055907	0.20853	1.89915	0.00501156	0.0191362
LINC02391	0.0302143	0.0624933	1.04847	0.000388987	0.00280525
KCNA2	0.0045518	0.0134573	1.56388	0.0157418	0.0443366
CETP	1.26001	2.66816	1.08241	0.000184226	0.00155253
COL15A1	1.44434	4.17638	1.53184	4.14832e-07	9.78995e-06
PTPN22	0.0839047	0.354559	2.0792	4.00591e-11	2.74796e-09
CLEC12B	0.00376773	0.0119882	1.66984	0.000849522	0.00510559
SYK	0.366151	1.80918	2.30482	5.50738e-16	1.87802e-13
UBD	31.4973	81.8575	1.37789	1.63384e-05	0.000220808
LCK	0.329223	1.72606	2.39035	9.88979e-15	1.93914e-12
RNASE6	1.24338	6.4686	2.37919	3.99751e-19	2.50073e-15
AC104260.2	0.0116801	0.0338811	1.53642	0.000183339	0.00154782
TRBV7-9	0.11615	0.750945	2.69272	2.34304e-09	1.05009e-07
CD5	0.184952	1.1233	2.60252	1.20851e-14	2.25675e-12
ATP5PBP5	0.0166449	0.05791	1.79873	0.0070895	0.0246722
TRBV11-2	0.0375214	0.230107	2.61652	2.39475e-06	4.32434e-05
RAB7B	0.461862	0.997761	1.11123	1.10472e-08	4.06138e-07
CYP26A1	0.312898	0.709443	1.18099	0.00951424	0.0305795
PRKCQ-AS1	0.0758371	0.209703	1.46737	9.61845e-11	5.92441e-09
PPM1N	0.1526	0.44589	1.54693	9.98967e-07	2.06363e-05
BTK	0.190527	0.737658	1.95295	8.30819e-15	1.6852e-12
CRLF2	0.0879548	0.356086	2.01739	0.00712336	0.0247681
AP002954.1	0.0520879	0.197544	1.92316	1.03901e-05	0.000150907
GLI2	0.0400918	0.353099	3.13869	7.55998e-06	0.000114909
TRAV41	0.0320792	0.139046	2.11585	0.000154526	0.00136021
LYL1	0.462459	1.01626	1.13587	2.45371e-10	1.35524e-08
FGR	0.572633	1.59109	1.47434	9.09183e-11	5.6894e-09
STC2	0.724767	2.10587	1.53882	0.000322196	0.00241663
AC139495.2	0.0220515	0.0501226	1.18458	0.000410768	0.00291289
NKG7	2.31862	9.84301	2.08583	4.17295e-09	1.75959e-07
AC130371.2	0.0895618	0.1927	1.1054	6.86324e-06	0.00010624
FOS	7.75738	22.0082	1.5044	2.00912e-05	0.000262333
DACT3	0.150134	0.419204	1.48141	3.10423e-06	5.38639e-05
IGKV3D-11	0.0240717	0.702607	4.8673	3.14301e-05	0.000378658
ZNF860	0.0282935	0.0574419	1.02163	0.0146375	0.0419291
THBS2	1.22098	7.6366	2.64489	4.08804e-09	1.73311e-07
SCD5	0.41087	2.45313	2.57787	0.00190314	0.00934064
ZEB2	0.202525	0.621229	1.61702	1.00089e-11	7.82394e-10
TPSG1	0.174634	0.492402	1.49551	0.00360272	0.0149507
GPR18	0.0546529	0.228168	2.06173	6.91464e-09	2.72064e-07
TNFAIP8	0.481262	0.995783	1.04901	5.15723e-06	8.36282e-05
OMG	0.0243374	0.114972	2.24004	0.00266537	0.0120279
EPHA3	0.176464	0.94087	2.41462	1.92824e-06	3.60649e-05
CD96	0.143154	0.682185	2.2526	7.81002e-14	1.0266e-11
AL356234.2	0.39491	0.888318	1.16955	0.00565555	0.0209327
C1orf54	1.76642	3.81839	1.11213	6.27426e-13	6.77189e-11
TRBV7-3	0.0265978	0.191654	2.84912	2.96839e-07	7.29814e-06
GIMAP6	1.17423	2.79367	1.25045	3.15984e-10	1.72501e-08
PHACTR3	0.00821375	0.0167347	1.02673	0.0131658	0.0387514
BOC	0.0793183	0.204279	1.36482	0.0001793	0.00152302
SEZ6L	0.0158375	0.146653	3.21099	0.000271023	0.00212209
TRAV13-1	0.0346637	0.426139	3.61983	9.26541e-11	5.76735e-09
COL16A1	0.434178	1.35678	1.64383	3.07865e-06	5.35385e-05
ITGB2-AS1	0.121823	0.519475	2.09227	1.59251e-10	9.20644e-09
TRBC2	1.18347	7.49115	2.66216	5.0221e-14	7.03363e-12
GALNT7	0.281018	0.630724	1.16635	1.14681e-06	2.31616e-05
IGHV6-1	0.0475745	0.515195	3.43686	0.000121977	0.0011317
GNGT2	0.183028	0.576747	1.65587	1.78997e-15	4.73216e-13
NHLRC4	0.0638193	0.16668	1.38502	8.11411e-10	4.07072e-08
TRBJ2-1	0.0762951	0.514168	2.75258	6.18591e-06	9.72267e-05
CLEC10A	0.75822	1.89709	1.3231	4.61993e-08	1.4513e-06
GNLY	0.52102	1.18402	1.18428	0.000147121	0.00131221
CCL4	0.583087	2.52511	2.11456	8.88755e-14	1.14271e-11
GVINP1	0.0680372	0.239508	1.81568	1.8199e-10	1.04952e-08
TBX21	0.12475	0.39589	1.66606	7.3676e-10	3.70411e-08
GPRIN3	0.281369	0.846358	1.5888	5.6151e-09	2.27006e-07
AC090337.1	0.00970837	0.0230454	1.24718	0.00206776	0.00990276
AF124730.2	0.455791	1.01665	1.15738	0.00127946	0.00692852
CCDC184	0.0768956	0.16794	1.12697	7.95504e-06	0.000119907
ADAM28	0.0635464	0.324563	2.35261	1.66571e-12	1.59319e-10
M1AP	0.0426367	0.0892651	1.066	1.5162e-09	7.20699e-08
AC134043.3	0.0997985	0.215152	1.10827	0.00420393	0.0167817
MYO10	0.622456	1.31265	1.07644	0.00210988	0.0100352
MYOZ2	0.00589105	0.0190947	1.69658	0.000404705	0.00288205
MMP2	1.84484	10.1696	2.46269	4.27821e-08	1.3548e-06
KCNA3	0.0176179	0.117247	2.73444	1.40625e-10	8.35547e-09
CDH17	0.115769	0.837047	2.85406	0.00148344	0.00772379
KLHL6	0.0944618	0.34704	1.8773	3.94565e-12	3.55698e-10
GDF3	0.00728484	0.0245958	1.75544	0.0010103	0.00582489
CCL24	0.359151	1.16597	1.69888	3.75104e-07	8.96933e-06
IGKV3D-20	0.193532	4.43198	4.51731	1.84804e-06	3.48139e-05
S100A4	7.93803	22.0892	1.47649	3.7149e-12	3.36184e-10
GPR84	0.0370304	0.223908	2.59612	2.67859e-07	6.70473e-06
SIGLEC5	0.0209599	0.0754063	1.84706	1.14651e-08	4.19537e-07
IGLV8-61	0.153062	11.6284	6.24739	9.5481e-07	1.99341e-05
PMEPA1	2.0799	5.02978	1.27398	0.000384035	0.0027803
GZMB	0.46039	1.57495	1.77438	4.00652e-06	6.7771e-05
RHOH	0.115317	0.400905	1.79766	2.19611e-11	1.60473e-09
SIGLEC12	0.169535	0.429197	1.34006	0.00103714	0.00591774
STK32B	0.0716572	0.153754	1.10144	0.000864458	0.00516896
CR1	0.0139409	0.0920884	2.7237	7.20835e-11	4.58392e-09
C9orf139	0.030088	0.0707095	1.23271	2.96213e-07	7.29038e-06
LINC02422	0.0211983	0.0893488	2.0755	1.07118e-05	0.000154814
APOBEC3C	1.37408	3.72023	1.43692	2.78532e-14	4.4281e-12
TBXAS1	0.355469	1.24744	1.81118	8.84996e-17	4.33814e-14
TCF21	0.0664322	0.21545	1.6974	7.36717e-07	1.60353e-05
DPYSL3	1.03736	2.68681	1.37298	6.01238e-06	9.53913e-05
ARHGAP31	0.439218	1.04132	1.24541	1.67086e-09	7.80034e-08
MMP9	2.6943	10.2348	1.9255	7.57975e-08	2.23489e-06
ARHGAP30	0.81644	2.48628	1.60657	6.14927e-12	5.14897e-10
IGKV2-24	0.184214	2.7131	3.88049	9.35417e-09	3.53849e-07
THEMIS	0.0298813	0.198763	2.73373	5.60701e-13	6.13615e-11
C1QC	16.0046	77.7067	2.27955	4.11849e-17	2.76869e-14
RORB	0.00352945	0.0321416	3.18692	2.08084e-06	3.84604e-05
SUSD5	0.0538767	0.215698	2.00128	0.00128565	0.00695723
PCDHA10	0.00717258	0.0326189	2.18515	0.00228272	0.0106504
IGHV5-51	1.39481	14.921	3.4192	2.25424e-09	1.02197e-07
AC090152.1	0.31013	0.746445	1.26716	3.62392e-06	6.18776e-05
MAL	0.159752	0.447094	1.48475	2.97381e-07	7.30384e-06
CCR6	0.0177081	0.0366692	1.05016	0.0168941	0.0466497
CASP1P2	0.0144748	0.0485159	1.74491	2.69945e-05	0.000335173
IL18RAP	0.087127	0.303685	1.80139	3.4974e-12	3.17724e-10
STS	1.66854	4.31906	1.37213	8.24624e-05	0.000831658
CAMKK1	0.128534	0.27984	1.12245	1.30902e-08	4.69511e-07
SLC7A7	0.805665	2.24711	1.47982	5.3906e-09	2.19439e-07
RIMBP3	0.00691854	0.0146165	1.07905	0.00384548	0.0157026
KRT39	0.0135988	0.0646983	2.25025	0.000331694	0.00247759
ANO4	0.0423774	0.0964919	1.18711	0.000162694	0.0014136
IGKV1-12	0.0238465	0.602928	4.66013	0.000667619	0.00426627
TIFAB	0.0146835	0.0778219	2.40598	2.38221e-09	1.06157e-07
AC004585.1	0.0576772	0.359321	2.6392	6.42592e-10	3.27263e-08
PCDHGA12	0.0660092	0.200281	1.60128	0.00126175	0.00686421
NLRC3	0.155541	0.422364	1.4412	4.29148e-11	2.91833e-09
PADI4	0.0142973	0.0334472	1.22615	0.0175531	0.0479237
LINC01638	0.0167696	0.0969098	2.5308	0.000588471	0.00388281
LINC02345	0.0185324	0.0456314	1.29998	0.00031738	0.00239347
RASL11B	0.141881	0.301029	1.08522	0.00263328	0.0119036
FOXS1	0.896053	2.27504	1.34423	3.47846e-05	0.000409838
PDE1A	0.146784	0.486314	1.72819	5.71054e-07	1.2821e-05
SAA1	164.544	1449	3.13852	3.16954e-07	7.7121e-06
FBN1	0.632242	2.00155	1.66257	5.22732e-07	1.18949e-05
CLIC2	1.01832	2.56523	1.3329	6.54712e-11	4.22047e-09
KCNK6	0.319648	0.959053	1.58513	7.84977e-13	8.3197e-11
HCST	1.74611	6.90438	1.98337	8.76627e-15	1.76292e-12
MIR223HG	0.0739225	0.240177	1.70001	2.26422e-09	1.02452e-07
TRAV12-2	0.0299736	0.303733	3.34104	1.00168e-10	6.15364e-09
AC004865.2	0.0649022	0.174065	1.42329	1.14525e-07	3.1785e-06
GALNT16	0.113012	0.248945	1.13935	0.000160809	0.00140032
NCF2	1.36459	4.31316	1.66028	1.76109e-09	8.18905e-08
XIRP1	0.00760374	0.0366095	2.26744	0.0006152	0.00402308
FAM177B	0.115	0.402242	1.80643	7.23873e-09	2.82455e-07
LRRC15	0.02353	0.19797	3.07271	0.000125028	0.00115545
LINC00243	0.004828	0.0290525	2.58916	1.07689e-08	3.99026e-07
GNG2	0.372368	1.07139	1.52469	1.82515e-14	3.06743e-12
CALB2	0.0930659	0.191769	1.04305	0.00829396	0.02772
PODN	0.380329	2.1666	2.51011	9.15114e-08	2.6099e-06
AC092384.1	0.00693398	0.0188559	1.44326	0.000551124	0.00368183
LINC02033	0.031076	0.0741901	1.25543	0.000218535	0.00177675
CNR2	0.00952519	0.0451482	2.24485	4.79831e-05	0.000533804
RGS18	0.0813099	0.370947	2.18971	3.43692e-14	5.21747e-12
AMPD1	0.00225656	0.0299358	3.72968	0.000112379	0.00106191
TIMP1	88.8438	209.555	1.23799	8.488e-08	2.45048e-06
INPP5D	0.663733	1.55417	1.22747	5.45642e-12	4.68555e-10
GPR34	0.364948	1.54728	2.08398	9.12606e-15	1.81972e-12
DUSP27	0.00278353	0.0280224	3.3316	0.000445609	0.00310383
AC021683.1	0.00616439	0.025778	2.06411	0.00406817	0.0163848
GATA2-AS1	0.182779	0.418982	1.19679	0.000316957	0.00239105
PDCD1LG2	0.146754	0.699191	2.25228	4.89867e-12	4.30077e-10
FXYD5	5.21312	10.8952	1.06348	5.73073e-09	2.31284e-07
SFRP4	0.348399	1.81246	2.37913	4.85282e-06	7.94392e-05
SPP1	120.993	377.591	1.6419	0.00581959	0.0213651
PTCRA	0.0393436	0.153808	1.96693	4.5467e-07	1.06025e-05
BEND4	0.00939821	0.0221	1.23359	0.00209455	0.00999613
SIRPB1	0.0538437	0.15295	1.50621	1.7458e-07	4.60504e-06
ADAMTS12	0.183218	0.555643	1.6006	1.2075e-06	2.42625e-05
CD247	0.3197	0.962512	1.59009	4.5446e-11	3.0727e-09
SPIC	0.0437663	0.157492	1.84738	9.59391e-07	2.0012e-05
AC002398.2	0.028827	0.265204	3.20161	0.00326369	0.0139142
RTP5	0.00419918	0.0397388	3.24237	4.22595e-05	0.000482447
AL391832.3	0.038846	0.0877779	1.17609	0.00160904	0.00824817
NCR1	0.0473918	0.10185	1.10373	2.35045e-05	0.000299101
IL2RG	3.38629	8.10376	1.25889	7.80342e-12	6.281e-10
FAM163B	0.147005	0.627492	2.09373	0.000117988	0.00110208
DOK3	0.356261	0.895073	1.32907	1.27374e-10	7.60653e-09
IGLC7	0.156356	2.57678	4.04266	2.1313e-06	3.92389e-05
AC005082.1	0.0187855	0.0487885	1.37692	2.61311e-05	0.000326876
RUBCNL	0.0966323	0.292433	1.59753	1.22321e-11	9.37491e-10
CCL20	12.209	33.4155	1.45258	0.000246672	0.00196344
TRBC1	0.0349721	0.217069	2.63387	5.29755e-12	4.58258e-10
RAC2	1.93085	7.79717	2.01371	1.47583e-14	2.5914e-12
CD180	0.0970507	0.433752	2.16006	3.26822e-15	7.84673e-13
HSPB2	0.128205	0.367593	1.51966	8.01703e-06	0.000120632
RNF150	0.0902292	0.181505	1.00835	1.01641e-05	0.000148277
NCF4	0.840914	3.54672	2.07646	7.39669e-18	9.66871e-15
LYVE1	0.481313	1.29907	1.43243	0.000346171	0.00256295
IGHV1-69D	0.519776	8.77538	4.0775	4.93974e-08	1.52931e-06
CD3D	1.92194	5.65983	1.5582	7.94613e-08	2.31966e-06
CMKLR1	0.357527	1.41522	1.9849	5.42289e-17	3.35777e-14
CARMIL2	0.086756	0.26389	1.6049	2.62037e-09	1.15892e-07
OAS2	2.28083	5.98722	1.39233	1.09333e-07	3.05523e-06
CALCRL	1.49944	3.0926	1.0444	9.16861e-05	0.000904521
IGKV3-7	0.0222922	0.549531	4.62359	6.14786e-05	0.000654094
SNCG	9.14919	23.6867	1.37236	0.00154439	0.00796885
AC010175.1	0.132184	0.499896	1.91908	2.80949e-05	0.000345424
COTL1	1.99994	6.94064	1.79511	8.72463e-16	2.666e-13
C16orf54	0.159976	0.645603	2.0128	6.44993e-12	5.30631e-10
IL15	0.152666	0.332917	1.12478	5.3207e-07	1.20724e-05
GPR85	0.0375625	0.0887619	1.24065	1.61509e-05	0.000218524
MS4A7	0.827914	3.43648	2.05338	5.57617e-18	9.37156e-15
AL359220.1	0.010973	0.0304966	1.47468	4.15517e-07	9.7963e-06
GIMAP1	0.470041	1.21067	1.36494	7.51258e-14	9.93054e-12
ZNF462	0.0792733	0.161251	1.0244	0.000181747	0.00153825
JHY	0.0658847	0.151821	1.20436	1.19474e-11	9.18658e-10
PIK3R6	0.207379	0.420804	1.02088	7.63012e-07	1.65008e-05
BHLHE22	0.0283073	0.224654	2.98846	4.10167e-08	1.30416e-06
C11orf45	0.136661	0.287502	1.07298	1.04308e-06	2.14345e-05
CDH11	0.184522	0.74467	2.01281	8.74967e-06	0.000130216
SCGB2A1	0.328973	0.671208	1.02879	0.0113283	0.0347332
LINC01841	0.0088908	0.0316414	1.83143	0.00242843	0.0111883
CCDC102B	0.297011	0.612033	1.04309	1.17973e-05	0.000167925
GPC4	0.946	1.95823	1.04964	0.00791513	0.0267926
RNU4-62P	0.114163	0.47594	2.05968	6.1796e-05	0.00065584
KRT23	4.4254	14.9049	1.75191	6.6739e-05	0.000701027
AMPH	0.0353381	0.106059	1.58558	6.65134e-05	0.000699283
AC092809.3	0.0487202	0.167616	1.78256	2.11389e-06	3.89752e-05
CLEC4D	0.00549353	0.0285211	2.37622	4.98395e-07	1.14184e-05
GPBAR1	0.214524	0.765914	1.83604	1.11582e-08	4.09582e-07
CD248	2.86586	5.78919	1.01439	5.28526e-05	0.000577239
IFITM1	11.6782	41.8167	1.84027	1.85605e-09	8.57977e-08
TRAV6	0.0171625	0.0984249	2.51976	6.28023e-06	9.843e-05
SRPX2	0.549489	2.7834	2.34069	1.61247e-08	5.62906e-07
IGKV1OR2-108	0.156216	1.3605	3.12253	0.0055346	0.0206017
CRISPLD2	0.546402	2.51503	2.20254	9.60052e-09	3.62004e-07
IL13RA2	0.477844	1.32771	1.47432	0.00403754	0.0162844
FBLN5	2.04387	5.47808	1.42236	9.04023e-05	0.000894945
IGLV3-9	0.0470702	3.16204	6.0699	2.92992e-08	9.58805e-07
BHLHE41	0.493541	1.13833	1.20567	5.68263e-06	9.11429e-05
DNM3OS	0.0634081	0.176118	1.4738	2.83368e-06	4.99058e-05
MYOF	0.683469	2.18861	1.67907	3.56268e-07	8.5537e-06
AL135818.2	0.0150263	0.0623518	2.05294	1.05103e-06	2.15603e-05
COL1A2	5.61654	28.9065	2.36364	3.36084e-09	1.4483e-07
LCP1	4.93192	15.8143	1.68101	1.92449e-14	3.21144e-12
LGALS9C	0.0909685	0.184607	1.02102	0.0131336	0.0386613
JAK3	0.36813	1.32169	1.8441	6.22312e-12	5.17399e-10
HERC6	0.680542	1.46072	1.10192	4.60193e-05	0.000517585
LILRA6	0.103439	0.237584	1.19967	7.65169e-08	2.25046e-06
CCN3	0.518245	1.16976	1.17451	0.000239393	0.00191783
PI16	0.0262778	0.116808	2.15222	1.40673e-05	0.000195044
FCMR	0.313655	1.567	2.32075	1.47583e-14	2.5914e-12
WDFY4	0.111458	0.360048	1.69169	1.51011e-12	1.46824e-10
LINC02086	0.0176486	0.0386252	1.12999	0.00155813	0.00802744
MUC12	0.0248069	0.128457	2.37247	0.00529149	0.0199213
L3MBTL4-AS1	0.0298147	0.0837208	1.48956	9.51795e-08	2.70468e-06
HLA-DMB	0.977811	5.1654	2.40125	6.86738e-18	9.50486e-15
SH2D2A	0.480456	1.30135	1.43753	1.87563e-09	8.63636e-08
TLR2	0.636945	1.73622	1.44671	2.68769e-08	8.89433e-07
VIP	0.11427	0.284788	1.31744	0.00815747	0.0273785
MRC2	1.20449	2.98144	1.30759	6.47474e-09	2.56041e-07
NPY5R	0.0167384	0.0762534	2.18764	0.000620075	0.00404372
SELP	0.186739	0.618692	1.7282	2.51017e-08	8.36568e-07
IGKV1-8	0.0571455	1.12812	4.30314	5.52423e-07	1.24741e-05
AL392048.1	0.0230711	0.0550927	1.25577	0.00170708	0.00862671
LTA	0.0513612	0.297264	2.53299	8.14656e-13	8.51913e-11
AC002091.1	0.0368856	0.150021	2.02403	5.49633e-09	2.23356e-07
CD33	0.106438	0.398433	1.90433	1.456e-15	4.03038e-13
AC104083.1	0.780501	1.96929	1.3352	1.34674e-05	0.000188392
SLAMF1	0.0663788	0.394231	2.57025	3.0528e-16	1.12077e-13
AC120498.10	0.123491	0.324492	1.39378	0.00457492	0.0178809
FAM78A	0.406275	0.946	1.21938	5.86235e-12	4.94392e-10
PARM1	0.823299	1.68289	1.03145	1.21792e-06	2.44092e-05
AC093567.1	0.00767606	0.0247455	1.68873	0.000623452	0.00405787
PYCARD	5.03821	10.3563	1.03953	0.000132693	0.00121295
CD300A	0.628031	2.16343	1.78441	6.61033e-15	1.3887e-12
IKZF1	0.129592	0.629299	2.27977	2.46974e-16	1.00191e-13
GPR174	0.0240746	0.217266	3.17388	1.06905e-09	5.25129e-08
LINC02132	0.0261325	0.0647763	1.30962	0.00061961	0.00404181
PDZRN4	0.00814014	0.0591043	2.86014	0.000101502	0.000983223
CCRL2	0.27763	0.763214	1.45893	5.77681e-11	3.77564e-09
CALHM6	0.668588	4.20784	2.65389	6.52187e-15	1.38246e-12
CLEC11A	1.81803	5.37465	1.5638	3.22932e-05	0.000386287
GLI3	0.0681986	0.171536	1.3307	1.96368e-05	0.000256829
GDF5	0.00443518	0.017111	1.94786	0.00743952	0.025595
AC027031.2	0.154139	0.47898	1.63573	9.54412e-06	0.000140267
BCL2A1	0.634247	1.92068	1.5985	2.40016e-10	1.33192e-08
LAIR1	0.410583	1.64015	1.99809	2.16785e-14	3.56696e-12
CSF1R	1.27208	5.99259	2.23599	6.18862e-18	9.50486e-15
IL21R	0.0400555	0.284027	2.82596	2.52459e-11	1.81101e-09
AC105384.1	0.0110773	0.0279287	1.33415	0.0146509	0.0419625
SSPN	0.110876	0.408718	1.88216	3.37571e-07	8.17151e-06
TMEM204	3.37724	6.78772	1.00708	4.74133e-07	1.09586e-05
IGHV3-20	0.0191887	1.08938	5.8271	4.63023e-06	7.64524e-05
BACE2	1.52601	4.4789	1.55338	1.11688e-05	0.000160238
IL12RB1	0.154313	0.67265	2.12399	4.21983e-16	1.48192e-13
CD300E	0.0938401	0.26838	1.516	4.13028e-09	1.74473e-07
SLC28A3	0.121847	0.246563	1.01688	0.000552853	0.00369024
IGKV4-1	3.78449	39.8811	3.39754	2.69115e-07	6.72901e-06
FCGR3A	3.67048	11.9364	1.70133	1.11777e-09	5.43389e-08
COLEC12	0.273937	0.774184	1.49883	9.83676e-05	0.000958382
AC007728.2	0.0397622	0.0810558	1.02752	0.00521505	0.0197148
CXorf65	0.0637883	0.172757	1.43738	1.35568e-05	0.000189409
C11orf21	0.0716046	0.195747	1.45087	3.4062e-07	8.23684e-06
PSMB9	7.77869	15.9914	1.0397	2.48426e-05	0.000313417
HLA-B	254.481	555.683	1.1267	9.98967e-07	2.06363e-05
TRBV5-6	0.0256204	0.226376	3.14335	1.18103e-07	3.26796e-06
LXN	0.840751	2.42756	1.52975	1.02408e-07	2.89262e-06
CD5L	1.27738	5.1324	2.00645	0.00104975	0.00595919
SNAI1	0.641295	1.94605	1.60149	3.6272e-07	8.69972e-06
C1QTNF1	1.018	7.61992	2.90403	1.84022e-10	1.05606e-08
PLTP	6.777	16.3196	1.26789	3.32628e-09	1.43604e-07
CEACAM4	0.043658	0.181338	2.05437	6.67954e-12	5.45704e-10
LINC01150	0.0773696	0.219066	1.50152	3.16822e-08	1.03248e-06
GGT5	1.14302	4.5862	2.00445	2.81812e-09	1.2302e-07
TBC1D27P	0.00455935	0.0224532	2.30002	2.96216e-06	5.19349e-05
CNTN4	0.0878014	0.187236	1.09254	0.0123021	0.0368735
LINC01010	0.1423	0.298165	1.06718	0.0119676	0.0361517
TM6SF1	0.0823509	0.294263	1.83725	7.05474e-09	2.76308e-07
AC243962.1	0.00890387	0.053656	2.59123	1.22703e-05	0.00017413
CD163L1	0.543434	1.08825	1.00183	8.32544e-07	1.78081e-05
LY75	0.111526	0.273628	1.29483	9.9939e-09	3.75633e-07
XCR1	0.0127248	0.13212	3.37614	5.11958e-11	3.41243e-09
COMP	0.228003	1.26471	2.47168	0.000415288	0.00293433
RNF175	0.0432616	0.109626	1.34143	1.07258e-07	3.00582e-06
IKZF3	0.164193	0.719806	2.13221	3.18194e-11	2.2216e-09
PMAIP1	0.22396	0.49499	1.14416	1.43291e-05	0.000197975
GBP5	0.191603	1.9703	3.36222	1.43017e-13	1.74354e-11
AMPD3	0.237969	0.573715	1.26956	5.43618e-08	1.66547e-06
SPINK1	92.0386	247.801	1.42887	0.00308198	0.0133793
SRPX	0.378582	2.90079	2.93777	8.09743e-08	2.35506e-06
WNT10B	0.0578602	0.129905	1.16681	5.78109e-08	1.75741e-06
CD84	0.155577	0.697694	2.16496	1.07163e-14	2.03342e-12
IGLV5-45	0.0561258	2.6078	5.53803	3.24901e-08	1.05588e-06
IGLV3-27	0.049303	5.36939	6.76694	2.75528e-07	6.85295e-06
CD38	0.377437	0.84135	1.15647	1.94457e-06	3.63126e-05
PLXDC1	0.41081	0.956006	1.21855	4.50201e-05	0.000509759
ARL11	0.0843069	0.271894	1.68932	5.8216e-13	6.3415e-11
TRBV20-1	0.195852	1.07289	2.45368	9.24999e-10	4.61108e-08
SULF1	0.560276	2.34511	2.06545	6.85176e-05	0.000714606
TSPAN2	0.100683	0.245731	1.28725	7.00166e-06	0.000107754
CCL19	0.984485	19.8256	4.33185	4.62126e-09	1.92449e-07
EGR3	0.0899634	0.288484	1.68108	1.77205e-06	3.37608e-05
EPB41L3	0.137333	0.534587	1.96075	8.11903e-14	1.06129e-11
AC099066.2	0.0646625	0.198535	1.61839	0.0018721	0.00922485
ITGAD	0.1397	0.415291	1.5718	2.79305e-07	6.91764e-06
IGKV2D-40	0.123885	2.06739	4.06074	5.90557e-06	9.43328e-05
INMT	0.642981	2.75622	2.09985	6.02087e-07	1.34535e-05
JCHAIN	0.87655	12.9392	3.88376	4.9675e-09	2.05053e-07
CLEC12A	0.0643076	0.277547	2.10967	8.04713e-13	8.45272e-11
MMRN1	0.249126	0.542035	1.12151	0.00298964	0.0130881
IGLV7-46	0.235997	2.92429	3.63124	0.000115924	0.00108798
DOCK10	0.227257	0.658354	1.53454	4.81733e-09	1.99906e-07
AC114284.1	0.015113	0.0480832	1.66975	0.000293352	0.00226082
CD40LG	0.0924171	0.514026	2.47561	8.66081e-14	1.11967e-11
CXCL12	2.56994	7.95233	1.62964	6.40931e-09	2.5388e-07
AEBP1	3.7373	20.1036	2.42739	3.73827e-08	1.19508e-06
ITGA11	0.172813	0.51019	1.56182	2.39371e-07	6.10201e-06
DCLK1	0.0255581	0.0946796	1.88927	1.01963e-08	3.81418e-07
CD300LF	0.207886	0.811561	1.9649	3.9183e-14	5.76211e-12
GPNMB	2.71194	10.1514	1.90428	1.12972e-09	5.48065e-08
LBH	2.49024	6.314	1.34227	8.68176e-09	3.33235e-07
LINGO3	0.0194294	0.0462544	1.25135	0.000162636	0.0014136
RUNX1T1	0.0482643	0.110155	1.19051	5.20904e-05	0.000571658
NOTCH3	2.55554	5.79366	1.18085	3.20536e-05	0.000383811
HAS1	0.0317929	0.227201	2.83719	0.000400019	0.0028582
DHH	0.0448429	0.126299	1.49389	4.1505e-05	0.000475448
AC015922.3	0.353499	0.766231	1.11607	2.81026e-06	4.95672e-05
TMIGD3	0.171823	0.7189	2.06486	1.85959e-12	1.76429e-10
JAM2	0.47802	1.04702	1.13115	4.56568e-06	7.54926e-05
IGHV3-53	0.0622848	2.0788	5.06073	1.9796e-08	6.75042e-07
RAB33A	0.100485	0.329125	1.71166	5.94369e-11	3.87393e-09
COL17A1	0.0388598	0.0799532	1.04088	0.0147009	0.042069
IGFBP5	6.23205	15.0009	1.26727	0.00439987	0.0173524
CXCR1	0.0406936	0.153582	1.91614	0.000171302	0.00147209
ZBED2	0.027878	0.188693	2.75885	1.33862e-06	2.65791e-05
CD274	0.200289	0.549504	1.45604	8.77151e-07	1.85765e-05
RPL7AP64	0.0222769	0.0563261	1.33825	0.00287593	0.0127052
FCGR2A	1.08839	2.57752	1.24379	1.9581e-07	5.10776e-06
AC034213.1	0.103638	0.376539	1.86125	0.00475267	0.0183833
IGHM	3.44462	30.4302	3.14308	2.64865e-08	8.78985e-07
LIF	0.894364	1.86194	1.05787	2.01263e-07	5.2096e-06
IGLV2-23	0.324714	36.7428	6.82215	1.20789e-10	7.25013e-09
TPSAB1	0.86507	2.09866	1.27858	3.10634e-05	0.000375009
EVI2B	0.601035	3.09086	2.36249	3.40532e-18	6.67698e-15
TRAV8-3	0.0309305	0.271926	3.13611	1.01911e-08	3.81418e-07
TRAV8-6	0.0232077	0.230363	3.31123	2.06084e-10	1.16004e-08
AC099524.1	0.00811656	0.0347541	2.09825	3.60564e-05	0.000421237
C4orf50	0.000972573	0.00595368	2.6139	4.72875e-06	7.77518e-05
CD86	0.37828	1.61138	2.09077	1.73229e-16	7.83828e-14
OR52N4	0.0234112	0.0634408	1.43821	0.0070576	0.0246051
ANK2	0.0811396	0.178612	1.13835	4.69937e-07	1.0883e-05
FOXF2	0.153462	0.359954	1.22993	6.35641e-05	0.000671576
CRHBP	0.513088	1.45	1.49878	0.00225894	0.0105541
RYR1	0.0402808	0.119345	1.56697	1.1645e-10	7.00756e-09
IGHV3-43	0.129186	2.76315	4.41879	0.000125371	0.00115771
SAA2	17.5166	176.12	3.32976	8.09743e-08	2.35506e-06
AC091182.1	0.0431072	0.130778	1.60112	6.70419e-05	0.000702836
PLD4	0.0599536	0.270848	2.17556	8.56076e-10	4.27657e-08
NCKAP1L	0.295744	1.3531	2.19385	5.58191e-17	3.36761e-14
FGD3	0.478188	1.03892	1.11943	2.12511e-08	7.18415e-07
SOX8	0.0254527	0.0663021	1.38124	0.000600769	0.00394846
MEI1	0.10862	0.246476	1.18217	0.00018052	0.00152951
KRT36	0.00458093	0.0236563	2.36851	2.37707e-05	0.000301673
LAIR2	0.048826	0.394995	3.01611	2.80938e-09	1.22866e-07
AC021683.2	0.00251615	0.0073822	1.55283	0.0166967	0.0462348
AC015819.1	0.0737364	0.279348	1.92162	8.3276e-12	6.57517e-10
GNG8	0.137603	0.290419	1.07763	0.000555714	0.00370723
HNRNPA1P21	0.117512	0.447533	1.92919	2.66613e-08	8.83539e-07
IGHV4-31	0.0825798	7.26701	6.45943	4.93894e-09	2.04457e-07
ANGPTL1	0.84093	2.47674	1.55838	0.0153412	0.0434838
PLAC8	0.315755	0.649415	1.04034	1.14555e-07	3.1785e-06
HP	662.151	1387.33	1.06708	0.000150179	0.00133191
IL18BP	1.25291	2.96645	1.24345	3.30142e-10	1.78984e-08
TRBV29-1	0.107072	0.6485	2.59853	2.37752e-07	6.06731e-06
FAM43B	0.112415	0.280363	1.31846	0.00041248	0.00292027
SPOCK2	1.03217	2.77616	1.42742	1.56853e-09	7.39597e-08
TRAV2	0.0583554	0.224776	1.94555	0.000162792	0.0014138
WDR49	0.00517034	0.0125318	1.27726	0.0146896	0.042063
TNFRSF8	0.0336523	0.128311	1.93087	4.04177e-12	3.61592e-10
TREML1	0.0402306	0.103877	1.36852	0.000153075	0.00135141
FIBIN	0.730306	1.54342	1.07956	0.000750404	0.00465689
IGLV10-54	0.143711	2.71865	4.24165	0.00125255	0.00682518
TRG-AS1	0.0580309	0.203878	1.81281	4.86767e-11	3.263e-09
SLC24A4	0.00897503	0.019554	1.12347	1.45844e-07	3.9398e-06
TRGV3	0.0291997	0.101665	1.7998	0.000257309	0.00203298
LAT2	0.799543	1.6574	1.05168	1.05986e-09	5.21704e-08
COL3A1	11.0199	60.2815	2.4516	5.13329e-08	1.58505e-06
PCBP3	0.065748	0.141053	1.10121	7.29871e-07	1.5901e-05
TMSB4X	168.622	345.875	1.03646	8.40846e-08	2.43949e-06
MUC1	0.631574	1.9475	1.6246	0.00928954	0.0300527
PDGFD	1.31664	3.47804	1.40142	0.00828199	0.0276878
AL365361.1	0.0534512	0.25389	2.24791	1.60169e-09	7.52337e-08
GLIPR1	0.493107	1.90957	1.95327	7.08869e-11	4.52005e-09
GPR183	0.520686	2.77457	2.41378	1.59835e-14	2.76526e-12
AC016397.2	0.00762026	0.015686	1.04156	0.00416842	0.0166759
JAKMIP1	0.0355706	0.177064	2.31551	2.0478e-11	1.51043e-09
IGLV1-51	1.79387	21.7544	3.60015	2.55373e-06	4.56239e-05
TRAV17	0.0375137	0.177574	2.24293	8.12138e-07	1.74191e-05
ICOS	0.0411117	0.307472	2.90283	1.12971e-12	1.13593e-10
ANKRD44-AS1	0.0251095	0.151126	2.58944	1.18196e-07	3.26796e-06
IPCEF1	0.0525397	0.152687	1.5391	1.5443e-13	1.87298e-11
FUT6	1.39389	3.19832	1.1982	0.00489382	0.0187997
IGHV4-55	0.0449164	0.726477	4.0156	1.86282e-06	3.5063e-05
CACNA2D1	0.0967004	0.249518	1.36755	1.81759e-06	3.43226e-05
CYBB	0.70253	4.6087	2.71373	1.54585e-16	7.13181e-14
TRAV36DV7	0.0176512	0.109336	2.63093	1.6784e-05	0.000225663
PNOC	0.0114505	0.0951281	3.05446	2.40092e-07	6.11377e-06
CD177	0.0485964	0.531249	3.45047	8.52241e-05	0.000854747
INSL3	0.0449195	0.139603	1.63592	0.000146943	0.00131221
IGHV4-59	1.4598	16.5861	3.50613	4.08382e-06	6.87818e-05
SLC24A3	0.194144	0.397325	1.03319	0.000144062	0.00129331
SYNC	0.0291063	0.113719	1.96607	0.000179614	0.00152513
CD72	0.290632	1.24783	2.10216	7.98016e-15	1.63274e-12
AC109446.3	0.0261022	0.120249	2.20378	1.06465e-07	2.99286e-06
KLRB1	0.571287	2.38938	2.06435	1.30746e-13	1.60226e-11
FOXC2	0.0781063	0.260994	1.7405	3.77434e-07	9.01588e-06
AC012645.3	0.0625629	0.15186	1.27936	5.67522e-07	1.27782e-05
IGKC	6.78039	189.551	4.80507	3.96381e-09	1.68347e-07
GPR1	0.0349436	0.113128	1.69485	0.00109321	0.0061438
PSTPIP1	0.297111	0.792945	1.41622	4.55829e-12	4.03203e-10
SIGLEC8	0.0415831	0.261269	2.65147	4.54028e-11	3.0727e-09
CHRM3-AS2	0.014938	0.0511221	1.77496	2.68003e-06	4.75913e-05
CTLA4	0.132479	0.629637	2.24875	2.33278e-10	1.30066e-08
BTLA	0.0141755	0.128536	3.1807	1.17583e-13	1.45611e-11
TNIP3	0.00729766	0.0559812	2.93944	7.25355e-09	2.82564e-07
CXCR2	0.0386807	0.116131	1.58607	0.00397735	0.0160934
AC109479.1	0.0472268	0.167797	1.82904	1.91262e-06	3.58476e-05
COL13A1	0.0670378	0.191521	1.51446	5.36799e-07	1.21562e-05
CCL13	0.11109	0.647213	2.54251	5.20382e-07	1.18529e-05
IGHV1-45	0.0242091	0.238704	3.3016	0.000112178	0.00106191
SGCD	0.069268	0.24015	1.79367	8.01577e-06	0.000120632
AL162424.1	0.0232368	0.118275	2.34766	7.25309e-05	0.000748379
BANK1	0.0395907	0.186238	2.23391	0.00295176	0.0129623
GLIPR2	0.918716	2.95885	1.68735	2.71245e-12	2.52258e-10
AL445426.1	0.0146702	0.0503567	1.77929	0.00274225	0.0122876
IGHV2-26	0.0910531	3.97043	5.44644	8.42862e-06	0.000126103
KCNQ1	1.09958	2.7396	1.31701	6.23671e-07	1.38568e-05
NCF1C	0.156677	0.778937	2.31371	2.76553e-16	1.06672e-13
EPHB3	0.342054	0.766712	1.16446	0.00419265	0.016743
IFI6	84.4978	185.708	1.13605	0.0129994	0.0383238
DTHD1	0.00709054	0.0288891	2.02656	0.000347822	0.00257355
ATP2A3	0.789941	1.91163	1.27499	7.1658e-09	2.80073e-07
PTCHD4	0.168669	0.355501	1.07566	0.00156677	0.00806839
TCL1A	0.121551	0.295802	1.28307	0.000257161	0.0020325
RCVRN	0.0028679	0.00856805	1.57897	0.000297249	0.00228263
MIAT	0.0423776	0.19004	2.16493	4.29485e-06	7.16691e-05
IGLV7-43	0.638378	3.15099	2.30332	2.77453e-05	0.000342327
TREM1	0.0797834	0.379858	2.2513	1.48917e-05	0.000204343
AC074011.1	0.0169131	0.0406229	1.26415	0.00268111	0.012085
FCRLA	0.329461	0.672732	1.02992	0.00473432	0.0183334
MXRA5	0.193613	1.08556	2.4872	2.39039e-08	8.01189e-07
TTC16	0.0152679	0.0314064	1.04056	0.000670288	0.00427868
CADM3-AS1	0.00143415	0.0103352	2.8493	0.000166207	0.00143612
CYTIP	0.253279	1.46092	2.52808	7.59178e-16	2.38169e-13
AC002091.2	0.0315167	0.101936	1.69347	3.27694e-05	0.000390097
TOMM20P2	0.0373015	0.170778	2.19481	4.82961e-08	1.50054e-06
MAMDC2	0.0380576	0.198884	2.38567	4.61453e-07	1.07228e-05
ZBP1	0.0291404	0.232002	2.99304	9.75809e-15	1.9294e-12
SNX20	0.115949	0.597319	2.36501	2.30095e-16	9.49809e-14
LAMA2	0.300151	1.15353	1.94229	1.22668e-05	0.00017413
PARVG	0.218933	0.861127	1.97573	3.09617e-16	1.12077e-13
TRBV2	0.0390264	0.290119	2.89412	1.79984e-08	6.1913e-07
P2RX1	0.0588988	0.202418	1.78102	1.61247e-08	5.62906e-07
IGLV1-47	0.651589	17.649	4.75948	3.97143e-08	1.26618e-06
NCAM1	0.0580338	0.410062	2.82088	0.000233091	0.00187597
NR4A3	0.248704	0.606844	1.2869	5.20904e-05	0.000571658
LRRC37A4P	0.0412519	0.0847102	1.03808	0.000234631	0.00188675
LINC02104	0.0493901	0.199489	2.01402	5.73164e-05	0.000618907
FPR3	0.751116	3.1985	2.09029	3.86734e-14	5.72294e-12
MUC12-AS1	0.159879	0.711782	2.15446	8.56859e-05	0.000858281
DCDC1	0.0569836	0.159443	1.48442	0.012927	0.0381809
ALDH1L2	0.0552698	0.150359	1.44385	2.71906e-05	0.000336898
IGKV1-17	0.20019	6.30838	4.97783	3.48605e-07	8.40402e-06
AC006033.2	0.0335102	0.100896	1.59019	3.91941e-09	1.66925e-07
TRAV13-2	0.0329578	0.207912	2.65728	2.97271e-09	1.29049e-07
IL7R	0.170395	1.85186	3.44202	8.22468e-14	1.06916e-11
FUT7	0.0642502	0.14562	1.18044	1.73294e-07	4.58139e-06
AL365209.1	0.00423962	0.0117751	1.47373	3.10127e-05	0.000374588
IGHV3-21	0.338082	9.59669	4.82709	5.94423e-08	1.80002e-06
GUCY1B1	1.08015	2.18902	1.01904	0.000185477	0.00155972
CPNE5	0.219051	0.582892	1.41196	2.56639e-09	1.13933e-07
CCR4	0.0482638	0.233287	2.2731	3.53365e-09	1.51721e-07
ANK3	0.153678	0.328991	1.09814	0.00348742	0.0145799
ITGBL1	0.200181	0.820494	2.03519	9.39311e-06	0.000138503
HAMP	1.31661	18.5949	3.82001	5.78611e-05	0.000624215
LINC00426	0.0674199	0.144937	1.10418	2.4596e-06	4.42784e-05
PLXDC2	0.391416	1.21851	1.63834	6.21686e-09	2.47507e-07
AC037198.1	0.108467	0.23871	1.138	0.000167113	0.00144188
CXCL8	2.1147	8.59036	2.02227	8.42338e-05	0.00084662
FASLG	0.0785538	0.355373	2.17758	2.77449e-09	1.21793e-07
FGD2	0.137619	0.488339	1.82721	1.0574e-14	2.03342e-12
FCRL6	0.100254	0.298257	1.57289	6.76588e-08	2.02025e-06
PODXL	3.03848	6.4698	1.09037	4.67853e-06	7.71958e-05
CARD16	1.0926	2.81475	1.36524	3.21887e-11	2.24073e-09
TMC8	0.419005	1.59881	1.93196	3.71834e-14	5.57254e-12
PIK3CD-AS1	0.00339212	0.0232008	2.77392	5.36526e-08	1.65018e-06
IGLV3-10	0.172147	12.5296	6.18555	1.30536e-08	4.69511e-07
ANTXRLP1	0.00177745	0.0236655	3.73491	5.75154e-08	1.75215e-06
LAMA4-AS1	0.00456446	0.0108848	1.2538	0.000949529	0.00556035
TRIM61	0.0170121	0.0581642	1.77357	2.34836e-05	0.000298996
SLAMF6	0.139967	0.921702	2.71922	1.23371e-15	3.49734e-13
CCN5	0.0297885	0.459035	3.94578	1.41279e-10	8.37317e-09
FOSL1	0.300069	1.03866	1.79135	2.52791e-07	6.4163e-06
SPTB	0.0467751	0.105291	1.17057	0.00744866	0.0255965
PYGM	0.0702884	0.161048	1.19613	0.000420307	0.00296268
SYT13	0.705757	2.10989	1.57992	0.00288855	0.0127562
HCN4	0.0303659	0.0643467	1.08341	0.00616981	0.0223544
CD44	2.63687	6.31038	1.2589	2.71818e-07	6.7822e-06
XYLT1	0.0560453	0.19963	1.83267	1.55208e-09	7.34785e-08
JPH2	0.0646027	0.191691	1.56911	4.60191e-05	0.000517585
FGL1	175.569	425.667	1.27768	2.67348e-06	4.75108e-05
CHIT1	0.145424	1.21498	3.0626	0.00404671	0.0163179
GSTM5	0.0988533	0.241442	1.28832	0.000379455	0.00275732
TRPA1	0.0128406	0.0551631	2.10299	0.00128178	0.00693948
IL10	0.0262734	0.147468	2.48872	1.67156e-11	1.26058e-09
IGFBP7	53.8618	128.052	1.24939	1.2832e-08	4.63074e-07
AL135818.1	0.04326	0.127677	1.56139	1.12398e-07	3.12971e-06
MEOX1	0.0659214	0.285159	2.11295	1.14064e-06	2.31562e-05
HLA-DOB	0.382065	1.40722	1.88096	3.96706e-07	9.40938e-06
IGLV3-1	0.400161	10.3108	4.68743	1.07347e-09	5.26204e-08
LRRN3	0.0227456	0.0820108	1.85022	2.49226e-06	4.47296e-05
C1QTNF7	0.0361821	0.131576	1.86255	2.19567e-06	4.03294e-05
BMPER	0.0304534	0.107589	1.82085	0.00112636	0.00628608
MAP4K1	0.379073	1.24501	1.71561	4.59695e-11	3.09919e-09
AC004687.1	0.169494	0.690684	2.02679	8.89639e-08	2.55284e-06
DNAH5	0.118812	0.248931	1.06706	4.43643e-05	0.000502817
RPL29P19	0.115762	0.379341	1.71233	0.000400687	0.00286123
AC004921.1	0.0988748	0.280481	1.50423	1.88083e-10	1.07453e-08
PTGS1	0.458704	1.00771	1.13545	3.46005e-08	1.11676e-06
LINC01370	2.43151	4.99137	1.03758	0.0176941	0.0482081
SAMD9	0.471663	1.02677	1.12229	2.28123e-06	4.15121e-05
BIN2	0.311916	1.26338	2.01806	2.6231e-17	1.92871e-14
BMPR1B	0.0276416	0.120346	2.12228	0.000396138	0.00283836
AL355916.1	0.0250678	0.075273	1.58629	0.000300837	0.00229669
CARMN	0.0149079	0.0322425	1.11289	0.00294033	0.0129234
AC002070.1	0.220413	0.456883	1.05161	5.80705e-05	0.000625328
PTGS2	0.054961	0.20532	1.90139	2.7315e-09	1.20137e-07
C1QA	18.5198	102.593	2.46979	1.08082e-18	4.78637e-15
TNFRSF9	0.0632482	0.525657	3.05502	1.30901e-08	4.69511e-07
IGKV3-11	1.11665	32.7044	4.87223	3.7013e-08	1.18648e-06
PRRX1	0.128948	0.473566	1.87678	2.30042e-06	4.17965e-05
LRRC55	0.020283	0.0669155	1.72207	9.15368e-05	0.000904521
TMEM273	0.547284	1.73185	1.66195	1.10009e-11	8.48655e-10
IGHG1	8.06588	227.868	4.82022	1.92608e-08	6.59661e-07
TMEM229B	0.280612	0.622738	1.15005	2.90551e-08	9.52141e-07
IL2RB	0.419844	1.77693	2.08146	2.00098e-12	1.8908e-10
GPR171	0.0744055	0.528831	2.82933	9.6899e-13	9.95606e-11
CLEC5A	0.0585843	0.185402	1.66207	8.21305e-05	0.000829377
AP000892.4	0.0804471	0.228584	1.50661	3.28581e-07	7.97852e-06
CLSTN2	0.0620127	0.22237	1.84233	0.00454308	0.017777
FNDC1	0.0977719	0.917238	3.2298	2.03238e-08	6.91037e-07
LINC01303	0.00994777	0.0376579	1.92051	0.00031784	0.00239437
PLAC9	1.47058	4.4448	1.59573	0.000103315	0.000996682
SAMD3	0.0216352	0.0861815	1.994	7.61956e-12	6.16084e-10
IGKV1-16	0.143648	5.77577	5.3294	7.72125e-08	2.26615e-06
APOBEC3H	0.122867	0.461315	1.90865	5.10857e-12	4.45184e-10
TMSB4XP4	0.38234	0.884775	1.21045	0.00127135	0.0068957
SFTA2	0.0371082	0.208574	2.49075	0.00112587	0.00628484
HCK	0.785404	3.21739	2.03438	2.02546e-15	5.23703e-13
NBL1	0.920883	2.21013	1.26304	3.40186e-05	0.000402223
SOCAR	0.0430516	0.116764	1.43945	5.46879e-06	8.81337e-05
TMEM92	1.76652	3.58331	1.02038	0.00253355	0.0115482
P2RY6	0.196753	0.736952	1.90519	5.58857e-12	4.78158e-10
GSDMA	0.0509871	0.167763	1.71822	9.64385e-07	2.00791e-05
AL031595.1	0.00257492	0.00830798	1.68997	0.000216535	0.00176249
PTPRC	0.432252	2.3544	2.44541	5.40104e-13	5.93837e-11
CD1E	0.105529	0.369429	1.80765	4.28597e-09	1.79759e-07
SYT11	0.42257	1.04561	1.30709	8.00885e-09	3.10445e-07
TRBJ2-3	0.113193	0.672025	2.56973	1.37054e-05	0.000190814
HSPB7	0.101313	0.381725	1.91372	1.54798e-05	0.000210667
INPP4B	0.0942071	0.28899	1.61711	1.05254e-10	6.39929e-09
THSD7A	0.231948	0.527551	1.18551	0.000275179	0.00214323
CCDC88B	0.593523	1.48628	1.32433	2.53981e-09	1.12966e-07
MOXD1	0.154121	1.0859	2.81675	4.14832e-07	9.78995e-06
SELPLG	1.01406	4.57183	2.17263	5.17573e-18	9.36768e-15
IL1B	0.107852	0.461369	2.09687	2.63396e-09	1.16275e-07
LY9	0.030699	0.173482	2.49852	3.13733e-15	7.77035e-13
KIF26A	0.16275	0.355094	1.12554	0.000369404	0.00269761
ADCY7	0.137851	0.307876	1.15924	3.18221e-06	5.51357e-05
TSHZ3	0.145921	0.414902	1.50758	1.05986e-09	5.21704e-08
ZNF831	0.0134699	0.0934864	2.79502	1.94302e-13	2.32068e-11
CXCL6	0.569455	5.29799	3.21779	0.000384934	0.00278509
PDLIM4	0.147981	0.381669	1.36691	5.59164e-06	8.99903e-05
C1orf127	0.0478495	0.10613	1.14926	2.2433e-06	4.09377e-05
MYL3	0.124433	0.684509	2.4597	2.92796e-05	0.000357288
HLA-DRB5	12.6753	66.7207	2.39611	1.15208e-12	1.1535e-10
SDK2	0.091929	0.277651	1.59468	9.29549e-05	0.000914289
CXCL1	2.68344	9.89007	1.8819	0.00054577	0.00365028
HTR7	0.0177601	0.0921123	2.37476	1.4447e-10	8.51941e-09
TRAV4	0.0341786	0.397025	3.53806	1.70479e-12	1.62396e-10
HCLS1	1.40169	5.42581	1.95267	4.25132e-19	2.50073e-15
IGKV1-27	1.05917	3.94301	1.89637	4.21636e-09	1.77155e-07
GIMAP8	1.26856	2.53789	1.00044	1.47487e-08	5.23411e-07
ASIC2	0.0105604	0.0244888	1.21345	0.0021559	0.0102209
MS4A1	0.0376083	0.497069	3.72432	9.83643e-07	2.04093e-05
CYSLTR2	0.0819597	0.205584	1.32674	2.84422e-05	0.000349098
MS4A4A	0.754898	3.51136	2.21768	3.15928e-18	6.67698e-15
IGKV1-9	0.17304	14.4447	6.38329	4.8782e-08	1.51224e-06
PIGR	14.4658	35.3553	1.28928	0.000692451	0.00437975
MARCO	0.156576	2.08412	3.73451	4.71609e-06	7.76085e-05
LTK	0.204734	0.410124	1.00231	0.00028629	0.00221437
SLC15A3	1.41468	3.7167	1.39355	1.11022e-12	1.12113e-10
IFI16	2.21731	5.23343	1.23895	7.99105e-12	6.39529e-10
SPI1	1.82734	6.79041	1.89375	5.90616e-16	1.93008e-13
HSPB6	2.81527	15.3858	2.45025	0.00032431	0.00242784
LINC00683	0.00695013	0.0163613	1.23517	0.00959104	0.0307491
ADAP2	0.823045	2.13323	1.37399	1.54762e-12	1.49852e-10
ZNF683	0.0880151	0.357603	2.02254	5.64553e-08	1.72694e-06
NFAM1	0.217708	0.869112	1.99715	5.62245e-15	1.21368e-12
WNT10A	0.0440079	0.13087	1.5723	5.99828e-09	2.40023e-07
ARHGEF3	1.10708	2.26042	1.02983	5.77503e-06	9.24359e-05
BMP5	0.0427714	0.201555	2.23646	0.000129193	0.00118648
CYSLTR1	0.0704531	0.214792	1.60821	1.02419e-13	1.28868e-11
PLAU	1.20821	4.43383	1.87569	3.19467e-10	1.73998e-08
NSG1	0.0337098	0.0939677	1.479	0.000732075	0.00457573
AC011899.3	0.0296296	0.13242	2.16001	3.14013e-07	7.65858e-06
IGSF21	0.19065	0.62227	1.70661	8.08652e-12	6.44975e-10
SIGLEC9	0.186398	0.737121	1.98352	3.84772e-15	8.96367e-13
SLC6A17	0.0197317	0.0667189	1.75758	0.00705065	0.0245879
CCR5	0.191825	1.08358	2.49795	5.77636e-15	1.23556e-12
GUCY1A1	0.503432	1.32489	1.396	5.20904e-05	0.000571658
EPSTI1	0.786523	2.37059	1.59168	3.39575e-09	1.46067e-07
Z97192.2	0.0695143	0.20067	1.52945	0.0168536	0.0465433
SHISA2	0.077208	0.184226	1.25465	0.000282966	0.00219155
RGS9	0.288771	0.60299	1.06221	0.000690303	0.0043744
UBASH3A	0.057657	0.364615	2.66081	1.32673e-14	2.40128e-12
COL6A2	11.5259	31.4778	1.44946	1.14681e-06	2.31616e-05
TRDC	0.513795	1.56362	1.60562	5.32697e-06	8.60249e-05
ITM2A	0.93091	4.64331	2.31844	1.0966e-12	1.11215e-10
MIR155HG	0.0910417	0.394099	2.11396	3.74386e-10	2.01117e-08
LINC02099	0.00425231	0.0120581	1.50368	4.63884e-05	0.000520493
CD22	0.134944	0.42799	1.66522	3.58313e-05	0.000418816
CEROX1	0.0576491	0.140941	1.28972	8.44272e-06	0.000126206
PHOSPHO1	0.0386356	0.101263	1.3901	7.78964e-08	2.28247e-06
RBMS3-AS3	0.0274881	0.078826	1.51986	0.00168438	0.00854869
CD3G	0.117102	0.51514	2.13719	2.84727e-12	2.63754e-10
ABI3BP	0.161202	0.454177	1.49438	1.87573e-05	0.000246835
RPL4P1	0.0236467	0.0540602	1.19293	0.00429033	0.0170519
MACORIS	0.06727	0.268492	1.99685	5.15728e-10	2.6863e-08
LINC02544	0.0607803	0.216233	1.83091	0.00147534	0.00769697
TFPI2	0.445027	1.07688	1.27489	0.0180466	0.0488574
AC004130.2	0.0868048	0.241852	1.47828	0.000566974	0.00376527
ACTC1	0.0145156	0.0557334	1.94094	0.00280823	0.0125024
AC144831.1	0.062087	0.155155	1.32135	1.3677e-05	0.000190546
OLFML2B	1.19557	3.89238	1.70295	1.0731e-07	3.00582e-06
TRBV12-3	0.02172	0.120893	2.47663	5.34907e-06	8.63225e-05
LINC02694	0.00439089	0.012777	1.54096	0.000298612	0.00229085
PSMB10	6.28965	12.6494	1.00802	1.56852e-09	7.39597e-08
AC015819.2	0.0470074	0.121128	1.36558	2.37325e-05	0.000301505
PRKCQ	0.0929306	0.369846	1.9927	4.82943e-14	6.84528e-12
NTNG2	0.0249201	0.103517	2.05448	8.5679e-08	2.4676e-06
AL354798.1	0.870905	3.68322	2.08038	0.0059437	0.0217292
LINC02724	0.0240091	0.0581603	1.27645	2.8076e-08	9.26507e-07
PCDHA11	0.013976	0.0476011	1.76805	0.00704665	0.0245776
ARRDC5	0.0226247	0.0734285	1.69844	3.56242e-08	1.14665e-06
EMILIN1	2.47409	9.33263	1.91539	3.93174e-07	9.34443e-06
STRA6	0.0579091	0.154238	1.41329	0.000977588	0.00568363
IGHV4-61	0.0378482	1.04149	4.78228	6.20985e-07	1.38232e-05
S1PR4	0.248071	1.0443	2.07372	2.23494e-13	2.6425e-11
IGLV2-8	0.164829	3.42973	4.37905	8.58804e-07	1.82537e-05
CAMK1G	0.141814	0.369925	1.38323	2.25537e-08	7.59178e-07
TRAV5	0.0121957	0.150588	3.62617	1.03894e-09	5.13554e-08
GZMH	0.728173	2.47984	1.7679	1.30902e-08	4.69511e-07
CNTN1	0.124552	0.499775	2.00453	0.000168397	0.00144976
GATA5	0.254208	0.569089	1.16265	0.00980325	0.0312675
MKX	0.082041	0.206336	1.33058	0.00166957	0.00848819
NKILA	0.0798333	0.177658	1.15404	0.00109329	0.0061438
MMP28	0.113176	0.426803	1.915	9.32043e-07	1.95817e-05
MILR1	0.234322	0.977071	2.05997	2.29991e-17	1.92871e-14
ANKRD1	0.476011	2.21196	2.21626	1.55907e-06	3.03667e-05
LTF	0.305178	1.06584	1.80427	0.000203854	0.00167709
AC004847.1	0.052844	0.187927	1.83036	2.37239e-09	1.0592e-07
LINC01645	0.0293902	0.0743468	1.33893	0.00101343	0.00583152
CD74	97.232	469.001	2.27009	5.74553e-17	3.37966e-14
RETN	0.0433612	0.219019	2.33658	0.00269732	0.0121325
LINC02172	0.00331432	0.00935954	1.49772	0.00557364	0.0207012
CD80	0.0308268	0.144142	2.22524	4.08326e-10	2.15983e-08
AC026369.3	0.0231795	0.133492	2.52583	3.914e-06	6.63012e-05
HLA-DPB1	10.9034	53.812	2.30315	1.0246e-17	1.18242e-14
AC100803.3	0.0892324	0.334388	1.90588	5.96069e-06	9.49466e-05
DCN	0.711745	6.31749	3.14992	4.55389e-08	1.43247e-06
LCN6	0.0177607	0.0458791	1.36915	0.00251295	0.0114738
NRROS	0.577621	1.37688	1.25321	5.03752e-11	3.36727e-09
ID1	9.08937	21.5177	1.24327	7.10128e-05	0.000735091
ITGA6-AS1	0.0349295	0.0857089	1.295	0.000395277	0.00283464
IGHV1-2	0.349261	8.14908	4.54426	1.09021e-05	0.000157082
RTN1	0.228046	0.49962	1.13151	4.21605e-09	1.77155e-07
TMC5	0.504145	1.97608	1.97073	8.04392e-05	0.000816151
KNDC1	0.641982	1.44326	1.16873	5.05222e-05	0.000557551
AC008050.1	0.0812244	0.170652	1.07107	0.000334867	0.00249733
COL4A2	14.9943	31.4541	1.06883	4.56568e-06	7.54926e-05
AC011374.1	0.0082143	0.0170457	1.05319	0.00706762	0.0246289
TMSB4XP8	3.21344	6.79833	1.08106	5.98822e-06	9.52649e-05
ANKRD55	0.0535129	0.194724	1.86348	4.31733e-08	1.36239e-06
OSM	0.0779525	0.409812	2.3943	4.86767e-11	3.263e-09
ARHGAP15	0.182209	0.708112	1.95838	2.54761e-17	1.92871e-14
RUNX2	0.0728045	0.215635	1.56649	2.27124e-10	1.27238e-08
LINC00892	0.0348169	0.160193	2.20195	6.06627e-12	5.09762e-10
LILRB5	0.306372	0.829525	1.437	1.50618e-10	8.81567e-09
EBF1	0.321329	0.710682	1.14515	2.90515e-06	5.10876e-05
TRBV12-4	0.0389793	0.220926	2.50278	3.33107e-07	8.07176e-06
P2RY13	0.136845	0.730758	2.41685	6.35632e-17	3.64775e-14
IGKV3-20	2.47669	62.8188	4.66471	5.90668e-09	2.3676e-07
PTAFR	0.51857	1.50092	1.53324	4.5838e-14	6.57636e-12
PLAUR	0.608378	1.94961	1.68015	4.31955e-08	1.36239e-06
CIITA	0.255441	0.862731	1.75592	6.22312e-12	5.17399e-10
AC079015.1	0.0787027	0.310455	1.9799	7.82155e-12	6.281e-10
TMEM159	0.437089	1.37741	1.65596	2.8829e-07	7.10279e-06
AC124248.1	0.0237331	0.0528953	1.15624	0.00500364	0.0191121
SELL	0.604003	2.25204	1.8986	6.18528e-11	4.02026e-09
MYOM1	3.40347	7.0999	1.06079	3.85808e-05	0.000446736
PRDM8	0.018647	0.0826379	2.14786	3.07132e-11	2.15717e-09
C2orf91	0.00694703	0.0161505	1.21711	0.000799712	0.00487093
DUSP2	0.70264	2.10344	1.58189	4.71967e-09	1.962e-07
AC133065.3	0.317887	0.833187	1.39012	6.20181e-10	3.17222e-08
SLIT2	0.0980916	0.466333	2.24916	6.83935e-07	1.50255e-05
GZMK	0.181002	1.78296	3.3002	5.25511e-15	1.15559e-12
PCDH7	0.0384439	0.0981215	1.35182	2.86421e-07	7.06416e-06
SGCA	0.17964	0.615432	1.77649	4.7383e-05	0.000528391
REM1	0.157864	0.432423	1.45376	7.94578e-08	2.31966e-06
HAND2	0.0992357	0.653222	2.71864	6.07025e-06	9.59858e-05
PCDHA7	0.0161668	0.0389015	1.26679	0.0117853	0.0357066
GRIA3	0.270057	0.563924	1.06224	0.00857294	0.0283822
COL8A1	0.255867	0.89314	1.80349	4.38337e-06	7.28879e-05
ITGAX	0.645889	1.99933	1.63016	1.31923e-12	1.30391e-10
COL14A1	0.572395	3.42206	2.57978	1.05077e-08	3.91816e-07
TRBV7-6	0.027101	0.133282	2.29807	7.79948e-05	0.000796156
AL050309.1	0.062488	0.140504	1.16896	2.20141e-06	4.04032e-05
ALDH1A3	0.148822	0.512732	1.78462	1.91917e-05	0.000252128
LINC01781	0.0115872	0.106018	3.19371	8.26779e-06	0.000124064
CTSW	0.620843	2.28482	1.87978	6.95128e-09	2.7305e-07
HMOX1	13.9367	29.2117	1.06765	2.11905e-05	0.000274253
GPR65	0.100279	0.455577	2.18367	7.66529e-17	4.09365e-14
TPTE2P1	0.024044	0.0557978	1.21453	0.00277896	0.0124038
EBI3	0.471225	2.1124	2.1644	1.94086e-16	8.61633e-14
CCR1	0.685761	1.87094	1.44798	5.13929e-12	4.46208e-10
IGHV3-30	0.299508	11.828	5.30347	6.92591e-08	2.06278e-06
TMEM71	0.0674022	0.212229	1.65476	5.0221e-14	7.03363e-12
CSF2RA	0.389418	1.0246	1.39567	5.56677e-10	2.87869e-08
HAND2-AS1	0.0158379	0.0890782	2.49169	2.56974e-06	4.58403e-05
MYH11	0.432348	1.64661	1.92924	1.11757e-06	2.27469e-05
PFKFB3	3.48678	7.4657	1.09838	7.4651e-05	0.000766345
FA2H	0.153141	0.656977	2.10099	0.00372079	0.0153161
KLRD1	0.0377513	0.104856	1.47382	2.57423e-07	6.51281e-06
NRK	0.006489	0.0380709	2.55262	4.54441e-05	0.000513818
TMEM92-AS1	0.192506	0.52225	1.43984	0.0101789	0.0321563
TMEM155	0.011672	0.0833307	2.83579	0.00200953	0.00970091
OMD	0.0272536	0.253687	3.21853	4.11936e-06	6.91329e-05
CTSS	10.1927	26.0513	1.35381	6.68783e-10	3.39866e-08
FCGR1A	0.0880575	0.701224	2.99336	1.0574e-14	2.03342e-12
ST8SIA4	0.204428	0.693222	1.76172	9.98144e-14	1.26265e-11
GPR141	0.0159773	0.0700017	2.13137	9.2199e-09	3.49419e-07
TLR8	0.0452849	0.344355	2.92679	1.25808e-13	1.54981e-11
FOSB	1.55261	4.16322	1.423	0.00862077	0.0284925
ADAM12	0.178153	0.423364	1.24879	1.85434e-05	0.000244979
ALOX5AP	0.441776	2.59518	2.55445	1.45633e-14	2.5914e-12
ABI3	1.13685	3.39823	1.57974	4.62493e-17	2.94108e-14
AC008957.1	0.0240545	0.0650819	1.43595	6.2582e-06	9.81793e-05
TRBV9	0.0714199	0.487096	2.76981	5.8948e-07	1.32094e-05
EMP3	3.15957	8.77202	1.47318	1.71904e-11	1.28404e-09
EDIL3	0.508682	1.50548	1.56539	3.30222e-05	0.00039182
DIRAS2	0.107078	0.324638	1.60017	0.00448341	0.0176052
LINC01546	0.00779402	0.0328143	2.07388	0.000101107	0.000980377
AL078590.2	0.0874944	0.240589	1.45931	9.23967e-06	0.00013659
CDH3	0.025781	0.116285	2.17328	0.000567442	0.00376731
BNC1	0.0105902	0.0367929	1.7967	0.00878951	0.0289213
RASGRP2	0.514428	1.07812	1.06747	2.97833e-06	5.21019e-05
ADRA1D	0.122807	0.44018	1.8417	0.0015106	0.00784263
DAPP1	0.0719552	0.32144	2.15938	8.28082e-12	6.56025e-10
IFI44	3.26497	9.38772	1.52371	3.05024e-08	9.95411e-07
SIT1	0.211517	1.19342	2.49626	2.9912e-13	3.38366e-11
MAP1A	0.10318	0.436322	2.08022	3.23317e-08	1.05219e-06
IFI27	36.4066	81.1393	1.1562	0.00140589	0.00744356
MMP25	0.157551	0.401143	1.3483	4.31955e-08	1.36239e-06
ARHGAP25	0.595087	1.48446	1.31877	6.29784e-12	5.19937e-10
C11orf96	2.57147	7.19422	1.48424	1.41744e-08	5.05316e-07
MS4A14	0.0723131	0.193467	1.41976	3.02975e-07	7.42572e-06
FOXD1	0.0261887	0.118673	2.17998	1.57218e-05	0.000213209
FLT3	0.0264673	0.125954	2.25061	1.66056e-08	5.76274e-07
AC008105.3	0.126433	0.31417	1.31317	1.23416e-07	3.39236e-06
AP001922.5	0.0440619	0.091521	1.05457	0.00258115	0.0117198
PIK3CD	0.388419	1.29338	1.73546	7.41593e-14	9.85816e-12
IFNG-AS1	0.00447077	0.0459934	3.36283	9.65598e-07	2.00791e-05
B2M	297.646	608.771	1.0323	1.52308e-10	8.89242e-09
LINC01857	0.109358	0.604574	2.46686	3.20708e-09	1.38712e-07
AC091564.1	0.0224203	0.0548605	1.29096	0.00431093	0.0171135
HMCN1	0.258411	0.540964	1.06587	0.000453919	0.00314959
TGFB3	1.13275	2.61246	1.20557	1.87573e-05	0.000246835
AC008759.3	0.054209	0.183127	1.75624	3.47169e-06	5.95809e-05
AC087672.2	0.0240206	0.0855723	1.83287	1.5828e-06	3.06769e-05
SH3BGRL	6.06452	13.9767	1.20456	1.6447e-08	5.71613e-07
GRAP2	0.172147	0.435313	1.33842	1.87036e-07	4.90341e-06
CACNA1C	0.069783	0.190135	1.44608	1.44523e-06	2.83846e-05
LYPD5	0.0704769	0.148285	1.07315	1.80228e-06	3.40884e-05
ADAMTS15	0.171646	0.365854	1.09184	1.06124e-06	2.17508e-05
AP007216.2	0.0751651	0.183842	1.29033	0.00876713	0.0288748
RASGRP4	0.0930758	0.272323	1.54884	5.43038e-14	7.38563e-12
AL137186.1	0.0299949	0.115085	1.93991	0.00309239	0.0134146
AL138995.1	0.0347753	0.0729524	1.06889	0.000342427	0.00254243
TIGIT	0.0821031	0.524394	2.67514	6.60562e-12	5.41546e-10
RCAN2	0.50847	2.5596	2.33168	5.16048e-10	2.6863e-08
FYB1	0.290313	1.61406	2.47501	4.46354e-16	1.54445e-13
PRR16	0.14265	0.375396	1.39593	3.89304e-06	6.59938e-05
HHIP	0.0119451	0.20549	4.10458	2.0221e-05	0.000263754
P2RY12	0.0208667	0.162859	2.96435	1.46854e-11	1.11462e-09
CSF2RB	0.224468	0.967677	2.10802	5.22232e-14	7.18573e-12
AC079466.1	2.04038	4.91121	1.26724	0.00121777	0.00667898
FERMT3	1.53106	5.41071	1.82128	1.00237e-15	2.94808e-13
NXF3	0.0152641	0.0513668	1.7507	0.0150587	0.0428538
ARHGEF6	0.649356	1.43174	1.14068	4.27821e-08	1.3548e-06
KLRK1	0.0177261	0.0649362	1.87314	9.21421e-05	0.000908258
SLCO4A1	0.243449	0.508835	1.06358	0.000166384	0.00143612
AC022034.1	0.0886483	0.202417	1.19117	6.17587e-05	0.00065574
S100A5	0.01093	0.0363446	1.73345	0.000533472	0.00358733
IGHV3-74	0.165281	5.01042	4.92194	1.17717e-08	4.28756e-07
MYL9	10.3523	39.3484	1.92635	1.30438e-06	2.60532e-05
HPGDS	0.144138	0.384788	1.41661	2.20599e-06	4.04245e-05
LPL	0.577105	1.15817	1.00494	0.000818086	0.00496486
AC008957.3	0.00528152	0.0163297	1.62847	0.0013692	0.00730688
ANXA1	2.78065	6.59788	1.24658	2.6798e-10	1.46977e-08
CNN1	0.660168	2.00709	1.6042	7.63012e-07	1.65008e-05
PLCB2	0.328917	1.19152	1.85701	2.0836e-16	9.07869e-14
MS4A6A	0.747194	3.93834	2.39803	9.4323e-20	2.21933e-15
IGHV3-13	0.0536567	1.41116	4.71698	6.7665e-07	1.48793e-05
CNRIP1	0.41321	1.02168	1.30599	6.04377e-13	6.55318e-11
KCND2	0.0277493	0.0683787	1.30109	0.00229275	0.0106866
CCIN	0.0140782	0.0309914	1.1384	0.00402824	0.0162629
SLC34A2	1.94835	6.30808	1.69495	0.0154274	0.0436709
ZNF80	0.00912743	0.0262318	1.52304	0.00664264	0.0235739
AC004231.1	0.0703449	0.199419	1.50328	0.00454845	0.0177922
NIBAN1	0.430126	1.33152	1.63025	6.28038e-09	2.49192e-07
CD4	3.98625	10.8421	1.44353	8.89157e-12	6.97366e-10
SHISA3	0.113083	0.921317	3.02631	5.95486e-07	1.33313e-05
TRAV26-1	0.0202973	0.136683	2.75147	1.35566e-06	2.68948e-05
GBP1P1	0.275672	0.652505	1.24303	9.90605e-05	0.000963536
POMC	0.148724	0.304344	1.03307	0.000215101	0.00175429
MFAP4	1.57033	9.17363	2.54642	1.43294e-06	2.8167e-05
DOK2	0.790288	3.2277	2.03006	1.98675e-17	1.78281e-14
AL049838.1	0.0776615	0.191382	1.30119	1.07702e-05	0.000155563
LINC02206	0.0121076	0.0288895	1.25463	0.0110114	0.0340546
CCL11	0.0683786	0.345536	2.33722	9.99222e-06	0.00014612
AC245128.3	0.0622282	0.133204	1.098	7.32334e-06	0.000111818
GPRC5A	0.0584019	0.21364	1.87109	0.000468635	0.00322801
AC007278.1	0.00955961	0.0363428	1.92664	0.000372118	0.0027149
STAC	0.0237677	0.317921	3.7416	1.20409e-06	2.42353e-05
AC015911.8	0.0410397	0.155613	1.92287	3.42211e-07	8.26683e-06
SMIM25	0.206677	0.688231	1.73551	2.16534e-07	5.58032e-06
IGHGP	0.398484	9.21799	4.53186	2.43633e-08	8.14267e-07
PLPP4	0.0292062	0.501014	4.1005	2.5098e-05	0.000315961
IGLC6	0.0593098	0.421545	2.82934	7.19985e-05	0.000743707
SPN	0.161073	0.68152	2.08104	2.95363e-13	3.35729e-11
AC093866.1	0.0385051	0.0820544	1.09153	0.000207877	0.00170471
FCER1A	0.460668	0.980893	1.09037	0.00102452	0.00587094
ENOX1	0.163043	0.329082	1.01319	0.00032324	0.00242368
FMNL1	0.754382	1.7755	1.23486	7.61433e-09	2.96128e-07
PRAM1	0.111291	0.330124	1.56867	6.98204e-10	3.54053e-08
ITGAM	0.648493	1.96022	1.59585	2.48092e-10	1.36706e-08
PRF1	0.93745	2.90025	1.62936	8.85839e-09	3.38359e-07
CDK15	0.00543224	0.0226141	2.0576	0.00286182	0.0126666
QRFPR	0.0207482	0.0724124	1.80325	0.00312711	0.0135253
NLRP3	0.0631558	0.306359	2.27824	8.00323e-17	4.09365e-14
GPR182	0.0700313	0.214969	1.61806	0.000292755	0.00225695
DUOX2	0.156606	4.90529	4.96913	0.00193452	0.00945188
HS3ST2	0.306958	0.813349	1.40583	0.000245853	0.00195825
MMP2-AS1	0.0269801	0.125965	2.22306	7.25853e-06	0.000111116
HMGCLL1	0.00867036	0.0412228	2.24928	0.00162859	0.00832659
AC115522.1	0.0481053	0.120095	1.31991	0.000157631	0.00138134
CLEC17A	0.0138266	0.0708378	2.35707	0.00206862	0.00990488
ST8SIA6	0.0158423	0.0588347	1.89289	1.3779e-05	0.000191576
NTRK2	0.0159204	0.189391	3.57242	5.77901e-07	1.29623e-05
IGLV1-40	1.66139	29.5447	4.15243	1.23646e-10	7.40269e-09
HEYL	1.50641	4.12643	1.45378	3.15794e-05	0.000379874
LRRC17	0.473182	1.02057	1.10891	0.00285984	0.0126602
TRAC	1.20939	7.22259	2.57824	6.26538e-14	8.47231e-12
IGHV1-46	0.586113	5.18583	3.14532	2.59886e-06	4.62896e-05
AC015911.7	0.133024	0.596851	2.16568	2.65947e-11	1.89047e-09
TNXB	0.156314	0.567724	1.86075	8.54419e-06	0.000127642
P3H3	0.593586	1.29243	1.12256	5.11561e-06	8.30678e-05
POU2AF1	0.152673	0.431742	1.49972	4.0474e-05	0.000466135
SH2D1A	0.095458	0.645986	2.75857	5.08798e-14	7.08374e-12
TRAV1-2	0.11788	0.284526	1.27124	1.52032e-07	4.07885e-06
C1QB	14.1309	82.4853	2.54528	1.98137e-18	4.87784e-15
TLL1	0.0215636	0.0516914	1.26133	0.00563957	0.0208864
TMEM26	0.0406716	0.110239	1.43854	9.0655e-08	2.58864e-06
TRAV29DV5	0.031876	0.175503	2.46095	4.85501e-06	7.94392e-05
CD37	0.649228	2.41649	1.89612	2.66927e-13	3.06367e-11
FBXO32	0.880981	1.79235	1.02467	5.05971e-05	0.000557551
IGHV4-28	0.0878848	1.83439	4.38354	4.77155e-07	1.10069e-05
ADA2	2.4297	5.85626	1.2692	5.3948e-11	3.56557e-09
LINC01943	0.146753	0.383605	1.38623	4.13644e-08	1.31344e-06
ARHGDIB	10.9933	30.9316	1.49246	8.00323e-17	4.09365e-14
TRGV7	0.0437408	0.172928	1.98312	1.66177e-05	0.000223812
LINC02195	0.0325418	0.248756	2.93436	1.63908e-09	7.6672e-08
AC138207.4	0.115243	0.27355	1.24713	1.59659e-08	5.59853e-07
HEPH	0.200282	0.716482	1.8389	1.13866e-10	6.86961e-09
IGLV1-44	0.765884	17.9384	4.54978	2.5569e-07	6.47592e-06
RN7SL138P	0.283116	0.739968	1.38607	1.62829e-08	5.66817e-07
BCAT1	0.337013	0.766572	1.18562	4.33756e-07	1.01753e-05
ECM1	0.955998	2.79849	1.54957	1.50813e-06	2.94236e-05
OGN	0.146181	0.926407	2.66389	0.000524678	0.00354644
LAMP3	0.477211	0.980106	1.03831	0.00399438	0.0161456
CLEC4A	0.411891	1.0582	1.36128	1.33555e-12	1.30391e-10
RAMP3	4.09874	9.57577	1.22421	1.62935e-07	4.34168e-06
PELI2	0.161699	0.343609	1.08746	5.75636e-08	1.75215e-06
AC015911.3	0.0453234	0.173957	1.9404	1.22301e-06	2.44905e-05
CDHR1	0.0383666	0.163248	2.08915	8.88157e-06	0.000132012
CCL8	0.396763	0.959453	1.27393	2.65846e-05	0.000331659
TRAV8-2	0.0309435	0.21871	2.82131	2.19204e-09	1.00148e-07
CHST4	0.53851	1.68911	1.64922	0.000772969	0.00475358
AC145098.1	0.114943	0.24188	1.07337	0.00060887	0.00399389
LINC02723	0.0107517	0.043232	2.00753	6.60224e-07	1.45726e-05
IL9R	0.0136547	0.0296943	1.12078	0.00200373	0.00968202
SPATA12	0.00992792	0.0356481	1.84426	0.000669726	0.00427625
LINC02773	0.0573746	0.146479	1.3522	1.3762e-06	2.72564e-05
LINC02084	0.0697065	0.294679	2.07978	1.48751e-08	5.27103e-07
NIPAL4	0.00630883	0.0141882	1.16925	0.000174103	0.00149071
BIRC7	0.263476	0.640917	1.28246	0.00036726	0.00268445
P2RY10	0.03812	0.350928	3.20255	7.14043e-12	5.79335e-10
DKK2	0.0964771	0.288051	1.57806	0.00249887	0.0114233
SIGLEC10	0.157724	0.83569	2.40556	2.32174e-13	2.73141e-11
CHST2	0.446003	1.1805	1.40428	1.85327e-07	4.87759e-06
ITGA3	1.03739	2.76559	1.41463	9.48404e-07	1.98179e-05
ADRA2A	0.13023	1.01528	2.96275	1.14669e-06	2.31616e-05
XXYLT1-AS2	0.012474	0.0539624	2.11303	0.00102802	0.00588324
F2RL2	0.116163	0.605261	2.38141	1.07144e-08	3.97853e-07
FBLN2	1.09508	5.21823	2.25252	4.9123e-06	8.0265e-05
MFSD6L	0.0383748	0.111467	1.53839	0.00157102	0.00808674
LGALS9	2.10598	5.85697	1.47566	5.77683e-11	3.77564e-09
HHIP-AS1	0.0425267	0.321721	2.91937	1.68914e-05	0.000226202
HLA-DOA	0.494775	3.43037	2.79352	2.99101e-17	2.13107e-14
CD52	2.97156	13.0184	2.13126	1.73246e-13	2.09041e-11
IGKV2D-29	0.0559549	1.80703	5.01321	7.08428e-08	2.10197e-06
ELANE	0.0249572	0.0887092	1.82963	0.00535385	0.0200686
SLC7A8	0.540854	1.20438	1.15498	2.93758e-09	1.27997e-07
CADM3	0.0671348	0.165122	1.2984	7.05847e-06	0.000108548
PF4	0.0373074	0.323542	3.11642	0.000111416	0.00105759
IGKV1D-8	0.0227809	0.723274	4.98865	8.80599e-06	0.000130971
AP001189.1	0.063045	0.128699	1.02954	0.00898532	0.0293796
TRBV24-1	0.0225212	0.218462	3.27803	4.17692e-07	9.83771e-06
ZNF365	0.00876779	0.0220835	1.33268	0.0045438	0.017777
AP001033.3	0.0435864	0.087455	1.00466	0.0012086	0.00663643
IGHV4-39	0.514093	19.8115	5.26816	1.21407e-07	3.34495e-06
ZEB2-AS1	0.0162294	0.046166	1.50822	3.94393e-07	9.36396e-06
PLA2G4A	0.155447	0.380035	1.28971	7.25122e-11	4.59876e-09
TRAV12-3	0.0388919	0.269939	2.79509	1.18194e-08	4.29826e-07
ICAM1	7.07144	18.1854	1.36271	7.43267e-07	1.6148e-05
GPM6A	0.0427945	0.207779	2.27955	9.76134e-05	0.000951822
TRAV21	0.0560485	0.30635	2.45043	1.31878e-05	0.00018492
LILRB1	0.154012	0.705729	2.19607	6.51263e-16	2.07075e-13
FGF7	0.0286504	0.22023	2.94238	1.94978e-07	5.09173e-06
TNFRSF13B	0.0108926	0.0731181	2.74688	1.03793e-08	3.87642e-07
HLA-DRA	47.5816	288.932	2.60225	2.04209e-18	4.87784e-15
CRYBB1	0.16261	2.75527	4.0827	1.1468e-06	2.31616e-05
LINC02273	0.0226103	0.132377	2.5496	1.96866e-10	1.11885e-08
GAPT	0.0328728	0.190898	2.53783	4.2404e-10	2.23382e-08
SLAMF8	0.479242	2.8153	2.55446	3.5647e-16	1.27081e-13
MYOCD	0.0257706	0.0876488	1.76601	7.51957e-06	0.000114434
AC023794.5	0.0275415	0.0703545	1.35304	2.46797e-06	4.43952e-05
LPAR5	0.172307	0.494888	1.52212	2.03972e-09	9.33705e-08
TRGC2	0.0882207	0.42773	2.27751	3.93228e-10	2.08857e-08
CLEC7A	0.147013	0.764972	2.37946	4.52812e-15	1.02444e-12
HLA-DRB1	30.6666	199.905	2.70457	4.05952e-19	2.50073e-15
MPEG1	1.52406	5.87485	1.94664	6.471e-18	9.50486e-15
AL583785.1	0.0574669	0.128404	1.15988	0.00823537	0.0275844
AJAP1	0.0232163	0.0551652	1.24862	0.00053625	0.00360189
CLMP	0.120423	0.310872	1.36821	2.66936e-07	6.68875e-06
MARCHF1	0.174529	0.409871	1.2317	1.50442e-08	5.32294e-07
PEAK3	0.0231482	0.0932266	2.00984	3.39258e-13	3.76528e-11
FLRT2	0.0373131	0.144969	1.95799	1.37892e-06	2.72873e-05
CD93	2.82022	6.36425	1.17418	9.60052e-09	3.62004e-07
MZB1	0.209495	2.8685	3.77531	1.28317e-08	4.63074e-07
LRRC4C	0.0213709	0.0814767	1.93074	4.911e-05	0.000544407
ZAP70	0.266066	0.968135	1.86342	3.37452e-10	1.82527e-08
AC083973.1	0.00348086	0.010207	1.55205	0.00239283	0.0110611
MXRA8	1.79844	5.1483	1.51735	0.000113924	0.00107392
TRAV23DV6	0.00670692	0.116702	4.12103	1.93114e-07	5.05425e-06
IGLL5	0.198149	5.37042	4.76038	1.13773e-08	4.16974e-07
PLEK	0.92399	4.18427	2.17903	4.88639e-13	5.39774e-11
PDPN	0.0752715	0.503826	2.74275	1.4085e-07	3.82246e-06
EMP1	1.59621	3.5969	1.1721	1.35428e-07	3.69233e-06
IGHG3	1.8113	36.815	4.34519	1.10471e-08	4.06138e-07
LRCH2	0.0732135	0.150079	1.03554	0.000497878	0.00338865
AC090136.3	0.00327714	0.0275323	3.07062	1.15951e-06	2.33981e-05
AC018755.4	0.067587	0.43746	2.69433	1.17093e-08	4.27806e-07
TLR7	0.0392912	0.293913	2.90311	2.96785e-16	1.12077e-13
SIGLEC11	0.0680435	0.236174	1.79532	1.0937e-08	4.03984e-07
LINC01704	0.0472925	0.105374	1.15583	2.34157e-05	0.000298294
TRBV27	0.0223029	0.148494	2.7351	5.23355e-05	0.000573813
CCR7	0.165786	0.842436	2.34525	3.76488e-09	1.61355e-07
HK3	0.306598	1.13518	1.88851	1.47295e-10	8.66425e-09
UBASH3B	0.186865	0.486722	1.3811	1.33868e-09	6.41504e-08
AC093311.1	0.00596779	0.0182717	1.61434	0.00229917	0.0107038
TFEC	0.0555922	0.27332	2.29764	3.76737e-14	5.61028e-12
LINC01550	0.0184551	0.0472246	1.35551	2.8099e-05	0.000345424
VENTX	0.0500902	0.176851	1.81993	8.12048e-11	5.12243e-09
CCNA1	0.00926843	0.0307041	1.72803	0.00348501	0.0145799
NIBAN3	0.0218607	0.0839239	1.94074	0.00111814	0.00624909
MEIS3P1	0.115012	0.260909	1.18176	0.00280868	0.0125024
AC243829.4	0.0160744	0.0526681	1.71217	0.000765578	0.0047217
LINC02388	0.0309252	0.0636144	1.04057	0.00330511	0.0140397
LINC01679	0.056432	0.17186	1.60665	2.25271e-09	1.02197e-07
MEIS3	0.150619	0.383371	1.34783	5.71055e-07	1.2821e-05
TRAV8-4	0.0344152	0.175693	2.35194	3.66539e-06	6.24496e-05
FCER2	0.0554596	0.177108	1.67512	0.000810086	0.00492265
LRRC25	0.769767	2.67802	1.79867	2.89748e-14	4.54499e-12
EMB	0.307641	1.18247	1.94248	6.42238e-16	2.07003e-13
PTGDR	0.0337117	0.116518	1.78923	4.24378e-10	2.23382e-08
AL035446.1	0.733887	1.7107	1.22096	0.00616038	0.0223314
KCNT1	0.00712176	0.0150282	1.07736	0.00175926	0.00881279
CD8A	0.35524	2.15571	2.60129	1.48948e-10	8.73962e-09
TNFSF8	0.0739896	0.339344	2.19735	1.84651e-13	2.21667e-11
IL6-AS1	0.00888736	0.0219909	1.30708	0.000233356	0.00187714
AL031846.1	0.037634	0.150041	1.99525	1.03464e-09	5.12508e-08
CXCL9	2.57602	14.6129	2.50402	2.2622e-06	4.12295e-05
GFRA2	0.139802	0.445516	1.67209	1.41139e-09	6.7497e-08
MMP12	0.594876	2.05303	1.7871	8.04861e-07	1.73262e-05
PRDM1	0.246088	0.844619	1.77913	2.53996e-14	4.12157e-12
AC024451.2	0.256065	0.581595	1.18351	0.000136404	0.00123774
SYTL3	0.160488	0.530965	1.72615	5.39149e-12	4.64676e-10
CHN1	0.405723	0.815281	1.0068	0.000167522	0.00144329
GABRP	0.0384283	0.413855	3.42888	0.000144091	0.00129331
LINC02331	0.102231	0.611782	2.58119	0.0110583	0.0341391
CLEC3B	3.50225	7.96837	1.186	1.96368e-05	0.000256829
ENG	9.59655	22.227	1.21172	8.59288e-11	5.39152e-09
PYGO1	0.0295893	0.0649694	1.13469	0.000142802	0.00128391
S1PR5	0.191469	0.384711	1.00667	7.97048e-07	1.71738e-05
CXCR4	4.46826	14.0522	1.653	9.51128e-11	5.87378e-09
CYTH4	0.509594	1.64341	1.68927	2.78532e-14	4.4281e-12
CCL5	2.87733	17.0754	2.56912	2.85961e-14	4.51569e-12
LINC02384	0.828385	1.75478	1.08292	0.000828023	0.00500936
IL12B	0.00486269	0.0226704	2.22098	1.4922e-06	2.91853e-05
LINC01215	0.00979256	0.0779886	2.9935	1.58817e-08	5.58564e-07
FCRL5	0.00842805	0.0850317	3.33473	1.14235e-06	2.31616e-05
ARHGAP22	0.131545	0.302866	1.20312	1.28092e-07	3.49922e-06
CCL2	3.30035	8.63116	1.38693	2.41389e-08	8.07915e-07
RARRES1	2.37496	5.80188	1.28862	0.00020523	0.00168547
ITGB8	0.0987588	0.261475	1.40469	0.00335405	0.0141908
LAPTM5	7.11181	29.2422	2.03977	1.17023e-17	1.25131e-14
TRBV30	0.0491779	0.257498	2.38848	4.30553e-07	1.01103e-05
PRSS22	0.284965	0.995863	1.80516	0.00199192	0.00964299
KLF8	0.0418299	0.0881512	1.07544	6.28632e-05	0.000665066
IGHV1-58	0.0152081	1.76707	6.86038	1.382e-07	3.76355e-06
S100P	17.9976	53.7188	1.57762	0.010004	0.0317578
ETS1	2.82699	6.25879	1.14662	3.84326e-09	1.64415e-07
IGHV4-4	0.00930675	0.778046	6.38543	2.96694e-06	5.198e-05
WSCD2	0.0099985	0.0274835	1.45878	0.00372799	0.0153403
RIPK3	0.188268	0.513151	1.44659	8.68323e-12	6.83304e-10
LRRK1	0.0747102	0.242692	1.69975	1.88153e-10	1.07453e-08
KLRC1	0.0271591	0.0756022	1.47699	8.67474e-05	0.000865965
NAV1	0.188068	0.403508	1.10134	4.14832e-07	9.78995e-06
FSTL3	4.81615	12.0133	1.31868	5.17132e-05	0.000568314
CRTAM	0.0433452	0.278048	2.68139	1.69872e-11	1.27315e-09
NTM	0.0882677	0.372807	2.07847	4.11383e-06	6.90895e-05
SOD3	2.29838	7.63965	1.73289	4.86937e-07	1.11886e-05
AL022067.1	0.00985402	0.0666626	2.75809	4.30251e-06	7.17461e-05
FCN3	0.919283	4.62687	2.33145	6.94651e-06	0.000107247
GZMA	1.06052	5.83836	2.46079	3.26822e-15	7.84673e-13
SLFN12L	0.0277297	0.114845	2.05018	4.19015e-11	2.85768e-09
BNIP5	0.01757	0.155856	3.14903	0.00137495	0.00732559
APLNR	2.00593	6.36614	1.66615	8.488e-08	2.45048e-06
NTRK3	0.00527653	0.0229602	2.12147	0.000265304	0.00208564
TRBJ2-7	0.170056	0.706144	2.05396	0.000304892	0.00232312
PLAC9P1	0.0238768	0.0667874	1.48397	0.0141598	0.0409379
RAB39B	0.0379759	0.104454	1.45971	1.79728e-08	6.1913e-07
IGLV1-36	0.0327378	1.10953	5.08285	4.01506e-06	6.78666e-05
AL590226.1	0.228975	0.532251	1.21692	4.58414e-05	0.000516819
CEBPE	0.0124899	0.0297003	1.24972	0.000112319	0.00106191
LTBP2	1.10799	3.84816	1.79622	1.74231e-06	3.33291e-05
FOLR2	2.83143	11.2601	1.99161	3.09437e-14	4.82168e-12
APOBEC3G	0.480536	1.14089	1.24744	2.73165e-09	1.20137e-07
CCR8	0.0174312	0.107997	2.63125	7.18387e-07	1.56799e-05
DPEP2	0.152851	0.523001	1.77469	9.65755e-18	1.18242e-14
PLA2G2D	0.0663198	1.3036	4.29692	3.91415e-10	2.08835e-08
MGAT3	0.0910123	0.243621	1.4205	2.33926e-06	4.23713e-05
S100A12	0.122377	0.284826	1.21875	0.0045424	0.017777
RAB31	1.01372	2.81783	1.47492	1.02913e-10	6.27316e-09
PTGIR	0.254187	0.827944	1.70364	7.05755e-10	3.57112e-08
NTRK1	0.018237	0.0605781	1.73193	0.000456813	0.00316513
STAP1	0.0302679	0.192446	2.66859	1.53394e-07	4.10604e-06
HDAC9	0.0436746	0.126418	1.53334	8.49635e-11	5.34521e-09
CIB3	0.0222548	0.0678574	1.60839	0.0143974	0.0414548
KCNMB1	0.0741637	0.197939	1.41627	1.01565e-09	5.0416e-08
IGHV3-23	0.77784	25.8902	5.05679	1.33023e-08	4.75667e-07
TMEM154	0.100682	0.275167	1.45051	3.82758e-07	9.1153e-06
TREML2	0.0338184	0.0909308	1.42696	6.05318e-06	9.59033e-05
CPZ	0.00476888	0.0601334	3.65644	9.66022e-07	2.00791e-05
AL391095.3	4.47327	10.5178	1.23343	1.3467e-05	0.000188392
IGHV1-24	0.182756	8.24761	5.49598	2.24627e-07	5.77623e-06
TNC	0.629368	3.0816	2.29171	1.78e-08	6.141e-07
GABRR3	0.0232477	0.152366	2.71238	0.00329454	0.0140176
GPSM3	2.07321	6.78246	1.70994	1.78997e-15	4.73216e-13
STMN2	0.296015	1.49999	2.34121	0.000111269	0.00105759
SCAT1	0.0253997	0.056313	1.14866	0.00165731	0.00843859
AC009119.1	0.0292356	0.0936076	1.6789	1.09795e-09	5.35966e-08
PTPN5	0.0111351	0.0283956	1.35055	0.00144026	0.00757269
LAYN	0.328664	0.701726	1.0943	4.21446e-05	0.000481369
CASP1	1.16434	2.85422	1.29358	2.05602e-10	1.16004e-08
CD200	0.543049	1.26964	1.22527	2.37873e-06	4.29871e-05
TTC24	0.0138308	0.0448457	1.69708	0.00654653	0.0233101
IFI44L	0.245607	1.3065	2.41128	1.71105e-08	5.9205e-07
LINC01934	0.00725997	0.0393632	2.43881	3.46687e-08	1.11742e-06
PLEKHO1	1.81428	4.22956	1.22111	8.37965e-10	4.19499e-08
RASAL3	0.492433	1.56345	1.66673	3.7958e-15	8.96367e-13
TEPP	0.00312644	0.0128171	2.03548	0.000555049	0.00370384
PDE2A-AS2	0.0495488	0.155664	1.65151	1.51173e-07	4.06045e-06
AC034238.2	0.00122387	0.00982411	3.00488	1.50296e-06	2.93471e-05
FAM83A-AS1	1.37427	8.00254	2.54179	0.00436555	0.0172808
AC087521.1	0.0208078	0.0552205	1.40808	3.45779e-05	0.000407811
CD1C	0.316431	1.02444	1.69487	1.80639e-08	6.20475e-07
LAMC3	1.03058	2.6176	1.34479	0.00115568	0.00641169
EDIL3-DT	0.0305067	0.0631425	1.04949	0.0181784	0.0491293
IL17RD	0.0587415	0.141278	1.26609	0.000597929	0.00393396
IL2RA	0.0691279	0.484996	2.81063	6.59495e-13	7.08551e-11
IL6	0.0499117	0.361189	2.85531	4.83407e-08	1.50054e-06
FPR1	0.173099	1.05942	2.6136	2.90102e-11	2.04979e-09
WFDC1	0.0672754	0.225165	1.74283	2.76787e-07	6.86252e-06
TNFRSF18	0.49113	1.38456	1.49525	5.78941e-09	2.32456e-07
ZCCHC18	0.0237369	0.0536751	1.17712	5.18319e-09	2.12466e-07
LILRB4	0.247957	1.21462	2.29234	1.24119e-14	2.28156e-12
LINC01556	0.0742221	0.217447	1.55074	0.00372996	0.0153457
BAALC	0.370202	1.33316	1.84847	0.00331975	0.014079
AC243960.3	0.0231531	0.075268	1.70083	1.64309e-07	4.37334e-06
CD200R1	0.0637924	0.221394	1.79516	2.61395e-11	1.86941e-09
SIRPG	0.122252	0.789466	2.69102	5.72377e-12	4.84441e-10
TRPM2	0.346054	0.742295	1.10099	8.85839e-09	3.38359e-07
PCDHB15	0.162052	0.344715	1.08895	0.000362285	0.00265386
CXCR3	0.264589	1.17545	2.15138	1.92375e-10	1.09598e-08
NOS3	0.676472	1.40132	1.05068	3.63086e-06	6.19511e-05
CR1L	0.0229123	0.0595581	1.37818	0.0104498	0.0327725
LINC02812	0.00724325	0.0305843	2.07808	0.000528832	0.00356837
NKX2-3	0.0317554	0.0720206	1.18141	0.00594594	0.021734
TRPC2	0.0105209	0.0466645	2.14907	9.53871e-10	4.74495e-08
SLA2	0.159541	0.637001	1.99737	1.22531e-12	1.22162e-10
GJA3	0.0170642	0.0490417	1.52304	0.0137305	0.0400218
UCP2	2.77887	9.94035	1.8388	4.70504e-14	6.70939e-12
LY86	0.592538	2.84207	2.26196	1.22055e-18	4.78637e-15
LY96	3.19837	14.9143	2.22129	6.92964e-11	4.44271e-09
IL4I1	0.461867	2.09112	2.17873	1.20868e-08	4.38196e-07
PLEKHO2	2.78086	6.16406	1.14835	2.43822e-11	1.7652e-09
IGHV3-72	0.0621571	1.13761	4.19394	3.16035e-07	7.69771e-06
TRAV14DV4	0.032485	0.164729	2.34225	5.96926e-05	0.000640742
TNFAIP8L2	0.758142	2.77798	1.87349	9.09586e-16	2.7438e-13
GBP4	2.06239	4.98996	1.27471	1.80292e-07	4.75037e-06
LHFPL6	2.71162	6.48298	1.2575	7.56375e-07	1.63874e-05
IGLV9-49	0.044842	1.32927	4.88964	1.01308e-07	2.86845e-06
P3H2	0.222413	0.89429	2.0075	1.01762e-10	6.21908e-09
IL33	1.08722	3.01984	1.47383	2.97487e-05	0.000362123
C1orf162	0.809121	2.84287	1.81292	5.90616e-16	1.93008e-13
PRKG1	0.144915	0.363713	1.3276	1.74231e-06	3.33291e-05
KCNE4	0.364595	1.33425	1.87167	3.07865e-06	5.35385e-05
SPARC	45.8855	97.7859	1.09159	9.90363e-07	2.05126e-05
TRAT1	0.034444	0.377723	3.455	3.06627e-13	3.42092e-11
LINC00996	0.0428712	0.163314	1.92957	1.09356e-09	5.34934e-08
CASP5	0.02973	0.094292	1.66521	0.0001346	0.00122562
GAS7	0.372021	0.779917	1.06794	1.87563e-09	8.63636e-08
NCR3	0.112088	0.460932	2.03992	3.3729e-12	3.07604e-10
TRAV19	0.0475491	0.246634	2.37488	2.03533e-05	0.000265021
CLEC4G	0.0919716	1.14912	3.64319	9.39579e-07	1.96819e-05
GABRG1	0.00614637	0.0158849	1.36985	0.0100981	0.0319554
BIRC3	2.8157	9.9187	1.81666	1.18478e-08	4.30197e-07
SVEP1	0.0782805	0.471849	2.5916	5.3207e-07	1.20724e-05
PDZD4	0.197236	0.508839	1.36729	1.4576e-06	2.85799e-05
AXL	0.681398	2.47369	1.86009	5.18454e-15	1.15082e-12
AC138207.1	0.0175665	0.0413628	1.23551	0.00861062	0.028483
TRGV5	0.0329379	0.0988299	1.5852	2.74553e-05	0.000339461
MAP9	0.064871	0.135857	1.06644	1.30997e-06	2.61427e-05
CMTM2	0.0600731	0.139629	1.21681	0.00234826	0.0109065
IGFL2	0.0137461	0.0510655	1.89333	0.00468708	0.0181969
AC099494.2	0.0169571	0.0426897	1.332	0.000203295	0.00167424
DCSTAMP	0.0490372	0.116111	1.24356	0.0108161	0.0336266
IGLV3-19	1.53159	55.8955	5.18963	1.48649e-07	4.00179e-06
TAAR3P	0.206313	0.414076	1.00506	0.0109014	0.0338255
LINC00519	0.0131683	0.123514	3.22954	7.36578e-05	0.000757802
VAV1	0.284655	1.29623	2.18703	2.54761e-17	1.92871e-14
TMEM59L	0.043465	0.133632	1.62034	0.0160692	0.0450169
GAS1RR	0.00792559	0.0199821	1.33412	0.000214141	0.00174767
BMP6	0.29169	0.725164	1.31387	8.48324e-05	0.000851182
HGF	0.146607	1.17063	2.99726	2.31235e-09	1.04029e-07
TRIM22	1.37574	4.20458	1.61176	1.59251e-10	9.20644e-09
IGHE	0.134933	0.293547	1.12135	0.0079662	0.0269074
CX3CR1	0.213531	0.431981	1.01652	0.000864459	0.00516896
LINC01480	0.40291	0.988229	1.29439	1.17494e-09	5.68832e-08
MNDA	0.320973	1.62434	2.33933	1.22474e-14	2.26905e-12
ERP27	0.420551	1.24012	1.56013	1.29541e-05	0.000182186
AC027288.3	0.0202995	0.0749614	1.8847	0.00123511	0.00675209
CD70	0.0546845	0.367192	2.74733	2.43415e-10	1.3476e-08
DOCK2	0.144097	0.686281	2.25176	2.85166e-15	7.13795e-13
SLC39A2	0.0112346	0.022664	1.01246	0.0034358	0.0144256
ADGRA2	0.748985	2.07554	1.47048	2.57965e-05	0.000323198
POSTN	0.71401	4.62248	2.69465	4.09304e-07	9.68864e-06
AP001094.1	0.0798278	0.185614	1.21734	0.00780713	0.0265109
LINC01197	0.0562049	0.146982	1.38687	1.52696e-08	5.39459e-07
AOAH	0.364979	1.76459	2.27345	9.50827e-17	4.56572e-14
IGHV3-48	0.0870543	2.22876	4.67818	6.31481e-08	1.90003e-06
POM121L9P	0.0254201	0.0541728	1.0916	9.068e-05	0.000897228
TRAV16	0.0234209	0.167139	2.83518	2.20974e-07	5.68852e-06
LRRC4	0.0786548	0.17366	1.14266	1.87036e-07	4.90341e-06
ECSCR	1.1611	2.47342	1.09101	1.61891e-09	7.5879e-08
ALOX5	0.944281	2.38208	1.33494	1.24569e-07	3.42006e-06
HTR2B	0.486858	1.31679	1.43545	8.74967e-06	0.000130216
CUBN	0.0266965	0.0546877	1.03457	1.02452e-05	0.00014917
AC079209.1	0.139517	0.497577	1.83448	1.52204e-05	0.000207847
CILP	0.076531	0.268017	1.80821	0.00513196	0.0194954
BDKRB2	0.408353	1.03559	1.34256	5.19917e-06	8.42503e-05
PLN	0.170395	0.50751	1.57455	2.23329e-06	4.08291e-05
CCL21	3.92326	38.3961	3.29084	6.27113e-08	1.89171e-06
PLEKHA3P1	0.0337291	0.0703852	1.06128	0.000390689	0.00281394
POU2F2	0.102488	0.31202	1.60618	1.07442e-11	8.34326e-10
SHISAL1	0.00862929	0.0668632	2.9539	1.6433e-06	3.16927e-05
IGHG2	3.08095	72.5427	4.55738	1.9154e-09	8.80224e-08
PIK3CG	0.0910758	0.23484	1.36654	2.04321e-08	6.91722e-07
AL031733.2	0.013692	0.0382307	1.4814	0.000129679	0.00119049
ISLR	0.784121	5.82923	2.89416	8.50853e-09	3.28731e-07
VSTM5	0.0179328	0.0366938	1.03294	0.00343146	0.0144151
LINC01133	0.026697	0.140272	2.39348	0.00282011	0.0125339
TMIGD2	0.0838455	0.244825	1.54594	1.93481e-08	6.61687e-07
AC021188.1	0.0511168	0.125405	1.29472	6.37683e-06	9.96947e-05
GPR132	0.0819146	0.413965	2.33732	2.68846e-16	1.05428e-13
TRBV5-1	0.0822539	0.358137	2.12235	1.27915e-07	3.49922e-06
CRPP1	0.0548729	0.152943	1.47883	0.00404862	0.0163228
TNFRSF17	0.0242409	0.351193	3.85675	1.39667e-05	0.000193991
COL5A1	1.42483	6.11945	2.10261	8.64929e-08	2.48789e-06
CD19	0.167221	0.356394	1.09171	0.0133054	0.039073
TIMD4	0.116263	0.517787	2.15497	2.75304e-06	4.87406e-05
TRBV3-1	0.0466227	0.376359	3.013	1.39939e-07	3.80651e-06
AC007750.1	0.00706115	0.023659	1.74441	0.00611994	0.0222388
CAMK4	0.0286168	0.10307	1.84868	5.33358e-11	3.54312e-09
PRSS23	1.29092	2.78159	1.10752	2.55097e-07	6.46786e-06
CXCR6	0.141279	0.866961	2.61742	1.53589e-14	2.67688e-12
AC000403.1	0.010723	0.0429859	2.00315	5.34577e-11	3.54312e-09
TMEM119	0.321296	1.77387	2.46493	5.14847e-09	2.1178e-07
TRBV6-5	0.0863757	0.390768	2.17762	1.06705e-06	2.18319e-05
SLC8A1	0.0470688	0.159269	1.75863	1.64543e-12	1.5867e-10
ADGRE4P	0.0299524	0.0968089	1.69247	1.28196e-07	3.49922e-06
ST6GAL2	0.0567419	0.173421	1.61179	0.000316034	0.0023864
APCDD1L	0.00881994	0.0963181	3.44897	0.0174735	0.0477364
LST1	0.960629	3.56945	1.89365	1.4967e-15	4.09487e-13
WFDC21P	0.398961	2.21012	2.4698	2.55037e-05	0.000320383
PILRA	0.754779	1.91245	1.34129	7.58758e-11	4.79914e-09
KCNQ5	0.00874216	0.0264455	1.59696	9.61971e-07	2.0048e-05
ZFPM2	0.106127	0.240886	1.18256	1.04075e-05	0.000150973
MGAM	0.0755584	0.157812	1.06254	0.00527981	0.0198829
TPSB2	0.701223	1.95274	1.47755	0.000139243	0.00126058
A2MP1	0.0327869	0.0875244	1.41656	0.000115504	0.00108507
AF124730.1	0.313726	0.659378	1.0716	0.00954302	0.0306411
LYZ	78.5933	197.842	1.33187	0.000116327	0.00109046
LINC01088	0.0106158	0.0271651	1.35554	0.0172997	0.0474467
SP140	0.188743	0.53002	1.48962	2.19717e-10	1.23382e-08
GPX8	0.492037	1.44631	1.55554	5.41568e-07	1.22525e-05
GIMAP7	3.40007	7.31882	1.10605	1.01964e-08	3.81418e-07
OLFM1	0.181192	0.722904	1.99628	1.52743e-07	4.09328e-06
IGHV3-66	0.0366545	2.17143	5.88851	4.67771e-08	1.46554e-06
COX7A1	2.38348	7.05273	1.56511	5.52031e-05	0.000598284
FAT3	0.0158049	0.0341462	1.11135	0.0165284	0.0459196
LRRC32	2.69094	6.66812	1.30917	2.76787e-07	6.86252e-06
PCDHGB7	0.0757146	0.185926	1.29608	0.0052253	0.0197504
CERKL	0.273651	0.884665	1.69279	2.95363e-13	3.35729e-11
TEK	0.449548	1.31733	1.55107	4.41556e-07	1.03377e-05
RNASE1	13.2172	39.9684	1.59644	3.06777e-13	3.42092e-11
CD2	0.825665	4.86616	2.55916	4.35047e-14	6.31866e-12
SIGLEC1	0.359428	1.44564	2.00794	1.32194e-15	3.70286e-13
FTH1P22	0.0471543	0.277686	2.558	2.21047e-09	1.00795e-07
COL6A3	1.5013	4.97428	1.72828	6.62069e-06	0.000103096
PRELP	0.590311	3.98509	2.75506	2.8495e-08	9.39018e-07
AC007376.2	0.0225029	0.0565061	1.3283	0.0018782	0.00925294
MCOLN2	0.085454	0.317555	1.89379	4.08485e-10	2.15983e-08
IL10RA	0.669729	2.39058	1.83571	3.21875e-14	4.9825e-12
LINC01094	0.0402913	0.19227	2.25459	5.74827e-10	2.95954e-08
FMOD	2.47467	5.00259	1.01544	2.03114e-07	5.25172e-06
SLC4A10	0.00972971	0.0300607	1.62741	2.42465e-05	0.000307049
MAP1LC3C	0.0382361	0.149571	1.96782	9.04112e-05	0.000894945
ASPN	2.4044	6.90725	1.52244	1.61429e-06	3.11589e-05
TNFSF13B	0.362126	1.54995	2.09766	6.43022e-14	8.59639e-12
TMEM158	0.348321	1.11761	1.68193	6.04218e-05	0.000645917
CXCL3	0.136448	0.388595	1.50991	0.000133081	0.00121556
FCGR1B	0.0201501	0.122413	2.60289	3.3702e-12	3.07604e-10
FAM155A	0.0202488	0.0610875	1.59304	6.50354e-06	0.000101541
CLEC1B	0.0132487	0.173855	3.71396	1.39832e-05	0.000194106
FCN1	0.183881	0.731442	1.99197	9.40468e-11	5.82323e-09
PAMR1	0.345369	1.12292	1.70104	1.56004e-05	0.000211963
CRISPLD1	0.142028	0.3161	1.1542	2.72916e-05	0.00033797
IGLV4-69	0.296689	8.80209	4.89082	1.07815e-07	3.01638e-06
SCARA5	0.0646425	0.378381	2.54929	7.1202e-05	0.000736725
SLC9A9	0.314649	1.1145	1.82458	5.43038e-14	7.38563e-12
ACAP1	0.34327	0.963769	1.48934	6.00422e-10	3.07785e-08
C5AR1	1.04354	2.90665	1.47787	1.2377e-11	9.42454e-10
SAA2-SAA4	6.39618	46.164	2.85149	1.60029e-06	3.09395e-05
AC110995.1	0.0564251	0.228052	2.01495	6.81546e-13	7.28914e-11
RASSF2	0.54991	1.60262	1.54317	4.29245e-12	3.81121e-10
SRGN	7.898	29.5943	1.90576	1.08927e-15	3.16412e-13
ELN	1.84925	5.83601	1.65804	9.49714e-05	0.000930688
ARHGAP9	0.284068	1.18316	2.05834	4.58989e-15	1.02853e-12
ITK	0.0529121	0.325889	2.62271	1.14993e-13	1.43157e-11
IGLV2-14	0.901457	25.9685	4.84836	1.33437e-09	6.40743e-08
FENDRR	0.00726134	0.0319051	2.13548	0.000316782	0.00239105
COL12A1	0.45699	1.2901	1.49725	7.95504e-06	0.000119907
FCRL3	0.0350106	0.180786	2.36842	4.73791e-05	0.000528391
CARD17	0.0489395	0.116315	1.24897	0.00552854	0.0205824
IGHV3-7	0.0302363	0.531975	4.137	0.000123416	0.00114325
LINC01357	0.0936216	0.207214	1.14621	4.25564e-06	7.11157e-05
HLA-DQA2	1.97878	8.78165	2.14988	1.96411e-08	6.70734e-07
SOCS1	1.47151	4.43927	1.59303	9.32104e-07	1.95817e-05
ICAM3	0.069773	0.283297	2.02158	2.34762e-10	1.30584e-08
CLEC9A	0.0169204	0.115641	2.77282	4.00775e-12	3.59918e-10
IGFBP6	1.16899	3.27221	1.48501	3.75216e-06	6.37435e-05
DUOXA2	0.191894	2.9676	3.95092	0.00146907	0.00767958
PRICKLE1	0.0541359	0.224815	2.05408	2.2908e-06	4.1654e-05
ADGRE1	0.0369769	0.250036	2.75744	5.0777e-12	4.44138e-10
AC104260.1	0.0238156	0.0670493	1.49332	0.000102007	0.000986483
AL161773.1	0.010598	0.0257098	1.27853	0.00678219	0.023938
IFITM3P6	0.0568395	0.223621	1.97609	6.10147e-09	2.43738e-07
CD27	0.296502	1.90369	2.68268	3.80569e-10	2.03509e-08
GGTA1P	0.536421	1.64073	1.6129	2.58508e-17	1.92871e-14
CD226	0.0300048	0.124186	2.04924	1.2377e-11	9.42454e-10
CASC15	0.0582539	0.119402	1.0354	0.00146491	0.00766005
LINC01871	0.419586	1.91361	2.18926	1.30234e-10	7.75767e-09
NHSL2	0.0453517	0.107576	1.24613	0.00084269	0.00507622
PTPN7	0.177774	0.893088	2.32876	1.19249e-14	2.24465e-12
ANOS1	0.0632249	0.244163	1.94928	6.40334e-07	1.41738e-05
OTOF	0.0225824	0.0543625	1.26741	0.00167516	0.00851053
HLA-DRB9	0.0673701	0.240156	1.83379	1.57158e-06	3.0525e-05
STYK1	0.0221307	0.0619869	1.48592	2.85678e-08	9.401e-07
FZD2	0.345367	0.738968	1.09738	5.70175e-08	1.74003e-06
CEP250-AS1	0.0715429	0.172117	1.26651	4.71453e-06	7.76085e-05
HAVCR2	0.475	2.06073	2.11716	1.64137e-14	2.81897e-12
AL159163.1	0.16267	0.349769	1.10445	5.3984e-05	0.000587779
GNB4	0.504996	1.07517	1.09022	6.85143e-11	4.40457e-09
LINC00702	0.0347098	0.0994965	1.5193	6.21166e-08	1.87618e-06
HBD	0.0161415	0.177342	3.45768	0.0108929	0.0338081
PBX4	0.0757114	0.188818	1.31841	3.29604e-08	1.06822e-06
PPBP	0.0445042	0.258364	2.53739	0.0126272	0.0375257
CD48	0.432097	2.46589	2.51268	1.74111e-17	1.70694e-14
TNNT3	0.0228692	0.220165	3.26711	0.000180712	0.00153059
C1QTNF1-AS1	0.180837	0.601327	1.73346	0.000111607	0.00105759
MYEOV	0.238914	1.99066	3.05869	2.51487e-05	0.00031643
COL11A1	0.0431226	0.661671	3.9396	0.000320175	0.00240453
RARB	0.400986	0.836743	1.06123	7.0507e-05	0.000730819
VNN2	2.13289	7.32766	1.78054	0.000150179	0.00133191
AC015712.2	0.0121308	0.0435291	1.8433	6.32579e-08	1.90003e-06
AC008083.3	0.035937	0.0861165	1.26082	0.00217912	0.0102978
IGHV3-64	0.0131852	0.731941	5.79473	9.21693e-07	1.9415e-05
NAIPP1	0.0270789	0.0755904	1.48103	4.03173e-06	6.80994e-05
GMFG	3.21942	9.10369	1.49965	3.0528e-16	1.12077e-13
HLA-DRB6	2.41934	13.5238	2.48282	1.68553e-14	2.85316e-12
CD1B	0.0418545	0.201867	2.26995	4.21602e-07	9.91987e-06
AC007384.1	0.0165502	0.106648	2.68794	2.95122e-09	1.28354e-07
GBP6	0.012336	0.0488526	1.98556	8.94803e-06	0.000132832
LINC01678	0.0292969	0.0671492	1.19662	0.000758989	0.00469617
AC010247.1	0.0245932	0.0669231	1.44425	0.000151827	0.00134306
FOXF1	0.193926	0.618026	1.67216	5.66035e-07	1.27569e-05
TUBA1A	3.77048	9.21112	1.28863	3.02075e-08	9.87155e-07
IGSF6	0.786171	2.99018	1.92732	7.13305e-17	3.90311e-14
LINC01684	0.00381189	0.0198507	2.38061	5.18535e-07	1.18223e-05
PMP22	1.67605	4.64583	1.47087	4.29048e-10	2.25337e-08
AC020658.5	0.0650453	0.162292	1.31907	5.06154e-05	0.000557551
SIDT1	0.0517047	0.186871	1.85367	1.97758e-11	1.46322e-09
ST6GALNAC1	0.0250453	0.0961101	1.94015	0.000355621	0.00261888
AP003774.2	0.0329604	0.105869	1.68348	2.49951e-05	0.000315171
CRYAB	1.33381	8.74417	2.71276	4.03863e-07	9.56948e-06
TMEM233	0.145163	0.31276	1.10738	2.62138e-07	6.59662e-06
LPAR4	0.00876049	0.0223791	1.35307	0.00101299	0.00583039
PLB1	0.054573	0.165044	1.59659	2.50539e-13	2.9039e-11
TGFB2	0.459226	1.06493	1.21347	8.60413e-05	0.000860012
CCR9	0.00441625	0.020669	2.22658	0.00127924	0.00692852
MEDAG	0.142256	0.431579	1.60113	2.92753e-06	5.14363e-05
ADAMDEC1	0.0691891	0.95811	3.79158	1.88001e-11	1.39542e-09
ANKRD36BP2	0.0116668	0.055656	2.25413	0.000221735	0.00179904
ADAM33	0.0792604	0.216719	1.45115	0.00119073	0.00656132
LAMC2	0.287682	1.58909	2.46565	0.00976062	0.0311488
PCDHB3	0.101322	0.207233	1.0323	0.0142826	0.0412136
SPON1	0.26121	0.806006	1.62558	0.000122122	0.0011326
AP000812.1	0.0350986	0.104104	1.56855	1.21563e-06	2.44049e-05
RASGRP1	0.0784685	0.342575	2.12624	7.09512e-12	5.7765e-10
NME8	0.0198013	0.057687	1.54265	1.11227e-07	3.10079e-06
TRIM40	0.0270306	0.156164	2.53039	0.000365663	0.00267694
MYBPC3	0.0166675	0.0866771	2.37861	5.21341e-05	0.000571871
PTGIS	0.382211	1.13746	1.57337	1.11746e-06	2.27469e-05
KIF5C	0.110609	0.243334	1.13747	0.0163773	0.0456349
TSPYL5	0.105368	0.710732	2.75387	1.7597e-11	1.31025e-09
BCL11B	0.0562332	0.282522	2.32887	3.37294e-12	3.07604e-10
C9	18.3477	100.806	2.45791	1.67197e-05	0.000224927
LINC01013	0.00644325	0.0158302	1.29682	0.000511554	0.00346869
TWIST2	0.207482	0.627383	1.59636	0.000310404	0.00235293
SIGLEC6	0.011092	0.0246119	1.14984	0.00313548	0.0135565
CCL3	0.772252	2.56584	1.73229	3.40994e-11	2.35978e-09
PABPC5	0.0283032	0.0905856	1.67832	0.000107122	0.00102709
CD209	0.327526	1.18224	1.85184	3.14542e-11	2.20264e-09
AC008514.1	0.0194197	0.114618	2.56124	0.00137258	0.00731771
PPP1R16B	0.401873	0.865205	1.1063	3.26207e-06	5.63533e-05
NCF1	0.0873774	0.479826	2.45718	5.47258e-15	1.19226e-12
SNCA	0.0497085	0.137768	1.47067	5.77913e-09	2.32456e-07
FMN1	0.0424016	0.112751	1.41095	0.000199778	0.00165106
AC103702.2	0.025901	0.108253	2.06333	0.00950272	0.0305617
ACTA2	15.9227	35.3745	1.15163	1.18906e-07	3.28373e-06
HAPLN3	0.29432	1.14061	1.95435	4.14629e-11	2.83599e-09
IQGAP1	1.91205	3.92418	1.03727	1.0165e-05	0.000148277
LSP1	1.38567	5.20518	1.90937	3.02925e-13	3.41029e-11
CD3E	0.595469	3.67535	2.62578	7.16647e-15	1.49221e-12
SFRP1	0.138072	0.369347	1.41955	0.000880091	0.00524458
KLRC4-KLRK1	0.00290857	0.0198833	2.77318	2.52566e-06	4.52254e-05
SIGLEC16	0.0981483	0.20243	1.04439	4.56839e-05	0.000515291
ASB2	0.0634156	0.290833	2.19728	8.28082e-12	6.56025e-10
IGLC2	4.68546	95.0717	4.34276	5.2735e-10	2.73304e-08
PF4V1	0.131354	1.04442	2.99116	4.73832e-05	0.000528391
THBS1	4.76153	12.7306	1.4188	4.74133e-07	1.09586e-05
LILRA1	0.0527517	0.180176	1.77212	8.50924e-13	8.82e-11
VSIG4	0.749905	4.4185	2.55878	7.98016e-15	1.63274e-12
AC078925.4	1.37014	0.211388	-2.69636	0.00287526	0.0127052
AC099677.3	0.0756469	0.0279307	-1.43743	0.000132552	0.0012126
AL136984.1	0.0106035	0.00525962	-1.01151	0.00534575	0.0200674
LINC01058	0.315988	0.144304	-1.13076	0.00345276	0.0144787
GLULP3	0.105957	0.0525633	-1.01135	0.0171577	0.0471452
AC087164.2	1.23545	0.528117	-1.22611	0.0130882	0.0385422
AC010203.1	0.556393	0.253204	-1.13581	0.000157897	0.00138264
AC024884.1	0.137593	0.0631259	-1.12411	0.010619	0.0331637
AC096639.1	0.111128	0.0549953	-1.01485	0.00829992	0.0277359
AC000036.1	0.0193718	0.00948049	-1.03093	0.0160683	0.0450169
ZDHHC11B	1.57761	0.755649	-1.06195	0.000176883	0.00150575
GPR179	0.0154412	0.00691313	-1.15938	0.0171053	0.0470506
TMEM52	4.42742	2.20248	-1.00734	7.4651e-05	0.000766345
AC007879.4	0.0883898	0.0385874	-1.19575	0.00250398	0.0114378
MIR6859-1	0.663055	0.275314	-1.26805	0.00139986	0.00742165
AC005726.2	0.0245853	0.0117766	-1.06188	0.00368868	0.0152238
AC011747.1	0.406853	0.161021	-1.33726	0.00121255	0.00665192
AC020937.1	0.121196	0.0598093	-1.0189	0.00602465	0.0219535
MESP2	1.48751	0.719109	-1.04862	4.27682e-05	0.000487545
ELDR	0.0263754	0.010759	-1.29365	0.00647082	0.023114
AL078644.1	0.0117599	0.0046272	-1.34566	8.24279e-06	0.000123768
LINC01124	6.99863	2.72575	-1.36042	0.00120503	0.0066184
AC008069.1	0.207091	0.0833509	-1.313	0.012778	0.0378513
ASIC4	0.0171539	0.00840602	-1.02904	0.00440885	0.0173849
GALR3	0.648303	0.241245	-1.42617	0.00658277	0.0234144
MIR4692	0.221738	0.0854263	-1.3761	7.85454e-05	0.000800041
FBXW12	0.065392	0.0324369	-1.01148	0.0111173	0.034265
CYB5AP2	0.0274301	0.0128873	-1.08981	0.00793949	0.0268586
AL033528.3	0.0367117	0.0183353	-1.00162	0.00649217	0.0231692
AC087222.1	0.309876	0.151545	-1.03194	2.24445e-06	4.09377e-05
LPGAT1-AS1	0.0565919	0.027085	-1.0631	0.00118135	0.00652335
RNU6-813P	0.553247	0.271331	-1.02787	0.00359657	0.0149433
WDR87	0.0274746	0.00399634	-2.78135	0.00636387	0.0228638
MTND2P12	0.0349713	0.0164637	-1.08689	0.00407186	0.0163941
TUBG1P	0.0356256	0.0172797	-1.04383	9.49342e-06	0.000139781
AC087741.3	0.573958	0.27187	-1.07803	2.2517e-05	0.000289036
MYCL	7.9731	3.54797	-1.16815	0.0022208	0.0104277
CKS1BP3	0.137806	0.0666701	-1.04753	0.000229572	0.00185113
AC099677.4	0.239162	0.107127	-1.15866	0.000676055	0.00430731
MAGEA8	1.40078	0.370958	-1.9169	0.0156246	0.044099
SMC1B	0.702674	0.265029	-1.40671	1.51138e-05	0.000206681
AC090954.1	0.303276	0.0910245	-1.7363	0.0153191	0.0434532
AC067852.4	0.0445397	0.0205564	-1.1155	0.000831952	0.00502826
AC006539.2	0.116276	0.0547697	-1.08611	0.000299247	0.00229162
CYP4F10P	0.0403086	0.0156667	-1.36339	0.00075307	0.00467027
ABHD1	1.43396	0.611861	-1.22873	0.000718712	0.00450828
ENPP7P4	0.0774599	0.0378688	-1.03244	0.0107524	0.0334867
AC084782.2	0.0843002	0.0292105	-1.52905	0.000740567	0.00461674
RN7SL333P	0.394612	0.191163	-1.04563	0.000875597	0.00522493
RNA5SP301	0.801633	0.357828	-1.16367	0.0117111	0.0355318
ZYG11A	0.861419	0.36439	-1.24123	0.000115108	0.00108249
AC140479.3	0.100637	0.0449786	-1.16185	0.00709943	0.0247031
AC090809.1	0.858242	0.390336	-1.13667	0.0177642	0.0483297
AC125421.1	0.0429017	0.0210503	-1.0272	0.0104618	0.0327856
TMIE	2.24633	1.10333	-1.0257	0.00187055	0.00921915
AP000553.2	0.556439	0.226399	-1.29736	0.000108119	0.0010337
AL590483.3	0.112615	0.038426	-1.55124	1.65214e-05	0.000222769
KRTAP10-4	0.0325201	0.0132735	-1.29279	0.00255164	0.0116194
GFOD1-AS1	0.104204	0.041385	-1.33224	0.00190228	0.00934032
MT-TF	5.33018	2.04174	-1.38439	0.00593287	0.0217166
AP001992.1	1.02721	0.493546	-1.05747	0.0147754	0.0422163
MIR148A	1.27464	0.626727	-1.02418	5.84719e-06	9.34637e-05
AP003392.6	0.693337	0.343746	-1.01221	4.85334e-06	7.94392e-05
C17orf78	0.0303834	0.0142079	-1.09658	0.000705574	0.00444127
AC024941.2	0.276697	0.127185	-1.12138	0.0160688	0.0450169
AL022313.2	0.125656	0.0622323	-1.01374	0.000185014	0.00155805
NODAL	0.115277	0.0429973	-1.42278	0.000356332	0.0026225
CYP2D8P	0.765933	0.288912	-1.40659	0.000120439	0.00112097
RAD51AP2	0.118646	0.0576947	-1.04015	2.91857e-05	0.000356548
EPX	0.0560825	0.0250541	-1.1625	5.42104e-08	1.66516e-06
AC012370.2	0.011271	0.00559104	-1.01143	0.000258876	0.0020433
AC145146.1	0.145589	0.0503164	-1.5328	0.00308104	0.0133777
CSTL1	0.155842	0.072827	-1.09754	0.00109745	0.00615982
AP001893.3	0.0478858	0.0197504	-1.27771	0.000612674	0.00401213
CLVS2	0.3927	0.106007	-1.88927	1.37276e-05	0.000191009
AL590483.2	0.608752	0.197484	-1.62412	0.000214944	0.00175361
FDPSP8	0.0438528	0.0195081	-1.1686	0.000198663	0.00164358
CSPG5	0.705699	0.324504	-1.12082	6.67493e-09	2.63073e-07
AC108471.1	0.0672395	0.0232693	-1.53088	7.50508e-06	0.00011437
AL356000.1	0.104778	0.0510774	-1.03658	0.00099523	0.00576058
BRD9P2	0.56755	0.214248	-1.40547	0.000268109	0.00210208
HIGD1C	0.219856	0.104917	-1.06732	0.00119917	0.00659699
LINC01783	0.223171	0.0626565	-1.83261	0.00662166	0.023511
AL121992.1	0.0364126	0.0163974	-1.15097	3.45168e-05	0.000407421
AL512408.1	0.955469	0.438671	-1.12307	5.04528e-07	1.15253e-05
AL139424.1	0.0323465	0.0159334	-1.02156	0.000530262	0.00357699
WFIKKN1	0.352031	0.145716	-1.27254	1.01638e-06	2.09227e-05
AC016026.1	0.0659486	0.0305529	-1.11003	7.09308e-05	0.000734888
DOC2GP	0.503647	0.221599	-1.18446	0.00207404	0.00991475
TUBBP6	0.0182465	0.00877434	-1.05626	0.0101493	0.0320783
TUBA3E	0.256212	0.125465	-1.03005	0.00869144	0.0287059
CEP57L1P1	0.01886	0.00914432	-1.04438	0.0122032	0.0366658
AC231981.1	0.816037	0.352239	-1.21208	2.47928e-06	4.45475e-05
AP000997.3	0.0208466	0.00987043	-1.07863	0.00025467	0.00201687
CLCN1	0.227479	0.0883061	-1.36515	0.00181131	0.00899688
ZDHHC11	0.890798	0.411869	-1.11291	0.00924355	0.0299451
AC010735.1	0.188249	0.0655321	-1.52237	4.54453e-06	7.52487e-05
AL021396.1	0.00802887	0.00347645	-1.20758	0.000424491	0.00298769
GNG13	0.0324374	0.01328	-1.2884	6.88948e-05	0.000718222
AL645733.1	0.113001	0.046597	-1.27803	0.000191657	0.00160246
AC037487.1	0.0634732	0.028663	-1.14696	0.00108372	0.00610165
AC015961.1	0.0162173	0.00699858	-1.2124	0.000578823	0.00382775
AC113189.4	0.0153313	0.00708516	-1.11361	0.000838687	0.00505727
DAAM2-AS1	0.230762	0.107667	-1.09982	0.00110156	0.00617407
HMGN2P40	0.942231	0.0483301	-4.28509	0.000687913	0.00436395
KCNH6	0.633701	0.213767	-1.56776	0.00855154	0.0283313
AL121574.1	0.136631	0.0644168	-1.08477	0.000107895	0.00103239
PTPRG-AS1	0.121084	0.057499	-1.0744	0.00318313	0.0137021
RN7SL600P	0.170257	0.0823022	-1.04871	6.17148e-05	0.00065557
AC127002.1	0.156118	0.0747481	-1.06253	0.00177528	0.0088656
MYH7B	2.5271	0.423453	-2.57721	4.66446e-08	1.46333e-06
AC009163.6	0.581312	0.0816844	-2.83118	0.0132805	0.039011
KARS1P2	1.26188	0.605344	-1.05975	0.000399205	0.00285413
GREB1	2.52689	1.09921	-1.20089	0.00125633	0.00683629
RPS2P41	0.0376212	0.0178203	-1.07802	0.00417825	0.0166974
AL353135.1	0.099157	0.0493512	-1.00663	0.00610737	0.0221965
AC013470.2	0.0636008	0.025628	-1.31133	0.00883964	0.0290364
GAL3ST2	0.508669	0.154635	-1.71786	0.00250524	0.0114414
MIMT1	0.0750574	0.0348577	-1.10652	0.00838266	0.0279273
AL390728.2	0.146267	0.0686634	-1.09099	0.00906769	0.0295709
HNRNPA1P23	0.0148817	0.00725626	-1.03624	0.000173455	0.0014857
KCNC1	0.130004	0.0279095	-2.21973	0.0113438	0.0347763
AC145207.7	0.0707679	0.0201158	-1.81477	0.00200934	0.00970091
SNAP23P1	0.137458	0.0667018	-1.04319	0.000183786	0.00155104
AC008522.1	0.0193454	0.00931939	-1.05368	0.00948741	0.0305208
NAV2-AS5	0.015523	0.00678993	-1.19294	0.000657662	0.00422329
AC026316.3	0.0544873	0.0177434	-1.61864	0.00596319	0.0217937
ENPP7P2	0.0242855	0.0107316	-1.17823	0.0112992	0.0346698
AL590822.1	0.681935	0.31828	-1.09933	0.000147737	0.0013172
RBFOX3	0.0166663	0.00559991	-1.57346	0.0130602	0.0384736
AL591767.3	0.0437681	0.0201702	-1.11765	0.00698352	0.0244153
AL356512.1	0.272912	0.13395	-1.02674	4.70903e-08	1.46765e-06
RPL23AP78	0.0327224	0.0147093	-1.15355	3.57263e-05	0.000418628
STPG3	1.30918	0.628081	-1.05964	0.000252477	0.00200423
AC104667.1	0.153894	0.055386	-1.47434	1.06671e-06	2.18319e-05
ESPL1	2.55635	1.21832	-1.0692	4.00295e-05	0.000461693
RPS27AP6	0.158717	0.0657095	-1.27228	0.00526727	0.0198486
AC022498.2	0.0594124	0.0198783	-1.57957	0.00122086	0.00668351
MYL6P3	0.039835	0.016762	-1.24884	0.00025405	0.00201418
CASKIN1	0.162886	0.0457119	-1.83322	0.0113472	0.0347777
POTEI	0.00354025	0.00170285	-1.0559	0.00623818	0.022557
LINC00940	0.112876	0.0413576	-1.44852	0.00563407	0.0208795
MYO15A	0.0992982	0.0379002	-1.38956	0.00299793	0.0131185
LARGE-AS1	0.0102732	0.00426719	-1.26752	0.0134659	0.0394373
AL928921.1	3.0201	1.2419	-1.28205	0.00617491	0.0223694
GOLGA2P5	2.62638	1.24968	-1.07152	3.08495e-07	7.54529e-06
MAPT-IT1	0.0940422	0.0332644	-1.49933	0.00926859	0.0300097
RIBC2	1.60922	0.704788	-1.1911	2.84401e-05	0.000349098
TERT	2.91902	1.20222	-1.27979	0.00381376	0.0156168
MYT1	0.16752	0.0592384	-1.49973	0.0127258	0.0377776
AC112219.2	0.432035	0.196873	-1.13388	6.51064e-05	0.000685409
PHC2-AS1	0.141447	0.0663487	-1.09213	0.00478717	0.0184869
SLC28A2	0.523151	0.177456	-1.55977	1.9336e-05	0.000253643
GOLGA6B	0.116961	0.0426207	-1.45641	0.00198527	0.00962128
AC115989.1	0.226798	0.111775	-1.0208	0.000310194	0.0023521
CHRNB2	0.130237	0.0319656	-2.02655	0.000313389	0.00237174
TPT1P8	0.247443	0.0820471	-1.59257	0.0012674	0.00687907
AL356356.1	1.53803	0.709666	-1.11587	0.000192465	0.001607
C19orf57	1.27394	0.616185	-1.04787	0.00018052	0.00152951
BSN-DT	0.126688	0.0595015	-1.09028	0.000688818	0.00436734
SP5	10.8618	4.29323	-1.33912	0.0102029	0.0321931
SLC47A1P2	0.535427	0.14406	-1.89402	9.18802e-05	0.000906056
C2orf27AP3	0.127846	0.0615271	-1.05511	0.000666843	0.00426363
PTPRN	0.0353218	0.0151813	-1.21826	0.0164691	0.0458038
MYMX	1.23976	0.466355	-1.41057	0.0079697	0.0269153
TMEM151B	0.018379	0.00770786	-1.25366	0.00278712	0.0124272
AC098828.1	0.419249	0.203746	-1.04104	8.86915e-05	0.000881632
AC025627.1	5.52732	0.855229	-2.6922	0.00990615	0.0315232
AC009084.1	0.178129	0.0731812	-1.28338	0.00102817	0.00588324
AC005695.1	0.0301332	0.0137678	-1.13005	1.72579e-05	0.000230716
AC126407.1	0.0877718	0.0391499	-1.16475	0.000414776	0.00293273
RNU6-759P	0.199586	0.0729377	-1.45228	8.19221e-05	0.000827628
CPNE6	0.400303	0.17327	-1.20807	0.00683422	0.0240254
MIR3649	1.01038	0.423848	-1.25328	1.59338e-05	0.000215835
AL592114.2	0.192486	0.0870587	-1.14469	0.000126132	0.00116382
BANF1P2	10.8246	4.88915	-1.14665	2.60751e-06	4.64086e-05
[truncated: 192 more rows]
