# Supplementary material for: Identification and Validation of a Novel Tumor Microenvironment-Related Prognostic Signature of Patients With Hepatocellular Carcinoma
Source: Front Mol Biosci. 2022 Jun 30;9:917839. doi: 10.3389/fmolb.2022.917839 (PMC9280086; doi:10.3389/fmolb.2022.917839)
Supplement: Supplementary file 1 [file DataSheet1.ZIP › supplementary S5.xlsx]

## Sheet: GO High
NAME	GS<br> follow link to MSigDB	GS DETAILS	SIZE	ES	NES	NOM p-val	FDR q-val	FWER p-val	RANK AT MAX	LEADING EDGE
GO_TRNA_TRANSPORT	GO_TRNA_TRANSPORT	Details ...	37	0.890898	2.37996	0	0	0	5855	tags=95%, list=10%, signal=105%
GO_NCRNA_EXPORT_FROM_NUCLEUS	GO_NCRNA_EXPORT_FROM_NUCLEUS	Details ...	38	0.901208	2.36739	0	0	0	4513	tags=95%, list=8%, signal=103%
GO_MITOTIC_SISTER_CHROMATID_SEGREGATION	GO_MITOTIC_SISTER_CHROMATID_SEGREGATION	Details ...	161	0.787779	2.31557	0	0	0	7354	tags=76%, list=13%, signal=87%
GO_KINETOCHORE	GO_KINETOCHORE	Details ...	137	0.78544	2.3084	0	0	0	5855	tags=70%, list=10%, signal=78%
GO_MRNA_EXPORT_FROM_NUCLEUS	GO_MRNA_EXPORT_FROM_NUCLEUS	Details ...	113	0.790265	2.30362	0	0	0	6950	tags=78%, list=12%, signal=89%
GO_CONDENSED_CHROMOSOME_CENTROMERIC_REGION	GO_CONDENSED_CHROMOSOME_CENTROMERIC_REGION	Details ...	122	0.787434	2.30114	0	0	0	5855	tags=69%, list=10%, signal=77%
GO_DNA_DEPENDENT_DNA_REPLICATION	GO_DNA_DEPENDENT_DNA_REPLICATION	Details ...	151	0.782512	2.29376	0	0	0	7100	tags=74%, list=13%, signal=85%
GO_CHROMOSOME_CENTROMERIC_REGION	GO_CHROMOSOME_CENTROMERIC_REGION	Details ...	196	0.769825	2.2889	0	0	0	5855	tags=67%, list=10%, signal=75%
GO_DNA_DEPENDENT_ATPASE_ACTIVITY	GO_DNA_DEPENDENT_ATPASE_ACTIVITY	Details ...	108	0.789196	2.28563	0	0	0	7385	tags=75%, list=13%, signal=86%
GO_REGULATION_OF_CELLULAR_RESPONSE_TO_HEAT	GO_REGULATION_OF_CELLULAR_RESPONSE_TO_HEAT	Details ...	79	0.803145	2.28471	0	0	0	7236	tags=81%, list=13%, signal=93%
GO_REPLICATION_FORK	GO_REPLICATION_FORK	Details ...	71	0.808368	2.28259	0	0	0	5969	tags=76%, list=11%, signal=85%
GO_RNA_EXPORT_FROM_NUCLEUS	GO_RNA_EXPORT_FROM_NUCLEUS	Details ...	144	0.778647	2.27739	0	0	0	6594	tags=74%, list=12%, signal=84%
GO_PRECATALYTIC_SPLICEOSOME	GO_PRECATALYTIC_SPLICEOSOME	Details ...	53	0.818886	2.26607	0	0	0	8344	tags=89%, list=15%, signal=104%
GO_CATALYTIC_STEP_2_SPLICEOSOME	GO_CATALYTIC_STEP_2_SPLICEOSOME	Details ...	87	0.793771	2.26269	0	0	0	7247	tags=82%, list=13%, signal=93%
GO_U2_TYPE_SPLICEOSOMAL_COMPLEX	GO_U2_TYPE_SPLICEOSOMAL_COMPLEX	Details ...	93	0.781773	2.26214	0	0	0	8344	tags=80%, list=15%, signal=93%
GO_SISTER_CHROMATID_SEGREGATION	GO_SISTER_CHROMATID_SEGREGATION	Details ...	196	0.765183	2.26209	0	0	0	7148	tags=72%, list=13%, signal=82%
GO_MICROTUBULE_CYTOSKELETON_ORGANIZATION_INVOLVED_IN_MITOSIS	GO_MICROTUBULE_CYTOSKELETON_ORGANIZATION_INVOLVED_IN_MITOSIS	Details ...	143	0.772906	2.25793	0	0	0	6424	tags=69%, list=11%, signal=78%
GO_MITOTIC_NUCLEAR_DIVISION	GO_MITOTIC_NUCLEAR_DIVISION	Details ...	277	0.748303	2.25393	0	0	0	7354	tags=66%, list=13%, signal=76%
GO_SPLICEOSOMAL_COMPLEX	GO_SPLICEOSOMAL_COMPLEX	Details ...	192	0.759145	2.25318	0	0	0	8952	tags=75%, list=16%, signal=89%
GO_CELL_CYCLE_DNA_REPLICATION	GO_CELL_CYCLE_DNA_REPLICATION	Details ...	65	0.805421	2.24921	0	0	0	8029	tags=85%, list=14%, signal=99%
GO_MITOTIC_SPINDLE_ORGANIZATION	GO_MITOTIC_SPINDLE_ORGANIZATION	Details ...	117	0.777346	2.24874	0	0	0	8328	tags=75%, list=15%, signal=88%
GO_RNA_LOCALIZATION	GO_RNA_LOCALIZATION	Details ...	235	0.758529	2.24857	0	0	0	7097	tags=71%, list=13%, signal=80%
GO_SPINDLE_ORGANIZATION	GO_SPINDLE_ORGANIZATION	Details ...	181	0.760464	2.24644	0	0	0	8328	tags=72%, list=15%, signal=85%
GO_DNA_HELICASE_ACTIVITY	GO_DNA_HELICASE_ACTIVITY	Details ...	78	0.79231	2.23952	0	0	0	7328	tags=76%, list=13%, signal=87%
GO_REGULATION_OF_DNA_TEMPLATED_TRANSCRIPTION_ELONGATION	GO_REGULATION_OF_DNA_TEMPLATED_TRANSCRIPTION_ELONGATION	Details ...	48	0.817697	2.23793	0	0	0	6372	tags=77%, list=11%, signal=87%
GO_CHROMOSOME_SEGREGATION	GO_CHROMOSOME_SEGREGATION	Details ...	332	0.738814	2.23189	0	0	0	7527	tags=67%, list=13%, signal=77%
GO_REGULATION_OF_CHROMOSOME_SEGREGATION	GO_REGULATION_OF_CHROMOSOME_SEGREGATION	Details ...	106	0.775322	2.23169	0	0	0	6380	tags=74%, list=11%, signal=83%
GO_SINGLE_STRANDED_DNA_BINDING	GO_SINGLE_STRANDED_DNA_BINDING	Details ...	114	0.763426	2.23114	0	0	0	6829	tags=69%, list=12%, signal=79%
GO_REGULATION_OF_CHROMOSOME_SEPARATION	GO_REGULATION_OF_CHROMOSOME_SEPARATION	Details ...	66	0.792075	2.2288	0	0	0	6380	tags=76%, list=11%, signal=85%
GO_CHROMOSOMAL_REGION	GO_CHROMOSOMAL_REGION	Details ...	355	0.73532	2.22787	0	0	0	6829	tags=64%, list=12%, signal=72%
GO_DNA_GEOMETRIC_CHANGE	GO_DNA_GEOMETRIC_CHANGE	Details ...	116	0.76357	2.22565	0	0	0	7380	tags=70%, list=13%, signal=80%
GO_DNA_REPLICATION	GO_DNA_REPLICATION	Details ...	273	0.744698	2.22399	0	0	0	7100	tags=68%, list=13%, signal=77%
GO_MRNA_3_END_PROCESSING	GO_MRNA_3_END_PROCESSING	Details ...	101	0.774779	2.22288	0	0	0	6950	tags=75%, list=12%, signal=86%
GO_SPINDLE_POLE	GO_SPINDLE_POLE	Details ...	163	0.74752	2.22271	0	0	0	8837	tags=71%, list=16%, signal=84%
GO_SPINDLE_ASSEMBLY	GO_SPINDLE_ASSEMBLY	Details ...	114	0.76367	2.22105	0	0	0	7015	tags=69%, list=12%, signal=79%
GO_ESTABLISHMENT_OF_RNA_LOCALIZATION	GO_ESTABLISHMENT_OF_RNA_LOCALIZATION	Details ...	202	0.742833	2.21529	0	0	0	6950	tags=67%, list=12%, signal=76%
GO_METAPHASE_PLATE_CONGRESSION	GO_METAPHASE_PLATE_CONGRESSION	Details ...	61	0.791724	2.21378	0	0	0	5880	tags=67%, list=10%, signal=75%
GO_PROTEIN_LOCALIZATION_TO_CHROMOSOME	GO_PROTEIN_LOCALIZATION_TO_CHROMOSOME	Details ...	85	0.773657	2.20594	0	0	0	6145	tags=69%, list=11%, signal=78%
GO_MRNA_TRANSPORT	GO_MRNA_TRANSPORT	Details ...	151	0.753674	2.20319	0	0	0	6950	tags=71%, list=12%, signal=81%
GO_RIBONUCLEOPROTEIN_COMPLEX_BIOGENESIS	GO_RIBONUCLEOPROTEIN_COMPLEX_BIOGENESIS	Details ...	479	0.727695	2.20284	0	0	0	8455	tags=68%, list=15%, signal=80%
GO_CHROMOSOME_SEPARATION	GO_CHROMOSOME_SEPARATION	Details ...	94	0.764037	2.20279	0	0	0	6380	tags=71%, list=11%, signal=80%
GO_MICROTUBULE_ORGANIZING_CENTER_ORGANIZATION	GO_MICROTUBULE_ORGANIZING_CENTER_ORGANIZATION	Details ...	136	0.752936	2.19937	0	0	0	10247	tags=79%, list=18%, signal=97%
GO_REGULATION_OF_DNA_DEPENDENT_DNA_REPLICATION	GO_REGULATION_OF_DNA_DEPENDENT_DNA_REPLICATION	Details ...	52	0.800377	2.19928	0	0	0	8029	tags=81%, list=14%, signal=94%
GO_PRERIBOSOME	GO_PRERIBOSOME	Details ...	78	0.776015	2.19898	0	0	0	9498	tags=86%, list=17%, signal=103%
GO_METHYLTRANSFERASE_COMPLEX	GO_METHYLTRANSFERASE_COMPLEX	Details ...	105	0.76522	2.19618	0	0	0	8696	tags=77%, list=15%, signal=91%
GO_HELICASE_ACTIVITY	GO_HELICASE_ACTIVITY	Details ...	160	0.750629	2.19605	0	0	0	7538	tags=68%, list=13%, signal=78%
GO_DNA_REPLICATION_ORIGIN_BINDING	GO_DNA_REPLICATION_ORIGIN_BINDING	Details ...	23	0.888047	2.19026	0	0	0	4612	tags=91%, list=8%, signal=99%
GO_NEGATIVE_REGULATION_OF_METAPHASE_ANAPHASE_TRANSITION_OF_CELL_CYCLE	GO_NEGATIVE_REGULATION_OF_METAPHASE_ANAPHASE_TRANSITION_OF_CELL_CYCLE	Details ...	37	0.825138	2.18954	0	0	0	4593	tags=76%, list=8%, signal=82%
GO_METAPHASE_ANAPHASE_TRANSITION_OF_CELL_CYCLE	GO_METAPHASE_ANAPHASE_TRANSITION_OF_CELL_CYCLE	Details ...	60	0.792386	2.18917	0	0	0	6380	tags=77%, list=11%, signal=86%
GO_DNA_REPLICATION_INITIATION	GO_DNA_REPLICATION_INITIATION	Details ...	39	0.825532	2.18896	0	0	0	6631	tags=79%, list=12%, signal=90%
GO_RECOMBINATIONAL_REPAIR	GO_RECOMBINATIONAL_REPAIR		139	0.747379	2.18856	0	0	0	8696	tags=73%, list=15%, signal=87%
GO_REGULATION_OF_TRANSCRIPTION_ELONGATION_FROM_RNA_POLYMERASE_II_PROMOTER	GO_REGULATION_OF_TRANSCRIPTION_ELONGATION_FROM_RNA_POLYMERASE_II_PROMOTER		27	0.858757	2.18842	0	0	0	5749	tags=85%, list=10%, signal=95%
GO_REGULATION_OF_SISTER_CHROMATID_SEGREGATION	GO_REGULATION_OF_SISTER_CHROMATID_SEGREGATION		84	0.772563	2.18764	0	0	0	6380	tags=74%, list=11%, signal=83%
GO_RNA_SPLICING_VIA_TRANSESTERIFICATION_REACTIONS	GO_RNA_SPLICING_VIA_TRANSESTERIFICATION_REACTIONS		390	0.7217	2.1876	0	0	0	8952	tags=66%, list=16%, signal=78%
GO_NCRNA_PROCESSING	GO_NCRNA_PROCESSING		400	0.719262	2.18279	0	0	0	8439	tags=67%, list=15%, signal=78%
GO_CONDENSED_CHROMOSOME	GO_CONDENSED_CHROMOSOME		221	0.731117	2.18275	0	0	0	8686	tags=67%, list=15%, signal=78%
GO_RNA_SPLICING	GO_RNA_SPLICING		483	0.717233	2.18229	0	0	0	8952	tags=66%, list=16%, signal=77%
GO_NUCLEAR_CHROMOSOME_SEGREGATION	GO_NUCLEAR_CHROMOSOME_SEGREGATION		270	0.729916	2.18131	0	0	0	7354	tags=65%, list=13%, signal=75%
GO_CELL_CYCLE_CHECKPOINT	GO_CELL_CYCLE_CHECKPOINT		218	0.735347	2.18068	0	0	0	8817	tags=70%, list=16%, signal=82%
GO_RNA_3_END_PROCESSING	GO_RNA_3_END_PROCESSING		153	0.739238	2.17984	0	0	0	6950	tags=66%, list=12%, signal=75%
GO_NUCLEAR_REPLICATION_FORK	GO_NUCLEAR_REPLICATION_FORK		41	0.813261	2.17856	0	0	0	5969	tags=76%, list=11%, signal=84%
GO_MITOTIC_METAPHASE_PLATE_CONGRESSION	GO_MITOTIC_METAPHASE_PLATE_CONGRESSION		47	0.797423	2.17637	0	0	0	5768	tags=66%, list=10%, signal=73%
GO_CILIARY_BASAL_BODY_PLASMA_MEMBRANE_DOCKING	GO_CILIARY_BASAL_BODY_PLASMA_MEMBRANE_DOCKING		94	0.760454	2.1739	0	0	0	10655	tags=86%, list=19%, signal=106%
GO_RRNA_METABOLIC_PROCESS	GO_RRNA_METABOLIC_PROCESS		238	0.726912	2.17365	0	0	0	8387	tags=71%, list=15%, signal=83%
GO_RIBOSOME_BIOGENESIS	GO_RIBOSOME_BIOGENESIS		310	0.718832	2.17277	0	0	0	7616	tags=68%, list=13%, signal=78%
GO_MITOTIC_SPINDLE	GO_MITOTIC_SPINDLE		133	0.737183	2.1702	0	0	0	7225	tags=66%, list=13%, signal=76%
GO_ATTACHMENT_OF_SPINDLE_MICROTUBULES_TO_KINETOCHORE	GO_ATTACHMENT_OF_SPINDLE_MICROTUBULES_TO_KINETOCHORE		34	0.808341	2.16953	0	0	0	7225	tags=74%, list=13%, signal=84%
GO_NUCLEAR_CHROMOSOME_TELOMERIC_REGION	GO_NUCLEAR_CHROMOSOME_TELOMERIC_REGION		124	0.742649	2.16951	0	0	0	6829	tags=64%, list=12%, signal=72%
GO_ATP_DEPENDENT_CHROMATIN_REMODELING	GO_ATP_DEPENDENT_CHROMATIN_REMODELING		90	0.7513	2.16802	0	0	0	7743	tags=67%, list=14%, signal=77%
GO_MITOTIC_SPINDLE_ASSEMBLY	GO_MITOTIC_SPINDLE_ASSEMBLY		65	0.772416	2.16729	0	0	0	6370	tags=69%, list=11%, signal=78%
GO_SPINDLE	GO_SPINDLE		365	0.717226	2.16591	0	0	0	8970	tags=66%, list=16%, signal=78%
GO_MITOTIC_CYTOKINESIS	GO_MITOTIC_CYTOKINESIS		72	0.768613	2.16462	0	0	0	8802	tags=75%, list=16%, signal=89%
GO_TRANSCRIPTION_COUPLED_NUCLEOTIDE_EXCISION_REPAIR	GO_TRANSCRIPTION_COUPLED_NUCLEOTIDE_EXCISION_REPAIR		73	0.759709	2.16334	0	0	0	8053	tags=74%, list=14%, signal=86%
GO_MITOTIC_CELL_CYCLE_CHECKPOINT	GO_MITOTIC_CELL_CYCLE_CHECKPOINT		165	0.729744	2.16198	0	0	0	8817	tags=70%, list=16%, signal=82%
GO_TRNA_METABOLIC_PROCESS	GO_TRNA_METABOLIC_PROCESS		186	0.729999	2.16113	0	0	0	6660	tags=65%, list=12%, signal=73%
GO_HOST_CELLULAR_COMPONENT	GO_HOST_CELLULAR_COMPONENT		65	0.77076	2.16031	0	0	0	7464	tags=74%, list=13%, signal=85%
GO_POSITIVE_REGULATION_OF_TELOMERE_MAINTENANCE_VIA_TELOMERE_LENGTHENING	GO_POSITIVE_REGULATION_OF_TELOMERE_MAINTENANCE_VIA_TELOMERE_LENGTHENING		37	0.809898	2.15984	0	0	0	6624	tags=81%, list=12%, signal=92%
GO_RIBONUCLEOPROTEIN_COMPLEX_SUBUNIT_ORGANIZATION	GO_RIBONUCLEOPROTEIN_COMPLEX_SUBUNIT_ORGANIZATION		237	0.722027	2.15984	0	0	0	8455	tags=66%, list=15%, signal=78%
GO_POSITIVE_REGULATION_OF_TELOMERE_MAINTENANCE	GO_POSITIVE_REGULATION_OF_TELOMERE_MAINTENANCE		51	0.789363	2.15978	0	0	0	6624	tags=76%, list=12%, signal=87%
GO_DNA_STRAND_ELONGATION	GO_DNA_STRAND_ELONGATION		26	0.859841	2.15552	0	0	0	5034	tags=88%, list=9%, signal=97%
GO_NCRNA_METABOLIC_PROCESS	GO_NCRNA_METABOLIC_PROCESS		493	0.711013	2.15546	0	0	0	8439	tags=65%, list=15%, signal=75%
GO_SPINDLE_MICROTUBULE	GO_SPINDLE_MICROTUBULE		66	0.766327	2.15534	0	0	0	6575	tags=70%, list=12%, signal=79%
GO_REGULATION_OF_CELL_CYCLE_G2_M_PHASE_TRANSITION	GO_REGULATION_OF_CELL_CYCLE_G2_M_PHASE_TRANSITION		212	0.723875	2.15372	0	0	0	8986	tags=70%, list=16%, signal=83%
GO_PROTEIN_CONTAINING_COMPLEX_LOCALIZATION	GO_PROTEIN_CONTAINING_COMPLEX_LOCALIZATION		289	0.720695	2.15136	0	0	0	8743	tags=67%, list=15%, signal=79%
GO_TELOMERE_ORGANIZATION	GO_TELOMERE_ORGANIZATION		172	0.724733	2.15047	0	0	0	9094	tags=69%, list=16%, signal=82%
GO_DNA_INTEGRITY_CHECKPOINT	GO_DNA_INTEGRITY_CHECKPOINT		160	0.731511	2.14821	0	0	0	6371	tags=63%, list=11%, signal=71%
GO_NUCLEAR_EXPORT	GO_NUCLEAR_EXPORT		204	0.718932	2.14743	0	0	0	6950	tags=67%, list=12%, signal=76%
GO_TELOMERE_MAINTENANCE_VIA_TELOMERE_LENGTHENING	GO_TELOMERE_MAINTENANCE_VIA_TELOMERE_LENGTHENING		81	0.755398	2.14669	0	0	0	6979	tags=69%, list=12%, signal=79%
GO_CHROMOSOME_TELOMERIC_REGION	GO_CHROMOSOME_TELOMERIC_REGION		163	0.723395	2.1462	0	0	0	8574	tags=66%, list=15%, signal=77%
GO_POSITIVE_REGULATION_OF_CHROMOSOME_SEGREGATION	GO_POSITIVE_REGULATION_OF_CHROMOSOME_SEGREGATION		33	0.828	2.14401	0	0	0	8574	tags=94%, list=15%, signal=111%
GO_DNA_TEMPLATED_TRANSCRIPTION_TERMINATION	GO_DNA_TEMPLATED_TRANSCRIPTION_TERMINATION		75	0.765423	2.14395	0	0	0	7942	tags=76%, list=14%, signal=88%
GO_AMINO_ACID_ACTIVATION	GO_AMINO_ACID_ACTIVATION		49	0.784062	2.14285	0	0	0	6658	tags=73%, list=12%, signal=83%
GO_DNA_TEMPLATED_TRANSCRIPTION_ELONGATION	GO_DNA_TEMPLATED_TRANSCRIPTION_ELONGATION		116	0.73644	2.14265	0	0	0	8053	tags=66%, list=14%, signal=76%
GO_DAMAGED_DNA_BINDING	GO_DAMAGED_DNA_BINDING		66	0.762277	2.14177	0	0	0	8074	tags=77%, list=14%, signal=90%
GO_LIGASE_ACTIVITY_FORMING_CARBON_OXYGEN_BONDS	GO_LIGASE_ACTIVITY_FORMING_CARBON_OXYGEN_BONDS		41	0.798359	2.1414	0	0	0	6658	tags=78%, list=12%, signal=88%
GO_DOUBLE_STRAND_BREAK_REPAIR	GO_DOUBLE_STRAND_BREAK_REPAIR		261	0.715587	2.14038	0	0	0	11225	tags=74%, list=20%, signal=92%
GO_DNA_DAMAGE_RESPONSE_DETECTION_OF_DNA_DAMAGE	GO_DNA_DAMAGE_RESPONSE_DETECTION_OF_DNA_DAMAGE		38	0.808075	2.13866	0	0	0	7940	tags=82%, list=14%, signal=95%
GO_HISTONE_METHYLTRANSFERASE_COMPLEX	GO_HISTONE_METHYLTRANSFERASE_COMPLEX		77	0.751747	2.13823	0	0	0	8696	tags=74%, list=15%, signal=87%
GO_CELL_CYCLE_G2_M_PHASE_TRANSITION	GO_CELL_CYCLE_G2_M_PHASE_TRANSITION		268	0.712945	2.13808	0	0	0	8986	tags=68%, list=16%, signal=80%
GO_NEGATIVE_REGULATION_OF_CHROMOSOME_SEGREGATION	GO_NEGATIVE_REGULATION_OF_CHROMOSOME_SEGREGATION		45	0.797558	2.13741	0	0	0	4844	tags=71%, list=9%, signal=78%
GO_CENTROSOME_DUPLICATION	GO_CENTROSOME_DUPLICATION		68	0.763567	2.13635	0	0	0	7015	tags=71%, list=12%, signal=80%
GO_SITE_OF_DNA_DAMAGE	GO_SITE_OF_DNA_DAMAGE		82	0.754125	2.13493	0	0	0	11225	tags=84%, list=20%, signal=105%
GO_INTRACILIARY_TRANSPORT	GO_INTRACILIARY_TRANSPORT		53	0.769264	2.13306	0	0	0	8671	tags=77%, list=15%, signal=91%
GO_CHAPERONE_COMPLEX	GO_CHAPERONE_COMPLEX		25	0.843978	2.13303	0	0	0	4209	tags=72%, list=7%, signal=78%
GO_DNA_UNWINDING_INVOLVED_IN_DNA_REPLICATION	GO_DNA_UNWINDING_INVOLVED_IN_DNA_REPLICATION		16	0.916789	2.13231	0	0	0	3764	tags=94%, list=7%, signal=100%
GO_DNA_STRAND_ELONGATION_INVOLVED_IN_DNA_REPLICATION	GO_DNA_STRAND_ELONGATION_INVOLVED_IN_DNA_REPLICATION		19	0.885992	2.13051	0	0	0	6459	tags=100%, list=11%, signal=113%
GO_REGULATION_OF_CELL_CYCLE_PHASE_TRANSITION	GO_REGULATION_OF_CELL_CYCLE_PHASE_TRANSITION		470	0.699972	2.12828	0	0	0	8986	tags=60%, list=16%, signal=71%
GO_CHROMOSOME_LOCALIZATION	GO_CHROMOSOME_LOCALIZATION		78	0.747585	2.12728	0	0	0	5880	tags=60%, list=10%, signal=67%
GO_MITOTIC_CHROMOSOME_CONDENSATION	GO_MITOTIC_CHROMOSOME_CONDENSATION		16	0.916762	2.12621	0	0	0	4204	tags=88%, list=7%, signal=95%
GO_STRUCTURAL_CONSTITUENT_OF_NUCLEAR_PORE	GO_STRUCTURAL_CONSTITUENT_OF_NUCLEAR_PORE		28	0.849067	2.12545	0	0	0	5855	tags=82%, list=10%, signal=92%
GO_RNA_DEPENDENT_DNA_BIOSYNTHETIC_PROCESS	GO_RNA_DEPENDENT_DNA_BIOSYNTHETIC_PROCESS		71	0.755775	2.12517	0	0	0	6979	tags=70%, list=12%, signal=80%
GO_NUCLEAR_PORE	GO_NUCLEAR_PORE		85	0.741102	2.12318	0	0	0	8833	tags=71%, list=16%, signal=84%
GO_INTRACILIARY_TRANSPORT_INVOLVED_IN_CILIUM_ASSEMBLY	GO_INTRACILIARY_TRANSPORT_INVOLVED_IN_CILIUM_ASSEMBLY		40	0.794218	2.1226	0	0	0	8299	tags=80%, list=15%, signal=94%
GO_TERMINATION_OF_RNA_POLYMERASE_II_TRANSCRIPTION	GO_TERMINATION_OF_RNA_POLYMERASE_II_TRANSCRIPTION		35	0.822028	2.12259	0	0	0	7942	tags=91%, list=14%, signal=106%
GO_CYTOKINESIS	GO_CYTOKINESIS		172	0.715645	2.12168	0	0	0	9752	tags=67%, list=17%, signal=81%
GO_REGULATION_OF_TELOMERE_MAINTENANCE_VIA_TELOMERE_LENGTHENING	GO_REGULATION_OF_TELOMERE_MAINTENANCE_VIA_TELOMERE_LENGTHENING		61	0.769733	2.12154	0	0	0	6829	tags=70%, list=12%, signal=80%
GO_REGULATION_OF_DNA_REPLICATION	GO_REGULATION_OF_DNA_REPLICATION		112	0.731022	2.12059	0	0	0	8029	tags=70%, list=14%, signal=81%
GO_INTERSTRAND_CROSS_LINK_REPAIR	GO_INTERSTRAND_CROSS_LINK_REPAIR		55	0.776821	2.11971	0	0	0	6349	tags=73%, list=11%, signal=82%
GO_SPLICEOSOMAL_SNRNP_ASSEMBLY	GO_SPLICEOSOMAL_SNRNP_ASSEMBLY		54	0.764005	2.11921	0	0	0	8725	tags=76%, list=15%, signal=90%
GO_CYTOPLASMIC_TRANSLATIONAL_INITIATION	GO_CYTOPLASMIC_TRANSLATIONAL_INITIATION		35	0.802454	2.11835	0	0	0	9309	tags=89%, list=16%, signal=106%
GO_ANAPHASE_PROMOTING_COMPLEX_DEPENDENT_CATABOLIC_PROCESS	GO_ANAPHASE_PROMOTING_COMPLEX_DEPENDENT_CATABOLIC_PROCESS		83	0.741865	2.11826	0	0	0	8986	tags=71%, list=16%, signal=84%
GO_MLL1_2_COMPLEX	GO_MLL1_2_COMPLEX		29	0.822123	2.11703	0	0	0	6117	tags=79%, list=11%, signal=89%
GO_REGULATION_OF_DNA_REPAIR	GO_REGULATION_OF_DNA_REPAIR		132	0.723667	2.11667	0	0	0	9992	tags=73%, list=18%, signal=89%
GO_CATALYTIC_ACTIVITY_ACTING_ON_DNA	GO_CATALYTIC_ACTIVITY_ACTING_ON_DNA		204	0.714293	2.1162	0	0	0	7654	tags=64%, list=14%, signal=73%
GO_REGULATION_OF_CENTROSOME_CYCLE	GO_REGULATION_OF_CENTROSOME_CYCLE		59	0.763325	2.11529	0	0	0	4204	tags=61%, list=7%, signal=66%
GO_TELOMERE_MAINTENANCE_VIA_SEMI_CONSERVATIVE_REPLICATION	GO_TELOMERE_MAINTENANCE_VIA_SEMI_CONSERVATIVE_REPLICATION		27	0.841295	2.11511	0	0	0	6829	tags=89%, list=12%, signal=101%
GO_NUCLEOTIDE_EXCISION_REPAIR_DNA_INCISION	GO_NUCLEOTIDE_EXCISION_REPAIR_DNA_INCISION		39	0.795445	2.11484	0	0	0	7380	tags=74%, list=13%, signal=85%
GO_POSITIVE_REGULATION_OF_CELL_CYCLE_PHASE_TRANSITION	GO_POSITIVE_REGULATION_OF_CELL_CYCLE_PHASE_TRANSITION		108	0.726934	2.11479	0	0	0	7091	tags=57%, list=13%, signal=66%
GO_HISTONE_EXCHANGE	GO_HISTONE_EXCHANGE		59	0.751447	2.11429	0	0	0	7743	tags=63%, list=14%, signal=73%
GO_NUCLEOTIDE_EXCISION_REPAIR_DNA_GAP_FILLING	GO_NUCLEOTIDE_EXCISION_REPAIR_DNA_GAP_FILLING		23	0.846523	2.1141	0	0	0	7137	tags=87%, list=13%, signal=99%
GO_RRNA_TRANSCRIPTION	GO_RRNA_TRANSCRIPTION		33	0.814041	2.1127	0	0	0	3960	tags=73%, list=7%, signal=78%
GO_REGULATION_OF_TELOMERE_MAINTENANCE	GO_REGULATION_OF_TELOMERE_MAINTENANCE		80	0.746281	2.11091	0	0	0	6829	tags=69%, list=12%, signal=78%
GO_PROTEIN_LOCALIZATION_TO_CYTOSKELETON	GO_PROTEIN_LOCALIZATION_TO_CYTOSKELETON		57	0.75525	2.11088	0	0	0	8802	tags=74%, list=16%, signal=87%
GO_CYTOSKELETON_DEPENDENT_CYTOKINESIS	GO_CYTOSKELETON_DEPENDENT_CYTOKINESIS		100	0.725187	2.11056	0	0	0	10066	tags=73%, list=18%, signal=89%
GO_MULTI_ORGANISM_LOCALIZATION	GO_MULTI_ORGANISM_LOCALIZATION		66	0.745517	2.10705	0	0	0	8934	tags=74%, list=16%, signal=88%
GO_SMALL_SUBUNIT_PROCESSOME	GO_SMALL_SUBUNIT_PROCESSOME		39	0.790453	2.10497	0	0	0	7061	tags=79%, list=12%, signal=91%
GO_NUCLEAR_TRANSPORT	GO_NUCLEAR_TRANSPORT		357	0.693944	2.10495	0	0	0	9029	tags=64%, list=16%, signal=76%
GO_HETEROCHROMATIN	GO_HETEROCHROMATIN		78	0.73611	2.10269	0	0	0	9094	tags=73%, list=16%, signal=87%
GO_SISTER_CHROMATID_COHESION	GO_SISTER_CHROMATID_COHESION		63	0.752269	2.10111	0	0	0	9039	tags=78%, list=16%, signal=92%
GO_TRNA_PROCESSING	GO_TRNA_PROCESSING		130	0.717061	2.10063	0	0	0	9697	tags=70%, list=17%, signal=84%
GO_TRANSLATION_INITIATION_FACTOR_ACTIVITY	GO_TRANSLATION_INITIATION_FACTOR_ACTIVITY		51	0.771683	2.10051	0	0	0	6035	tags=73%, list=11%, signal=81%
GO_NEGATIVE_REGULATION_OF_CELL_CYCLE_PROCESS	GO_NEGATIVE_REGULATION_OF_CELL_CYCLE_PROCESS		344	0.698242	2.10022	0	0	0	9094	tags=58%, list=16%, signal=69%
GO_CATALYTIC_ACTIVITY_ACTING_ON_A_TRNA	GO_CATALYTIC_ACTIVITY_ACTING_ON_A_TRNA		123	0.726434	2.09958	0	0	0	6658	tags=64%, list=12%, signal=73%
GO_NEGATIVE_REGULATION_OF_NUCLEAR_DIVISION	GO_NEGATIVE_REGULATION_OF_NUCLEAR_DIVISION		60	0.747915	2.09945	0	0	0	4642	tags=62%, list=8%, signal=67%
GO_H4_HISTONE_ACETYLTRANSFERASE_COMPLEX	GO_H4_HISTONE_ACETYLTRANSFERASE_COMPLEX		45	0.775112	2.09926	0	0	0	9291	tags=80%, list=16%, signal=96%
GO_U2_TYPE_CATALYTIC_STEP_2_SPLICEOSOME	GO_U2_TYPE_CATALYTIC_STEP_2_SPLICEOSOME		30	0.807556	2.0981	0	0	0	7247	tags=83%, list=13%, signal=96%
GO_PROTEIN_LOCALIZATION_TO_CHROMOSOME_TELOMERIC_REGION	GO_PROTEIN_LOCALIZATION_TO_CHROMOSOME_TELOMERIC_REGION		30	0.812488	2.098	0	0	0	6829	tags=77%, list=12%, signal=87%
GO_SITE_OF_DOUBLE_STRAND_BREAK	GO_SITE_OF_DOUBLE_STRAND_BREAK		61	0.755754	2.09795	0	0	0	11225	tags=87%, list=20%, signal=108%
GO_TRANSCRIPTION_ELONGATION_FROM_RNA_POLYMERASE_II_PROMOTER	GO_TRANSCRIPTION_ELONGATION_FROM_RNA_POLYMERASE_II_PROMOTER		87	0.733209	2.09778	0	0	0	8053	tags=66%, list=14%, signal=76%
GO_REGULATION_OF_CYTOKINESIS	GO_REGULATION_OF_CYTOKINESIS		90	0.735513	2.09675	0	0	0	8817	tags=63%, list=16%, signal=75%
GO_CELLULAR_RESPONSE_TO_HEAT	GO_CELLULAR_RESPONSE_TO_HEAT		124	0.718903	2.09443	0	0	0	8060	tags=67%, list=14%, signal=78%
GO_NUCLEOBASE_CONTAINING_COMPOUND_TRANSPORT	GO_NUCLEOBASE_CONTAINING_COMPOUND_TRANSPORT		260	0.697621	2.09411	0	0	0	7443	tags=60%, list=13%, signal=68%
GO_SIGNAL_TRANSDUCTION_INVOLVED_IN_CELL_CYCLE_CHECKPOINT	GO_SIGNAL_TRANSDUCTION_INVOLVED_IN_CELL_CYCLE_CHECKPOINT		73	0.742401	2.09321	0	0	0	9094	tags=68%, list=16%, signal=82%
GO_SPINDLE_MIDZONE	GO_SPINDLE_MIDZONE		36	0.795329	2.09277	0	0	0	5321	tags=67%, list=9%, signal=74%
GO_HISTONE_LYSINE_N_METHYLTRANSFERASE_ACTIVITY	GO_HISTONE_LYSINE_N_METHYLTRANSFERASE_ACTIVITY		44	0.761949	2.09243	0	0	0	8823	tags=77%, list=16%, signal=91%
GO_TELOMERASE_RNA_LOCALIZATION	GO_TELOMERASE_RNA_LOCALIZATION		19	0.866097	2.09136	0	0	0	7583	tags=100%, list=13%, signal=115%
GO_PROTEIN_METHYLATION	GO_PROTEIN_METHYLATION		182	0.698824	2.09095	0	0	0	11359	tags=71%, list=20%, signal=88%
GO_HISTONE_METHYLTRANSFERASE_ACTIVITY	GO_HISTONE_METHYLTRANSFERASE_ACTIVITY		59	0.743651	2.09055	0	0	0	8823	tags=75%, list=16%, signal=88%
GO_NEGATIVE_REGULATION_OF_DNA_TEMPLATED_TRANSCRIPTION_ELONGATION	GO_NEGATIVE_REGULATION_OF_DNA_TEMPLATED_TRANSCRIPTION_ELONGATION		15	0.902391	2.09012	0	0	0	4135	tags=80%, list=7%, signal=86%
GO_LYSINE_N_METHYLTRANSFERASE_ACTIVITY	GO_LYSINE_N_METHYLTRANSFERASE_ACTIVITY		61	0.743233	2.08989	0	0	0	9081	tags=72%, list=16%, signal=86%
GO_RIBOSOMAL_LARGE_SUBUNIT_BIOGENESIS	GO_RIBOSOMAL_LARGE_SUBUNIT_BIOGENESIS		74	0.733921	2.08968	0	0	0	9908	tags=78%, list=18%, signal=95%
GO_MEMBRANE_DOCKING	GO_MEMBRANE_DOCKING		179	0.705851	2.08706	0	0	0	11592	tags=75%, list=21%, signal=94%
GO_REGULATION_OF_CENTROSOME_DUPLICATION	GO_REGULATION_OF_CENTROSOME_DUPLICATION		44	0.768277	2.08593	0	0	0	4204	tags=61%, list=7%, signal=66%
GO_NUCLEOTIDE_EXCISION_REPAIR	GO_NUCLEOTIDE_EXCISION_REPAIR		109	0.717672	2.08551	0	0	0	8686	tags=69%, list=15%, signal=81%
GO_HISTONE_UBIQUITINATION	GO_HISTONE_UBIQUITINATION		48	0.764694	2.08542	0	0	0	6634	tags=69%, list=12%, signal=78%
GO_NEGATIVE_REGULATION_OF_CELL_CYCLE_PHASE_TRANSITION	GO_NEGATIVE_REGULATION_OF_CELL_CYCLE_PHASE_TRANSITION		256	0.698043	2.0853	0	0	0	9094	tags=58%, list=16%, signal=69%
GO_POSITIVE_REGULATION_OF_TRANSCRIPTION_BY_RNA_POLYMERASE_I	GO_POSITIVE_REGULATION_OF_TRANSCRIPTION_BY_RNA_POLYMERASE_I		21	0.853605	2.08461	0	0	0	3960	tags=76%, list=7%, signal=82%
GO_MITOTIC_DNA_REPLICATION	GO_MITOTIC_DNA_REPLICATION		16	0.88683	2.08344	0	0	0	2941	tags=81%, list=5%, signal=86%
GO_NON_RECOMBINATIONAL_REPAIR	GO_NON_RECOMBINATIONAL_REPAIR		104	0.713584	2.08328	0	0	0	11067	tags=73%, list=20%, signal=91%
GO_DNA_CONFORMATION_CHANGE	GO_DNA_CONFORMATION_CHANGE		352	0.687784	2.08196	0	0	0	8535	tags=58%, list=15%, signal=68%
GO_RNA_METHYLTRANSFERASE_ACTIVITY	GO_RNA_METHYLTRANSFERASE_ACTIVITY		69	0.744087	2.08087	0	0	0	8622	tags=74%, list=15%, signal=87%
GO_RNA_METHYLATION	GO_RNA_METHYLATION		84	0.727199	2.08059	0	0	0	8622	tags=71%, list=15%, signal=84%
GO_RETROGRADE_VESICLE_MEDIATED_TRANSPORT_GOLGI_TO_ENDOPLASMIC_RETICULUM	GO_RETROGRADE_VESICLE_MEDIATED_TRANSPORT_GOLGI_TO_ENDOPLASMIC_RETICULUM		87	0.730403	2.07975	0	0	0	9170	tags=69%, list=16%, signal=82%
GO_SM_LIKE_PROTEIN_FAMILY_COMPLEX	GO_SM_LIKE_PROTEIN_FAMILY_COMPLEX		111	0.709535	2.07723	0	0	0	8725	tags=61%, list=15%, signal=72%
GO_PROTEIN_LOCALIZATION_TO_MICROTUBULE_ORGANIZING_CENTER	GO_PROTEIN_LOCALIZATION_TO_MICROTUBULE_ORGANIZING_CENTER		33	0.80894	2.07622	0	0	0	6382	tags=79%, list=11%, signal=89%
GO_REGULATION_OF_MICROTUBULE_CYTOSKELETON_ORGANIZATION	GO_REGULATION_OF_MICROTUBULE_CYTOSKELETON_ORGANIZATION		190	0.698148	2.07458	0	0	0	8874	tags=62%, list=16%, signal=73%
GO_MITOTIC_DNA_INTEGRITY_CHECKPOINT	GO_MITOTIC_DNA_INTEGRITY_CHECKPOINT		107	0.719225	2.07434	0	0	0	8686	tags=67%, list=15%, signal=79%
GO_PROTEIN_TRANSPORT_ALONG_MICROTUBULE	GO_PROTEIN_TRANSPORT_ALONG_MICROTUBULE		68	0.735882	2.07306	0	0	0	8671	tags=69%, list=15%, signal=82%
GO_NEGATIVE_REGULATION_OF_CELL_CYCLE_G2_M_PHASE_TRANSITION	GO_NEGATIVE_REGULATION_OF_CELL_CYCLE_G2_M_PHASE_TRANSITION		104	0.710215	2.07173	0	0	0	8986	tags=66%, list=16%, signal=79%
GO_REGULATION_OF_TRANSCRIPTION_INVOLVED_IN_G1_S_TRANSITION_OF_MITOTIC_CELL_CYCLE	GO_REGULATION_OF_TRANSCRIPTION_INVOLVED_IN_G1_S_TRANSITION_OF_MITOTIC_CELL_CYCLE		35	0.782579	2.07167	0	0	0	3574	tags=63%, list=6%, signal=67%
GO_SINGLE_STRANDED_DNA_HELICASE_ACTIVITY	GO_SINGLE_STRANDED_DNA_HELICASE_ACTIVITY		18	0.866921	2.07155	0	0	0	7100	tags=94%, list=13%, signal=108%
GO_CATALYTIC_ACTIVITY_ACTING_ON_RNA	GO_CATALYTIC_ACTIVITY_ACTING_ON_RNA		385	0.684205	2.06944	0	0	0	8622	tags=61%, list=15%, signal=72%
GO_ORGANELLE_FISSION	GO_ORGANELLE_FISSION		465	0.680782	2.06893	0	0	0	7385	tags=56%, list=13%, signal=64%
GO_PROTEIN_MONOUBIQUITINATION	GO_PROTEIN_MONOUBIQUITINATION		69	0.739799	2.06858	0	0	0	11376	tags=78%, list=20%, signal=98%
GO_PROTEIN_SUMOYLATION	GO_PROTEIN_SUMOYLATION		82	0.722721	2.06852	0	0	0	8931	tags=73%, list=16%, signal=87%
GO_PROTEIN_METHYLTRANSFERASE_ACTIVITY	GO_PROTEIN_METHYLTRANSFERASE_ACTIVITY		90	0.714621	2.06814	0	0	0	9081	tags=69%, list=16%, signal=82%
GO_PROTEIN_ACETYLTRANSFERASE_COMPLEX	GO_PROTEIN_ACETYLTRANSFERASE_COMPLEX		92	0.724734	2.06757	0	0	0	10871	tags=75%, list=19%, signal=93%
GO_POSITIVE_REGULATION_OF_TELOMERASE_RNA_LOCALIZATION_TO_CAJAL_BODY	GO_POSITIVE_REGULATION_OF_TELOMERASE_RNA_LOCALIZATION_TO_CAJAL_BODY		15	0.885729	2.06736	0	0	0	2628	tags=87%, list=5%, signal=91%
GO_POSITIVE_REGULATION_OF_CHROMOSOME_ORGANIZATION	GO_POSITIVE_REGULATION_OF_CHROMOSOME_ORGANIZATION		182	0.694924	2.06701	0	0	0	11232	tags=71%, list=20%, signal=89%
GO_ESTABLISHMENT_OF_MITOTIC_SPINDLE_LOCALIZATION	GO_ESTABLISHMENT_OF_MITOTIC_SPINDLE_LOCALIZATION		35	0.78438	2.06683	0	0	0	6424	tags=71%, list=11%, signal=81%
GO_RNA_POLYADENYLATION	GO_RNA_POLYADENYLATION		48	0.756234	2.06631	0	0	0	6848	tags=71%, list=12%, signal=81%
GO_REGULATION_OF_CHROMOSOME_ORGANIZATION	GO_REGULATION_OF_CHROMOSOME_ORGANIZATION		356	0.684209	2.06582	0	0	0	9296	tags=63%, list=16%, signal=75%
GO_90S_PRERIBOSOME	GO_90S_PRERIBOSOME		29	0.806495	2.06579	0	0	0	7061	tags=83%, list=12%, signal=95%
GO_PEPTIDE_LYSINE_N_ACETYLTRANSFERASE_ACTIVITY	GO_PEPTIDE_LYSINE_N_ACETYLTRANSFERASE_ACTIVITY		57	0.746061	2.06517	0	0	0	10808	tags=77%, list=19%, signal=95%
GO_REGULATION_OF_SIGNAL_TRANSDUCTION_BY_P53_CLASS_MEDIATOR	GO_REGULATION_OF_SIGNAL_TRANSDUCTION_BY_P53_CLASS_MEDIATOR		179	0.697677	2.06512	0	0	0	11012	tags=70%, list=19%, signal=87%
GO_DNA_REPLICATION_INDEPENDENT_NUCLEOSOME_ORGANIZATION	GO_DNA_REPLICATION_INDEPENDENT_NUCLEOSOME_ORGANIZATION		54	0.748077	2.06468	0	0	0	10044	tags=74%, list=18%, signal=90%
GO_G0_TO_G1_TRANSITION	GO_G0_TO_G1_TRANSITION		45	0.757713	2.0645	0	0	0	5894	tags=64%, list=10%, signal=72%
GO_SINGLE_STRANDED_RNA_BINDING	GO_SINGLE_STRANDED_RNA_BINDING		87	0.719966	2.06443	0	0	0	7314	tags=59%, list=13%, signal=67%
GO_REGULATION_OF_MRNA_PROCESSING	GO_REGULATION_OF_MRNA_PROCESSING		152	0.705199	2.06423	0	0	0	7400	tags=63%, list=13%, signal=72%
GO_CYTOKINETIC_PROCESS	GO_CYTOKINETIC_PROCESS		39	0.766566	2.06421	0	0	0	9752	tags=79%, list=17%, signal=96%
GO_SPINDLE_LOCALIZATION	GO_SPINDLE_LOCALIZATION		49	0.757728	2.06357	0	0	0	6833	tags=71%, list=12%, signal=81%
GO_PEPTIDYL_LYSINE_METHYLATION	GO_PEPTIDYL_LYSINE_METHYLATION		131	0.703584	2.06228	0	0	0	11359	tags=71%, list=20%, signal=89%
GO_HISTONE_BINDING	GO_HISTONE_BINDING		238	0.684529	2.05962	0	0	0	11026	tags=66%, list=20%, signal=81%
GO_ATPASE_COMPLEX	GO_ATPASE_COMPLEX		78	0.723708	2.05899	0	0	0	8231	tags=69%, list=15%, signal=81%
GO_HISTONE_MRNA_METABOLIC_PROCESS	GO_HISTONE_MRNA_METABOLIC_PROCESS		25	0.812963	2.0589	0	0	0	5819	tags=76%, list=10%, signal=85%
GO_SIGNAL_TRANSDUCTION_BY_P53_CLASS_MEDIATOR	GO_SIGNAL_TRANSDUCTION_BY_P53_CLASS_MEDIATOR		266	0.686872	2.05773	0	0	0	11012	tags=68%, list=19%, signal=84%
GO_REGULATION_OF_DOUBLE_STRAND_BREAK_REPAIR	GO_REGULATION_OF_DOUBLE_STRAND_BREAK_REPAIR		85	0.722893	2.05769	0	0	0	10696	tags=75%, list=19%, signal=93%
GO_CELL_CYCLE_G1_S_PHASE_TRANSITION	GO_CELL_CYCLE_G1_S_PHASE_TRANSITION		298	0.683837	2.05761	0	0	0	9247	tags=54%, list=16%, signal=65%
GO_TRANSLATION_FACTOR_ACTIVITY_RNA_BINDING	GO_TRANSLATION_FACTOR_ACTIVITY_RNA_BINDING		84	0.716696	2.05687	0	0	0	6494	tags=63%, list=11%, signal=71%
GO_RNA_HELICASE_ACTIVITY	GO_RNA_HELICASE_ACTIVITY		77	0.723522	2.0541	0	0	0	9309	tags=68%, list=16%, signal=81%
GO_NUCLEAR_UBIQUITIN_LIGASE_COMPLEX	GO_NUCLEAR_UBIQUITIN_LIGASE_COMPLEX		43	0.775815	2.05367	0	0	0	7602	tags=74%, list=13%, signal=86%
GO_POSITIVE_REGULATION_OF_MITOTIC_SISTER_CHROMATID_SEGREGATION	GO_POSITIVE_REGULATION_OF_MITOTIC_SISTER_CHROMATID_SEGREGATION		22	0.840371	2.05298	0	0	0	8574	tags=95%, list=15%, signal=112%
GO_NEGATIVE_REGULATION_OF_CHROMOSOME_ORGANIZATION	GO_NEGATIVE_REGULATION_OF_CHROMOSOME_ORGANIZATION		148	0.691071	2.05208	0	0	0	8802	tags=61%, list=16%, signal=72%
GO_DNA_DEPENDENT_DNA_REPLICATION_MAINTENANCE_OF_FIDELITY	GO_DNA_DEPENDENT_DNA_REPLICATION_MAINTENANCE_OF_FIDELITY		44	0.753923	2.05147	0	0	0	7930	tags=73%, list=14%, signal=85%
GO_SPLICEOSOMAL_TRI_SNRNP_COMPLEX	GO_SPLICEOSOMAL_TRI_SNRNP_COMPLEX		45	0.755316	2.05118	0	0	0	10906	tags=78%, list=19%, signal=96%
GO_PEPTIDYL_LYSINE_MODIFICATION	GO_PEPTIDYL_LYSINE_MODIFICATION		403	0.676497	2.05004	0	0	0	11012	tags=67%, list=19%, signal=82%
GO_COVALENT_CHROMATIN_MODIFICATION	GO_COVALENT_CHROMATIN_MODIFICATION		480	0.67222	2.04941	0	0	0	11043	tags=65%, list=20%, signal=81%
GO_MIDBODY	GO_MIDBODY		182	0.690057	2.04863	0	0	0	8528	tags=64%, list=15%, signal=75%
GO_PEPTIDE_N_ACETYLTRANSFERASE_ACTIVITY	GO_PEPTIDE_N_ACETYLTRANSFERASE_ACTIVITY		65	0.724944	2.04752	0	0	0	10808	tags=72%, list=19%, signal=89%
GO_REGULATION_OF_MRNA_METABOLIC_PROCESS	GO_REGULATION_OF_MRNA_METABOLIC_PROCESS		344	0.68012	2.0475	0	0	0	8986	tags=62%, list=16%, signal=73%
GO_INTRA_GOLGI_VESICLE_MEDIATED_TRANSPORT	GO_INTRA_GOLGI_VESICLE_MEDIATED_TRANSPORT		34	0.776574	2.04744	0	0	0	5696	tags=59%, list=10%, signal=65%
GO_REPLISOME	GO_REPLISOME		26	0.812354	2.04642	0	0	0	5969	tags=73%, list=11%, signal=82%
GO_POSITIVE_REGULATION_OF_CELL_CYCLE_PROCESS	GO_POSITIVE_REGULATION_OF_CELL_CYCLE_PROCESS		299	0.681898	2.04573	0	0	0	8611	tags=56%, list=15%, signal=66%
GO_POSITIVE_REGULATION_OF_DNA_TEMPLATED_TRANSCRIPTION_ELONGATION	GO_POSITIVE_REGULATION_OF_DNA_TEMPLATED_TRANSCRIPTION_ELONGATION		27	0.801659	2.04556	0	0	0	6372	tags=78%, list=11%, signal=88%
GO_NUCLEOCYTOPLASMIC_CARRIER_ACTIVITY	GO_NUCLEOCYTOPLASMIC_CARRIER_ACTIVITY		31	0.801707	2.04541	0	0	0	3524	tags=71%, list=6%, signal=76%
GO_HISTONE_METHYLATION	GO_HISTONE_METHYLATION		143	0.699335	2.04523	0	0	0	8956	tags=66%, list=16%, signal=78%
GO_TRNA_MODIFICATION	GO_TRNA_MODIFICATION		89	0.708901	2.04491	0	0	0	8622	tags=66%, list=15%, signal=78%
GO_CONDENSED_NUCLEAR_CHROMOSOME_CENTROMERIC_REGION	GO_CONDENSED_NUCLEAR_CHROMOSOME_CENTROMERIC_REGION		32	0.784028	2.04374	0	0	0	2127	tags=53%, list=4%, signal=55%
GO_REGULATION_OF_TRANSLATIONAL_INITIATION	GO_REGULATION_OF_TRANSLATIONAL_INITIATION		79	0.710831	2.04323	0	0	0	9309	tags=67%, list=16%, signal=80%
GO_POSITIVE_REGULATION_OF_TELOMERASE_ACTIVITY	GO_POSITIVE_REGULATION_OF_TELOMERASE_ACTIVITY		36	0.780284	2.04308	0	0	0	6979	tags=75%, list=12%, signal=86%
GO_ATPASE_ACTIVITY	GO_ATPASE_ACTIVITY		423	0.673913	2.04293	0	0	0	8300	tags=55%, list=15%, signal=64%
GO_TRANSCRIPTION_BY_RNA_POLYMERASE_I	GO_TRANSCRIPTION_BY_RNA_POLYMERASE_I		66	0.734035	2.04286	0	0	0	8827	tags=67%, list=16%, signal=79%
GO_PROTEIN_LOCALIZATION_TO_CHROMOSOME_CENTROMERIC_REGION	GO_PROTEIN_LOCALIZATION_TO_CHROMOSOME_CENTROMERIC_REGION		22	0.838781	2.04092	0	0	0	5642	tags=77%, list=10%, signal=86%
GO_REGULATION_OF_TELOMERASE_ACTIVITY	GO_REGULATION_OF_TELOMERASE_ACTIVITY		48	0.745409	2.04024	0	0	0	7754	tags=71%, list=14%, signal=82%
GO_ANAPHASE_PROMOTING_COMPLEX	GO_ANAPHASE_PROMOTING_COMPLEX		22	0.822646	2.03941	0	0	0	6380	tags=77%, list=11%, signal=87%
GO_NUCLEUS_ORGANIZATION	GO_NUCLEUS_ORGANIZATION		132	0.695369	2.039	0	0	0	8130	tags=61%, list=14%, signal=71%
GO_MODIFICATION_DEPENDENT_PROTEIN_BINDING	GO_MODIFICATION_DEPENDENT_PROTEIN_BINDING		153	0.689334	2.03756	0	3.7775e-06	0.001	11026	tags=67%, list=20%, signal=83%
GO_NEGATIVE_REGULATION_OF_MITOTIC_CELL_CYCLE	GO_NEGATIVE_REGULATION_OF_MITOTIC_CELL_CYCLE		328	0.676645	2.03649	0	3.76163e-06	0.001	9173	tags=56%, list=16%, signal=67%
GO_CENTRIOLE_ASSEMBLY	GO_CENTRIOLE_ASSEMBLY		40	0.762681	2.03448	0	3.74589e-06	0.001	8847	tags=75%, list=16%, signal=89%
GO_NCRNA_TRANSCRIPTION	GO_NCRNA_TRANSCRIPTION		109	0.703574	2.0334	0	3.73028e-06	0.001	11641	tags=75%, list=21%, signal=95%
GO_RNA_MODIFICATION	GO_RNA_MODIFICATION		168	0.685335	2.03167	0	3.7148e-06	0.001	8622	tags=61%, list=15%, signal=72%
GO_NEGATIVE_REGULATION_OF_MRNA_PROCESSING	GO_NEGATIVE_REGULATION_OF_MRNA_PROCESSING		31	0.78751	2.03112	0	3.69945e-06	0.001	6848	tags=77%, list=12%, signal=88%
GO_CYTOPLASMIC_STRESS_GRANULE	GO_CYTOPLASMIC_STRESS_GRANULE		74	0.718978	2.02863	0	3.68423e-06	0.001	10476	tags=72%, list=19%, signal=88%
GO_TRANSLATIONAL_INITIATION	GO_TRANSLATIONAL_INITIATION		192	0.683915	2.02711	0	3.66913e-06	0.001	12857	tags=76%, list=23%, signal=98%
GO_CADHERIN_BINDING	GO_CADHERIN_BINDING		330	0.673198	2.02707	0	3.65415e-06	0.001	9759	tags=62%, list=17%, signal=74%
GO_CYTOPLASMIC_TRANSLATION	GO_CYTOPLASMIC_TRANSLATION		103	0.70938	2.02701	0	3.6393e-06	0.001	9908	tags=70%, list=18%, signal=85%
GO_HISTONE_H4_ACETYLATION	GO_HISTONE_H4_ACETYLATION		69	0.719893	2.02622	0	3.62456e-06	0.001	10808	tags=77%, list=19%, signal=95%
GO_SMALL_NUCLEAR_RIBONUCLEOPROTEIN_COMPLEX	GO_SMALL_NUCLEAR_RIBONUCLEOPROTEIN_COMPLEX		99	0.697171	2.02591	0	3.60995e-06	0.001	8344	tags=58%, list=15%, signal=67%
GO_BASE_EXCISION_REPAIR	GO_BASE_EXCISION_REPAIR		40	0.758487	2.02431	0	3.59545e-06	0.001	6459	tags=70%, list=11%, signal=79%
GO_DNA_RECOMBINATION	GO_DNA_RECOMBINATION		292	0.673096	2.02378	0	3.58107e-06	0.001	8696	tags=60%, list=15%, signal=70%
GO_REGULATION_OF_NUCLEAR_DIVISION	GO_REGULATION_OF_NUCLEAR_DIVISION		187	0.684722	2.0219	0	3.5668e-06	0.001	7354	tags=55%, list=13%, signal=63%
GO_S_ADENOSYLMETHIONINE_DEPENDENT_METHYLTRANSFERASE_ACTIVITY	GO_S_ADENOSYLMETHIONINE_DEPENDENT_METHYLTRANSFERASE_ACTIVITY		158	0.688989	2.02	0	3.55265e-06	0.001	9081	tags=66%, list=16%, signal=79%
GO_MATURATION_OF_LSU_RRNA	GO_MATURATION_OF_LSU_RRNA		28	0.795797	2.01927	0	3.5386e-06	0.001	9713	tags=93%, list=17%, signal=112%
GO_CAJAL_BODY	GO_CAJAL_BODY		77	0.704812	2.01904	0	3.52467e-06	0.001	8725	tags=61%, list=15%, signal=72%
GO_MISMATCH_REPAIR	GO_MISMATCH_REPAIR		38	0.751623	2.01704	0	3.51085e-06	0.001	7385	tags=68%, list=13%, signal=79%
GO_POSITIVE_REGULATION_OF_DNA_BIOSYNTHETIC_PROCESS	GO_POSITIVE_REGULATION_OF_DNA_BIOSYNTHETIC_PROCESS		69	0.716975	2.01686	0	3.49714e-06	0.001	7100	tags=64%, list=13%, signal=73%
GO_CHROMATIN_REMODELING	GO_CHROMATIN_REMODELING		216	0.676346	2.01672	0	3.48353e-06	0.001	9280	tags=59%, list=16%, signal=71%
GO_REPLICATION_FORK_PROCESSING	GO_REPLICATION_FORK_PROCESSING		35	0.751992	2.0159	0	6.95529e-06	0.002	7085	tags=71%, list=13%, signal=82%
GO_SNORNA_BINDING	GO_SNORNA_BINDING		32	0.777979	2.01571	0	6.92844e-06	0.002	8000	tags=78%, list=14%, signal=91%
GO_NUCLEOSOME_BINDING	GO_NUCLEOSOME_BINDING		70	0.715609	2.01542	0	6.90179e-06	0.002	12516	tags=79%, list=22%, signal=101%
GO_REGULATION_OF_TRANSCRIPTION_BY_RNA_POLYMERASE_I	GO_REGULATION_OF_TRANSCRIPTION_BY_RNA_POLYMERASE_I		31	0.785623	2.01503	0	6.87535e-06	0.002	10768	tags=84%, list=19%, signal=104%
GO_RRNA_MODIFICATION	GO_RRNA_MODIFICATION		40	0.754322	2.01437	0	6.8491e-06	0.002	8377	tags=78%, list=15%, signal=91%
GO_NUCLEAR_PERIPHERY	GO_NUCLEAR_PERIPHERY		131	0.687885	2.01311	0	6.82306e-06	0.002	8508	tags=63%, list=15%, signal=74%
GO_EXONUCLEASE_ACTIVITY	GO_EXONUCLEASE_ACTIVITY		83	0.702165	2.01298	0	6.79722e-06	0.002	7359	tags=60%, list=13%, signal=69%
GO_POSITIVE_REGULATION_OF_MITOTIC_CELL_CYCLE	GO_POSITIVE_REGULATION_OF_MITOTIC_CELL_CYCLE		166	0.684784	2.01112	0	6.77157e-06	0.002	7091	tags=54%, list=13%, signal=62%
GO_TRANSLATION_PREINITIATION_COMPLEX	GO_TRANSLATION_PREINITIATION_COMPLEX		18	0.839303	2.01089	0	6.74611e-06	0.002	6035	tags=89%, list=11%, signal=99%
GO_MICROTUBULE_NUCLEATION	GO_MICROTUBULE_NUCLEATION		29	0.77802	2.01059	0	6.72084e-06	0.002	7091	tags=69%, list=13%, signal=79%
GO_REGULATION_OF_UBIQUITIN_PROTEIN_LIGASE_ACTIVITY	GO_REGULATION_OF_UBIQUITIN_PROTEIN_LIGASE_ACTIVITY		24	0.793932	2.01012	0	6.69577e-06	0.002	5546	tags=71%, list=10%, signal=79%
GO_CONDENSED_NUCLEAR_CHROMOSOME	GO_CONDENSED_NUCLEAR_CHROMOSOME		101	0.695098	2.0092	0	6.67087e-06	0.002	5085	tags=50%, list=9%, signal=54%
GO_ESTABLISHMENT_OF_PROTEIN_LOCALIZATION_TO_TELOMERE	GO_ESTABLISHMENT_OF_PROTEIN_LOCALIZATION_TO_TELOMERE		18	0.839703	2.00849	0	6.64617e-06	0.002	6145	tags=83%, list=11%, signal=93%
GO_IMPORT_INTO_NUCLEUS	GO_IMPORT_INTO_NUCLEUS		171	0.681513	2.00849	0	6.62164e-06	0.002	9503	tags=59%, list=17%, signal=71%
GO_PEPTIDASE_COMPLEX	GO_PEPTIDASE_COMPLEX		92	0.695427	2.00721	0	6.5973e-06	0.002	8986	tags=63%, list=16%, signal=75%
GO_TRANSPORT_ALONG_MICROTUBULE	GO_TRANSPORT_ALONG_MICROTUBULE		161	0.678748	2.0066	0	6.57313e-06	0.002	8671	tags=59%, list=15%, signal=70%
GO_REGULATION_OF_SPINDLE_ORGANIZATION	GO_REGULATION_OF_SPINDLE_ORGANIZATION		38	0.748224	2.00524	0	6.54914e-06	0.002	10219	tags=71%, list=18%, signal=87%
GO_EXONUCLEASE_ACTIVITY_ACTIVE_WITH_EITHER_RIBO_OR_DEOXYRIBONUCLEIC_ACIDS_AND_PRODUCING_5_PHOSPHOMONOESTERS	GO_EXONUCLEASE_ACTIVITY_ACTIVE_WITH_EITHER_RIBO_OR_DEOXYRIBONUCLEIC_ACIDS_AND_PRODUCING_5_PHOSPHOMONOESTERS		58	0.728837	2.00451	0	6.52533e-06	0.002	9781	tags=74%, list=17%, signal=90%
GO_POSTREPLICATION_REPAIR	GO_POSTREPLICATION_REPAIR		52	0.73634	2.00443	0	6.50169e-06	0.002	7654	tags=69%, list=14%, signal=80%
GO_NEGATIVE_REGULATION_OF_RNA_SPLICING	GO_NEGATIVE_REGULATION_OF_RNA_SPLICING		26	0.786262	2.00319	0	6.47821e-06	0.002	6594	tags=73%, list=12%, signal=83%
GO_CENTROMERE_COMPLEX_ASSEMBLY	GO_CENTROMERE_COMPLEX_ASSEMBLY		56	0.719866	2.00306	0	6.45491e-06	0.002	8130	tags=63%, list=14%, signal=73%
GO_SPLICEOSOMAL_COMPLEX_ASSEMBLY	GO_SPLICEOSOMAL_COMPLEX_ASSEMBLY		82	0.702851	2.00272	0	6.43177e-06	0.002	7599	tags=55%, list=13%, signal=63%
GO_POSITIVE_REGULATION_OF_CELL_CYCLE_G2_M_PHASE_TRANSITION	GO_POSITIVE_REGULATION_OF_CELL_CYCLE_G2_M_PHASE_TRANSITION		30	0.781803	2.00245	0	6.4088e-06	0.002	7091	tags=73%, list=13%, signal=84%
GO_NEGATIVE_REGULATION_OF_DNA_REPAIR	GO_NEGATIVE_REGULATION_OF_DNA_REPAIR		36	0.756712	2.00237	0	6.386e-06	0.002	7973	tags=72%, list=14%, signal=84%
GO_RAN_GTPASE_BINDING	GO_RAN_GTPASE_BINDING		41	0.752313	2.00158	0	6.36335e-06	0.002	4203	tags=59%, list=7%, signal=63%
GO_UBIQUITIN_LIKE_PROTEIN_BINDING	GO_UBIQUITIN_LIKE_PROTEIN_BINDING		94	0.69901	2.00133	0	6.34087e-06	0.002	11559	tags=72%, list=20%, signal=91%
GO_RIBOSOMAL_SMALL_SUBUNIT_BIOGENESIS	GO_RIBOSOMAL_SMALL_SUBUNIT_BIOGENESIS		75	0.706363	2.00131	0	6.31854e-06	0.002	9183	tags=72%, list=16%, signal=86%
GO_POSITIVE_REGULATION_OF_DNA_REPLICATION	GO_POSITIVE_REGULATION_OF_DNA_REPLICATION		40	0.74995	2.00106	0	6.29637e-06	0.002	5818	tags=63%, list=10%, signal=70%
GO_REGULATION_OF_RESPONSE_TO_DNA_DAMAGE_STIMULUS	GO_REGULATION_OF_RESPONSE_TO_DNA_DAMAGE_STIMULUS		225	0.671294	2.00091	0	6.27435e-06	0.002	11103	tags=69%, list=20%, signal=86%
GO_SMN_SM_PROTEIN_COMPLEX	GO_SMN_SM_PROTEIN_COMPLEX		19	0.836892	2.00062	0	6.25249e-06	0.002	8725	tags=95%, list=15%, signal=112%
GO_HISTONE_H3_K4_METHYLATION	GO_HISTONE_H3_K4_METHYLATION		57	0.722217	2.00003	0	6.23078e-06	0.002	11232	tags=72%, list=20%, signal=90%
GO_PEPTIDYL_LYSINE_ACETYLATION	GO_PEPTIDYL_LYSINE_ACETYLATION		171	0.676895	1.99994	0	6.20922e-06	0.002	11012	tags=67%, list=19%, signal=83%
GO_REGULATION_OF_DOUBLE_STRAND_BREAK_REPAIR_VIA_HOMOLOGOUS_RECOMBINATION	GO_REGULATION_OF_DOUBLE_STRAND_BREAK_REPAIR_VIA_HOMOLOGOUS_RECOMBINATION		47	0.737976	1.99884	0	6.18781e-06	0.002	12186	tags=83%, list=22%, signal=106%
GO_RNA_CATABOLIC_PROCESS	GO_RNA_CATABOLIC_PROCESS		414	0.659602	1.99852	0	6.16655e-06	0.002	10025	tags=63%, list=18%, signal=75%
GO_ENDOPEPTIDASE_COMPLEX	GO_ENDOPEPTIDASE_COMPLEX		69	0.713576	1.99841	0	6.14543e-06	0.002	8986	tags=70%, list=16%, signal=83%
GO_ERROR_FREE_TRANSLESION_SYNTHESIS	GO_ERROR_FREE_TRANSLESION_SYNTHESIS		22	0.819539	1.9977	0	6.12445e-06	0.002	7654	tags=91%, list=14%, signal=105%
GO_G2_DNA_DAMAGE_CHECKPOINT	GO_G2_DNA_DAMAGE_CHECKPOINT		35	0.765019	1.99663	0	9.14644e-06	0.003	5908	tags=63%, list=10%, signal=70%
GO_MITOTIC_G1_S_TRANSITION_CHECKPOINT	GO_MITOTIC_G1_S_TRANSITION_CHECKPOINT		64	0.716054	1.99663	0	9.11543e-06	0.003	9094	tags=64%, list=16%, signal=76%
GO_CORTICAL_ACTIN_CYTOSKELETON_ORGANIZATION	GO_CORTICAL_ACTIN_CYTOSKELETON_ORGANIZATION		39	0.756923	1.99642	0	9.08464e-06	0.003	8126	tags=62%, list=14%, signal=72%
GO_VIRAL_GENE_EXPRESSION	GO_VIRAL_GENE_EXPRESSION		195	0.670473	1.99582	0	9.05405e-06	0.003	11982	tags=73%, list=21%, signal=93%
GO_TRNA_BINDING	GO_TRNA_BINDING		66	0.713427	1.99576	0	9.02367e-06	0.003	7996	tags=68%, list=14%, signal=79%
GO_REGULATION_OF_MRNA_3_END_PROCESSING	GO_REGULATION_OF_MRNA_3_END_PROCESSING		28	0.791386	1.99508	0	8.99349e-06	0.003	6848	tags=79%, list=12%, signal=89%
GO_RETROGRADE_TRANSPORT_ENDOSOME_TO_GOLGI	GO_RETROGRADE_TRANSPORT_ENDOSOME_TO_GOLGI		92	0.694865	1.99489	0	8.96351e-06	0.003	9747	tags=66%, list=17%, signal=80%
GO_CILIARY_TRANSITION_ZONE	GO_CILIARY_TRANSITION_ZONE		68	0.710725	1.99379	0	8.93373e-06	0.003	10336	tags=71%, list=18%, signal=86%
GO_NUCLEAR_TRANSCRIBED_MRNA_CATABOLIC_PROCESS_NONSENSE_MEDIATED_DECAY	GO_NUCLEAR_TRANSCRIBED_MRNA_CATABOLIC_PROCESS_NONSENSE_MEDIATED_DECAY		120	0.688475	1.99192	0	1.18828e-05	0.004	13619	tags=83%, list=24%, signal=108%
GO_ATTACHMENT_OF_MITOTIC_SPINDLE_MICROTUBULES_TO_KINETOCHORE	GO_ATTACHMENT_OF_MITOTIC_SPINDLE_MICROTUBULES_TO_KINETOCHORE		15	0.864856	1.99173	0	1.18435e-05	0.004	1755	tags=67%, list=3%, signal=69%
GO_PROTEIN_LOCALIZATION_TO_KINETOCHORE	GO_PROTEIN_LOCALIZATION_TO_KINETOCHORE		18	0.835466	1.99122	0	1.18046e-05	0.004	5635	tags=78%, list=10%, signal=86%
GO_RIBOSOMAL_SMALL_SUBUNIT_BINDING	GO_RIBOSOMAL_SMALL_SUBUNIT_BINDING		17	0.845954	1.98987	0	1.17659e-05	0.004	5903	tags=82%, list=10%, signal=92%
GO_PCG_PROTEIN_COMPLEX	GO_PCG_PROTEIN_COMPLEX		47	0.731023	1.98981	0	1.17274e-05	0.004	11196	tags=81%, list=20%, signal=101%
GO_PROTEIN_K11_LINKED_UBIQUITINATION	GO_PROTEIN_K11_LINKED_UBIQUITINATION		29	0.778106	1.98974	0	1.16892e-05	0.004	7131	tags=66%, list=13%, signal=75%
GO_TRANSLATION_REGULATOR_ACTIVITY_NUCLEIC_ACID_BINDING	GO_TRANSLATION_REGULATOR_ACTIVITY_NUCLEIC_ACID_BINDING		109	0.687857	1.98916	0	1.16513e-05	0.004	6494	tags=58%, list=11%, signal=65%
GO_DNA_POLYMERASE_BINDING	GO_DNA_POLYMERASE_BINDING		20	0.80752	1.98884	0	1.16136e-05	0.004	6979	tags=80%, list=12%, signal=91%
GO_ENDOSOME_ORGANIZATION	GO_ENDOSOME_ORGANIZATION		79	0.696228	1.98869	0	1.15761e-05	0.004	10486	tags=66%, list=19%, signal=81%
GO_SIGNAL_TRANSDUCTION_IN_RESPONSE_TO_DNA_DAMAGE	GO_SIGNAL_TRANSDUCTION_IN_RESPONSE_TO_DNA_DAMAGE		132	0.679347	1.98828	0	1.15389e-05	0.004	9194	tags=63%, list=16%, signal=75%
GO_PROTEIN_ACETYLATION	GO_PROTEIN_ACETYLATION		201	0.668717	1.98793	0	1.15019e-05	0.004	11012	tags=66%, list=19%, signal=81%
GO_NEGATIVE_REGULATION_OF_MRNA_METABOLIC_PROCESS	GO_NEGATIVE_REGULATION_OF_MRNA_METABOLIC_PROCESS		88	0.689515	1.98704	0	1.14652e-05	0.004	13491	tags=74%, list=24%, signal=97%
GO_NUCLEAR_SPECK	GO_NUCLEAR_SPECK		400	0.655707	1.98595	0	1.14286e-05	0.004	10207	tags=63%, list=18%, signal=77%
GO_MICROTUBULE_END	GO_MICROTUBULE_END		34	0.750236	1.98558	0	1.13924e-05	0.004	8287	tags=71%, list=15%, signal=83%
GO_PRONUCLEUS	GO_PRONUCLEUS		16	0.856106	1.98548	0	1.13563e-05	0.004	3770	tags=75%, list=7%, signal=80%
GO_PROTEIN_MODIFICATION_BY_SMALL_PROTEIN_REMOVAL	GO_PROTEIN_MODIFICATION_BY_SMALL_PROTEIN_REMOVAL		300	0.660606	1.98479	0	1.13205e-05	0.004	11481	tags=61%, list=20%, signal=77%
GO_KINETOCHORE_ORGANIZATION	GO_KINETOCHORE_ORGANIZATION		22	0.800547	1.98314	0	1.12849e-05	0.004	7115	tags=77%, list=13%, signal=88%
GO_P53_BINDING	GO_P53_BINDING		66	0.703704	1.9829	0	1.12495e-05	0.004	10159	tags=68%, list=18%, signal=83%
GO_PROTEIN_DNA_COMPLEX_SUBUNIT_ORGANIZATION	GO_PROTEIN_DNA_COMPLEX_SUBUNIT_ORGANIZATION		278	0.659174	1.98289	0	1.12144e-05	0.004	10831	tags=60%, list=19%, signal=74%
GO_RIBONUCLEOPROTEIN_COMPLEX_BINDING	GO_RIBONUCLEOPROTEIN_COMPLEX_BINDING		133	0.680965	1.98277	0	1.11794e-05	0.004	8952	tags=63%, list=16%, signal=75%
GO_METHYLATED_HISTONE_BINDING	GO_METHYLATED_HISTONE_BINDING		69	0.703751	1.98195	0	1.11447e-05	0.004	5632	tags=54%, list=10%, signal=59%
GO_NUCLEAR_TRANSCRIBED_MRNA_CATABOLIC_PROCESS	GO_NUCLEAR_TRANSCRIBED_MRNA_CATABOLIC_PROCESS		209	0.663425	1.98138	0	1.11102e-05	0.004	10018	tags=66%, list=18%, signal=79%
GO_NUCLEAR_HETEROCHROMATIN	GO_NUCLEAR_HETEROCHROMATIN		34	0.756848	1.98059	0	1.10759e-05	0.004	7960	tags=71%, list=14%, signal=82%
GO_RNA_POLYMERASE_CORE_ENZYME_BINDING	GO_RNA_POLYMERASE_CORE_ENZYME_BINDING		61	0.709823	1.98014	0	1.10418e-05	0.004	6577	tags=49%, list=12%, signal=56%
GO_MATURATION_OF_SSU_RRNA	GO_MATURATION_OF_SSU_RRNA		51	0.712613	1.97966	0	1.1008e-05	0.004	7354	tags=67%, list=13%, signal=77%
GO_MICROTUBULE_BASED_TRANSPORT	GO_MICROTUBULE_BASED_TRANSPORT		190	0.665763	1.97965	0	1.09743e-05	0.004	8671	tags=58%, list=15%, signal=68%
GO_POSITIVE_REGULATION_OF_ESTABLISHMENT_OF_PROTEIN_LOCALIZATION_TO_MITOCHONDRION	GO_POSITIVE_REGULATION_OF_ESTABLISHMENT_OF_PROTEIN_LOCALIZATION_TO_MITOCHONDRION		58	0.70829	1.9796	0	1.09408e-05	0.004	9520	tags=66%, list=17%, signal=79%
GO_SNRNA_TRANSCRIPTION	GO_SNRNA_TRANSCRIPTION		74	0.703973	1.97927	0	1.09076e-05	0.004	11347	tags=74%, list=20%, signal=93%
GO_TRANSLATION_REGULATOR_ACTIVITY	GO_TRANSLATION_REGULATOR_ACTIVITY		139	0.671223	1.97926	0	1.08745e-05	0.004	7219	tags=57%, list=13%, signal=65%
GO_REGULATION_OF_CENTRIOLE_REPLICATION	GO_REGULATION_OF_CENTRIOLE_REPLICATION		23	0.787557	1.97874	0	1.08417e-05	0.004	5880	tags=65%, list=10%, signal=73%
GO_POSITIVE_REGULATION_OF_MITOCHONDRIAL_OUTER_MEMBRANE_PERMEABILIZATION_INVOLVED_IN_APOPTOTIC_SIGNALING_PATHWAY	GO_POSITIVE_REGULATION_OF_MITOCHONDRIAL_OUTER_MEMBRANE_PERMEABILIZATION_INVOLVED_IN_APOPTOTIC_SIGNALING_PATHWAY		35	0.75092	1.97826	0	1.0809e-05	0.004	9520	tags=71%, list=17%, signal=86%
GO_NUCLEAR_IMPORT_SIGNAL_RECEPTOR_ACTIVITY	GO_NUCLEAR_IMPORT_SIGNAL_RECEPTOR_ACTIVITY		20	0.813884	1.97696	0	1.07766e-05	0.004	8486	tags=85%, list=15%, signal=100%
GO_H4_HISTONE_ACETYLTRANSFERASE_ACTIVITY	GO_H4_HISTONE_ACETYLTRANSFERASE_ACTIVITY		17	0.840041	1.97665	0	1.07443e-05	0.004	3755	tags=76%, list=7%, signal=82%
GO_STRESS_GRANULE_ASSEMBLY	GO_STRESS_GRANULE_ASSEMBLY		23	0.79517	1.9765	0	1.07122e-05	0.004	10567	tags=91%, list=19%, signal=112%
GO_POSITIVE_REGULATION_OF_CELL_CYCLE	GO_POSITIVE_REGULATION_OF_CELL_CYCLE		393	0.65268	1.97649	0	1.06803e-05	0.004	8611	tags=52%, list=15%, signal=61%
GO_MICROTUBULE_POLYMERIZATION_OR_DEPOLYMERIZATION	GO_MICROTUBULE_POLYMERIZATION_OR_DEPOLYMERIZATION		117	0.682676	1.97648	0	1.06486e-05	0.004	7391	tags=56%, list=13%, signal=64%
GO_POSITIVE_REGULATION_OF_DNA_REPAIR	GO_POSITIVE_REGULATION_OF_DNA_REPAIR		71	0.696278	1.97643	0	1.06171e-05	0.004	10279	tags=70%, list=18%, signal=86%
GO_REGULATION_OF_RNA_SPLICING	GO_REGULATION_OF_RNA_SPLICING		155	0.670521	1.97641	0	1.05858e-05	0.004	9458	tags=61%, list=17%, signal=73%
GO_PIGMENT_GRANULE	GO_PIGMENT_GRANULE		105	0.681893	1.97613	0	1.05547e-05	0.004	7279	tags=56%, list=13%, signal=64%
GO_REGULATION_OF_DNA_METABOLIC_PROCESS	GO_REGULATION_OF_DNA_METABOLIC_PROCESS		360	0.656195	1.97611	0	1.05237e-05	0.004	8753	tags=59%, list=15%, signal=70%
GO_MICROTUBULE_MOTOR_ACTIVITY	GO_MICROTUBULE_MOTOR_ACTIVITY		77	0.70101	1.97474	0	1.0493e-05	0.004	8475	tags=58%, list=15%, signal=69%
GO_UBIQUITIN_BINDING	GO_UBIQUITIN_BINDING		76	0.697486	1.97423	0	1.04624e-05	0.004	11007	tags=71%, list=19%, signal=88%
GO_REGULATION_OF_ESTABLISHMENT_OF_PROTEIN_LOCALIZATION_TO_MITOCHONDRION	GO_REGULATION_OF_ESTABLISHMENT_OF_PROTEIN_LOCALIZATION_TO_MITOCHONDRION		73	0.700334	1.97348	0	1.0432e-05	0.004	9520	tags=62%, list=17%, signal=74%
GO_ESTABLISHMENT_OF_SPINDLE_ORIENTATION	GO_ESTABLISHMENT_OF_SPINDLE_ORIENTATION		36	0.749121	1.97316	0	1.04017e-05	0.004	6424	tags=67%, list=11%, signal=75%
GO_3_5_DNA_HELICASE_ACTIVITY	GO_3_5_DNA_HELICASE_ACTIVITY		19	0.829045	1.97202	0	1.03717e-05	0.004	7234	tags=89%, list=13%, signal=103%
GO_ESTABLISHMENT_OF_PROTEIN_LOCALIZATION_TO_ENDOPLASMIC_RETICULUM	GO_ESTABLISHMENT_OF_PROTEIN_LOCALIZATION_TO_ENDOPLASMIC_RETICULUM		120	0.675357	1.97181	0	1.03418e-05	0.004	13619	tags=78%, list=24%, signal=102%
GO_REGULATION_OF_NUCLEOBASE_CONTAINING_COMPOUND_TRANSPORT	GO_REGULATION_OF_NUCLEOBASE_CONTAINING_COMPOUND_TRANSPORT		19	0.815799	1.97153	0	1.03121e-05	0.004	7354	tags=79%, list=13%, signal=91%
GO_DNA_BIOSYNTHETIC_PROCESS	GO_DNA_BIOSYNTHETIC_PROCESS		191	0.665027	1.9702	0	1.28492e-05	0.005	7754	tags=59%, list=14%, signal=68%
GO_NUCLEOLAR_LARGE_RRNA_TRANSCRIPTION_BY_RNA_POLYMERASE_I	GO_NUCLEOLAR_LARGE_RRNA_TRANSCRIPTION_BY_RNA_POLYMERASE_I		17	0.837514	1.96977	0	1.28125e-05	0.005	3960	tags=76%, list=7%, signal=82%
GO_NEGATIVE_REGULATION_OF_CENTROSOME_CYCLE	GO_NEGATIVE_REGULATION_OF_CENTROSOME_CYCLE		15	0.86477	1.96872	0	1.2776e-05	0.005	3854	tags=73%, list=7%, signal=79%
GO_MATURATION_OF_LSU_RRNA_FROM_TRICISTRONIC_RRNA_TRANSCRIPT_SSU_RRNA_5_8S_RRNA_LSU_RRNA	GO_MATURATION_OF_LSU_RRNA_FROM_TRICISTRONIC_RRNA_TRANSCRIPT_SSU_RRNA_5_8S_RRNA_LSU_RRNA		15	0.845849	1.96851	0	1.27397e-05	0.005	6882	tags=93%, list=12%, signal=106%
GO_MACROAUTOPHAGY	GO_MACROAUTOPHAGY		309	0.652581	1.96826	0	1.27036e-05	0.005	10925	tags=62%, list=19%, signal=77%
GO_TELOMERIC_DNA_BINDING	GO_TELOMERIC_DNA_BINDING		36	0.755197	1.96815	0	1.26677e-05	0.005	6829	tags=69%, list=12%, signal=79%
GO_NUCLEAR_ENVELOPE_ORGANIZATION	GO_NUCLEAR_ENVELOPE_ORGANIZATION		52	0.715398	1.9672	0	1.2632e-05	0.005	8046	tags=63%, list=14%, signal=74%
GO_REGULATION_OF_MRNA_CATABOLIC_PROCESS	GO_REGULATION_OF_MRNA_CATABOLIC_PROCESS		208	0.659186	1.96701	0	1.25965e-05	0.005	9173	tags=59%, list=16%, signal=70%
GO_POSITIVE_REGULATION_OF_DNA_METABOLIC_PROCESS	GO_POSITIVE_REGULATION_OF_DNA_METABOLIC_PROCESS		200	0.664267	1.9669	0	1.25613e-05	0.005	7256	tags=58%, list=13%, signal=66%
GO_INO80_TYPE_COMPLEX	GO_INO80_TYPE_COMPLEX		25	0.790067	1.96606	0	1.25262e-05	0.005	7509	tags=80%, list=13%, signal=92%
GO_PROTEIN_ACYLATION	GO_PROTEIN_ACYLATION		246	0.657218	1.9647	0	1.24913e-05	0.005	11012	tags=63%, list=19%, signal=78%
GO_TRANSCRIPTION_ELONGATION_FACTOR_COMPLEX	GO_TRANSCRIPTION_ELONGATION_FACTOR_COMPLEX		56	0.71199	1.9637	0	1.24566e-05	0.005	12941	tags=75%, list=23%, signal=97%
GO_CHROMATIN_REMODELING_AT_CENTROMERE	GO_CHROMATIN_REMODELING_AT_CENTROMERE		47	0.728902	1.96295	0	1.24221e-05	0.005	9705	tags=68%, list=17%, signal=82%
GO_CHROMOSOME_CONDENSATION	GO_CHROMOSOME_CONDENSATION		47	0.726544	1.96274	0	1.23878e-05	0.005	8130	tags=57%, list=14%, signal=67%
GO_REGULATION_OF_MRNA_SPLICING_VIA_SPLICEOSOME	GO_REGULATION_OF_MRNA_SPLICING_VIA_SPLICEOSOME		113	0.67965	1.96186	0	1.23536e-05	0.005	8952	tags=61%, list=16%, signal=72%
GO_NUCLEAR_LOCALIZATION_SEQUENCE_BINDING	GO_NUCLEAR_LOCALIZATION_SEQUENCE_BINDING		27	0.764701	1.96168	0	1.23197e-05	0.005	8833	tags=74%, list=16%, signal=88%
GO_MITOTIC_SPINDLE_POLE	GO_MITOTIC_SPINDLE_POLE		30	0.761249	1.9612	0	1.22859e-05	0.005	7040	tags=73%, list=12%, signal=84%
GO_ENDOSOMAL_TRANSPORT	GO_ENDOSOMAL_TRANSPORT		243	0.657548	1.96104	0	1.22524e-05	0.005	9747	tags=60%, list=17%, signal=72%
GO_UBIQUITIN_LIKE_PROTEIN_CONJUGATING_ENZYME_ACTIVITY	GO_UBIQUITIN_LIKE_PROTEIN_CONJUGATING_ENZYME_ACTIVITY		44	0.725595	1.96041	0	1.2219e-05	0.005	7131	tags=59%, list=13%, signal=68%
GO_RESPONSE_TO_IONIZING_RADIATION	GO_RESPONSE_TO_IONIZING_RADIATION		144	0.66377	1.95998	0	1.21858e-05	0.005	11361	tags=65%, list=20%, signal=81%
GO_ALTERNATIVE_MRNA_SPLICING_VIA_SPLICEOSOME	GO_ALTERNATIVE_MRNA_SPLICING_VIA_SPLICEOSOME		87	0.683604	1.95995	0	1.21528e-05	0.005	6672	tags=57%, list=12%, signal=65%
GO_POSITIVE_REGULATION_OF_CELL_CYCLE_ARREST	GO_POSITIVE_REGULATION_OF_CELL_CYCLE_ARREST		80	0.689075	1.95939	0	1.21199e-05	0.005	10696	tags=66%, list=19%, signal=82%
GO_CENTRIOLE	GO_CENTRIOLE		138	0.674102	1.95897	0	1.20873e-05	0.005	10247	tags=66%, list=18%, signal=80%
GO_PROTEIN_LOCALIZATION_TO_MITOCHONDRION	GO_PROTEIN_LOCALIZATION_TO_MITOCHONDRION		144	0.666952	1.95862	0	1.20548e-05	0.005	12155	tags=63%, list=22%, signal=80%
GO_REGULATION_OF_MITOCHONDRIAL_OUTER_MEMBRANE_PERMEABILIZATION_INVOLVED_IN_APOPTOTIC_SIGNALING_PATHWAY	GO_REGULATION_OF_MITOCHONDRIAL_OUTER_MEMBRANE_PERMEABILIZATION_INVOLVED_IN_APOPTOTIC_SIGNALING_PATHWAY		45	0.720587	1.95856	0	1.20224e-05	0.005	9520	tags=64%, list=17%, signal=77%
GO_TRANSLESION_SYNTHESIS	GO_TRANSLESION_SYNTHESIS		42	0.719982	1.95828	0	1.19903e-05	0.005	11156	tags=79%, list=20%, signal=98%
GO_CILIUM_ORGANIZATION	GO_CILIUM_ORGANIZATION		391	0.647376	1.95704	0	1.19583e-05	0.005	11551	tags=63%, list=20%, signal=79%
GO_SMALL_NUCLEOLAR_RIBONUCLEOPROTEIN_COMPLEX	GO_SMALL_NUCLEOLAR_RIBONUCLEOPROTEIN_COMPLEX		30	0.765061	1.95702	0	1.19265e-05	0.005	12720	tags=80%, list=23%, signal=103%
GO_DNA_SYNTHESIS_INVOLVED_IN_DNA_REPAIR	GO_DNA_SYNTHESIS_INVOLVED_IN_DNA_REPAIR		53	0.707796	1.95686	0	1.18949e-05	0.005	7654	tags=64%, list=14%, signal=74%
GO_REGULATION_OF_POSTTRANSCRIPTIONAL_GENE_SILENCING	GO_REGULATION_OF_POSTTRANSCRIPTIONAL_GENE_SILENCING		117	0.668655	1.95668	0	1.18634e-05	0.005	8952	tags=56%, list=16%, signal=67%
GO_CATALYTIC_ACTIVITY_ACTING_ON_A_RRNA	GO_CATALYTIC_ACTIVITY_ACTING_ON_A_RRNA		24	0.785618	1.95481	0	1.41961e-05	0.006	8377	tags=79%, list=15%, signal=93%
GO_MRNA_CLEAVAGE_FACTOR_COMPLEX	GO_MRNA_CLEAVAGE_FACTOR_COMPLEX		22	0.796729	1.95257	0	1.41587e-05	0.006	7942	tags=86%, list=14%, signal=100%
GO_HISTONE_H3_K36_METHYLATION	GO_HISTONE_H3_K36_METHYLATION		16	0.838995	1.9524	0	1.41216e-05	0.006	5244	tags=81%, list=9%, signal=90%
GO_RIBONUCLEOPROTEIN_GRANULE	GO_RIBONUCLEOPROTEIN_GRANULE		242	0.652806	1.95226	0	1.40846e-05	0.006	8966	tags=55%, list=16%, signal=65%
GO_UBIQUITIN_LIGASE_COMPLEX	GO_UBIQUITIN_LIGASE_COMPLEX		287	0.650197	1.95159	0	1.63809e-05	0.007	12600	tags=64%, list=22%, signal=83%
GO_MICROTUBULE_POLYMERIZATION	GO_MICROTUBULE_POLYMERIZATION		77	0.689423	1.951	0	1.63382e-05	0.007	7391	tags=57%, list=13%, signal=66%
GO_PROTEIN_KINASE_COMPLEX	GO_PROTEIN_KINASE_COMPLEX		102	0.672497	1.95062	0	1.62958e-05	0.007	12807	tags=69%, list=23%, signal=89%
GO_NEGATIVE_REGULATION_OF_MRNA_SPLICING_VIA_SPLICEOSOME	GO_NEGATIVE_REGULATION_OF_MRNA_SPLICING_VIA_SPLICEOSOME		22	0.787967	1.95053	0	1.62536e-05	0.007	6594	tags=77%, list=12%, signal=87%
GO_CILIARY_TIP	GO_CILIARY_TIP		46	0.705647	1.95036	0	1.62116e-05	0.007	8979	tags=67%, list=16%, signal=80%
GO_MEMBRANE_COAT	GO_MEMBRANE_COAT		94	0.673161	1.94885	0	1.61698e-05	0.007	9983	tags=63%, list=18%, signal=76%
GO_MITOCHONDRIAL_MEMBRANE_ORGANIZATION	GO_MITOCHONDRIAL_MEMBRANE_ORGANIZATION		136	0.665793	1.94873	0	1.61282e-05	0.007	10449	tags=61%, list=18%, signal=75%
GO_POSITIVE_REGULATION_OF_MRNA_METABOLIC_PROCESS	GO_POSITIVE_REGULATION_OF_MRNA_METABOLIC_PROCESS		82	0.682638	1.94776	0	1.60869e-05	0.007	8602	tags=60%, list=15%, signal=70%
GO_RIBOSOME_ASSEMBLY	GO_RIBOSOME_ASSEMBLY		67	0.684503	1.94708	0	1.60458e-05	0.007	14372	tags=84%, list=25%, signal=112%
GO_REGULATION_OF_SISTER_CHROMATID_COHESION	GO_REGULATION_OF_SISTER_CHROMATID_COHESION		22	0.797565	1.94668	0	1.60048e-05	0.007	9992	tags=91%, list=18%, signal=110%
GO_REGULATION_OF_HISTONE_METHYLATION	GO_REGULATION_OF_HISTONE_METHYLATION		67	0.692901	1.9461	0	1.59641e-05	0.007	12757	tags=76%, list=23%, signal=98%
GO_U5_SNRNP	GO_U5_SNRNP		22	0.785641	1.94498	0	1.59236e-05	0.007	10906	tags=86%, list=19%, signal=107%
GO_RNA_POLYMERASE_COMPLEX	GO_RNA_POLYMERASE_COMPLEX		106	0.675032	1.94369	0	1.58833e-05	0.007	8053	tags=58%, list=14%, signal=68%
GO_REGULATION_OF_MICROTUBULE_BASED_PROCESS	GO_REGULATION_OF_MICROTUBULE_BASED_PROCESS		240	0.658362	1.9435	0	1.58432e-05	0.007	8874	tags=55%, list=16%, signal=65%
GO_DNA_REPLICATION_CHECKPOINT	GO_DNA_REPLICATION_CHECKPOINT		17	0.830129	1.94306	0	1.58032e-05	0.007	8686	tags=94%, list=15%, signal=111%
GO_LYSINE_ACETYLATED_HISTONE_BINDING	GO_LYSINE_ACETYLATED_HISTONE_BINDING		22	0.799973	1.94192	0	1.57635e-05	0.007	6396	tags=77%, list=11%, signal=87%
GO_DNA_REPAIR_COMPLEX	GO_DNA_REPAIR_COMPLEX		40	0.730421	1.9414	0	1.5724e-05	0.007	11067	tags=73%, list=20%, signal=90%
GO_ENDONUCLEASE_COMPLEX	GO_ENDONUCLEASE_COMPLEX		37	0.727063	1.94126	0	1.56847e-05	0.007	9088	tags=73%, list=16%, signal=87%
GO_CILIARY_BASAL_BODY	GO_CILIARY_BASAL_BODY		152	0.655507	1.94104	0	1.56456e-05	0.007	12477	tags=66%, list=22%, signal=85%
GO_NUCLEAR_RECEPTOR_TRANSCRIPTION_COACTIVATOR_ACTIVITY	GO_NUCLEAR_RECEPTOR_TRANSCRIPTION_COACTIVATOR_ACTIVITY		54	0.704547	1.9408	0	1.56067e-05	0.007	8931	tags=67%, list=16%, signal=79%
GO_MICROTUBULE	GO_MICROTUBULE		430	0.640427	1.93984	0	1.77869e-05	0.008	8522	tags=53%, list=15%, signal=62%
GO_FORMATION_OF_CYTOPLASMIC_TRANSLATION_INITIATION_COMPLEX	GO_FORMATION_OF_CYTOPLASMIC_TRANSLATION_INITIATION_COMPLEX		16	0.823279	1.93833	0	1.77429e-05	0.008	6035	tags=81%, list=11%, signal=91%
GO_RAB_GUANYL_NUCLEOTIDE_EXCHANGE_FACTOR_ACTIVITY	GO_RAB_GUANYL_NUCLEOTIDE_EXCHANGE_FACTOR_ACTIVITY		33	0.743935	1.93828	0	1.76991e-05	0.008	11006	tags=73%, list=19%, signal=90%
GO_N_ACETYLTRANSFERASE_ACTIVITY	GO_N_ACETYLTRANSFERASE_ACTIVITY		84	0.677452	1.93812	0	1.76555e-05	0.008	10808	tags=65%, list=19%, signal=81%
GO_NEGATIVE_REGULATION_OF_CELL_CYCLE_G1_S_PHASE_TRANSITION	GO_NEGATIVE_REGULATION_OF_CELL_CYCLE_G1_S_PHASE_TRANSITION		121	0.663347	1.93769	0	1.76121e-05	0.008	10132	tags=49%, list=18%, signal=59%
GO_TRANSLATION_INITIATION_FACTOR_BINDING	GO_TRANSLATION_INITIATION_FACTOR_BINDING		32	0.739151	1.93694	0	1.7569e-05	0.008	7414	tags=69%, list=13%, signal=79%
GO_POSITIVE_REGULATION_OF_VIRAL_PROCESS	GO_POSITIVE_REGULATION_OF_VIRAL_PROCESS		107	0.666457	1.93549	0	1.7526e-05	0.008	5390	tags=54%, list=10%, signal=60%
GO_REGULATION_OF_VACUOLE_ORGANIZATION	GO_REGULATION_OF_VACUOLE_ORGANIZATION		46	0.705012	1.93506	0	1.74833e-05	0.008	10925	tags=65%, list=19%, signal=81%
GO_METHYLATION	GO_METHYLATION		364	0.641656	1.93463	0	1.74407e-05	0.008	11359	tags=64%, list=20%, signal=79%
GO_REGULATION_OF_ORGANELLE_ASSEMBLY	GO_REGULATION_OF_ORGANELLE_ASSEMBLY		191	0.654598	1.93453	0	1.73984e-05	0.008	11336	tags=62%, list=20%, signal=77%
GO_POSITIVE_REGULATION_OF_CYTOKINESIS	GO_POSITIVE_REGULATION_OF_CYTOKINESIS		40	0.72251	1.93402	0	1.73563e-05	0.008	4112	tags=45%, list=7%, signal=48%
GO_MITOTIC_SISTER_CHROMATID_COHESION	GO_MITOTIC_SISTER_CHROMATID_COHESION		26	0.757938	1.93391	0	1.9483e-05	0.009	8574	tags=81%, list=15%, signal=95%
GO_CYTOSKELETON_DEPENDENT_INTRACELLULAR_TRANSPORT	GO_CYTOSKELETON_DEPENDENT_INTRACELLULAR_TRANSPORT		200	0.649779	1.9337	0	1.94361e-05	0.009	7268	tags=50%, list=13%, signal=57%
GO_U2_SNRNP	GO_U2_SNRNP		23	0.778322	1.93308	0	1.93893e-05	0.009	8167	tags=78%, list=14%, signal=91%
GO_PROTEIN_TARGETING_TO_MITOCHONDRION	GO_PROTEIN_TARGETING_TO_MITOCHONDRION		99	0.674023	1.93227	0	2.14918e-05	0.01	8060	tags=55%, list=14%, signal=64%
GO_NEGATIVE_REGULATION_OF_DNA_REPLICATION	GO_NEGATIVE_REGULATION_OF_DNA_REPLICATION		34	0.735182	1.93215	0	2.14404e-05	0.01	7999	tags=74%, list=14%, signal=86%
GO_OUTER_MITOCHONDRIAL_MEMBRANE_PROTEIN_COMPLEX	GO_OUTER_MITOCHONDRIAL_MEMBRANE_PROTEIN_COMPLEX		24	0.789656	1.93155	0	2.35174e-05	0.011	8842	tags=79%, list=16%, signal=94%
GO_HISTONE_DEACETYLASE_COMPLEX	GO_HISTONE_DEACETYLASE_COMPLEX		77	0.676886	1.93107	0	2.34614e-05	0.011	11024	tags=70%, list=20%, signal=87%
GO_POSITIVE_REGULATION_OF_MRNA_PROCESSING	GO_POSITIVE_REGULATION_OF_MRNA_PROCESSING		33	0.737475	1.93089	0	2.34057e-05	0.011	8602	tags=70%, list=15%, signal=82%
GO_REGULATION_OF_CELL_CYCLE_ARREST	GO_REGULATION_OF_CELL_CYCLE_ARREST		105	0.66778	1.92943	0	2.33502e-05	0.011	10696	tags=61%, list=19%, signal=75%
GO_POSTSYNAPTIC_CYTOSOL	GO_POSTSYNAPTIC_CYTOSOL		18	0.807386	1.9288	0	2.3295e-05	0.011	4309	tags=67%, list=8%, signal=72%
GO_PRERIBOSOME_SMALL_SUBUNIT_PRECURSOR	GO_PRERIBOSOME_SMALL_SUBUNIT_PRECURSOR		15	0.839869	1.92855	0	2.32401e-05	0.011	7354	tags=93%, list=13%, signal=107%
GO_RRNA_METHYLATION	GO_RRNA_METHYLATION		28	0.749409	1.92843	0	2.31854e-05	0.011	8377	tags=75%, list=15%, signal=88%
GO_MRNA_CLEAVAGE_AND_POLYADENYLATION_SPECIFICITY_FACTOR_COMPLEX	GO_MRNA_CLEAVAGE_AND_POLYADENYLATION_SPECIFICITY_FACTOR_COMPLEX		18	0.811343	1.92819	0	2.3131e-05	0.011	7942	tags=89%, list=14%, signal=103%
GO_PROTEIN_IMPORT	GO_PROTEIN_IMPORT		200	0.646354	1.92783	0	2.30768e-05	0.011	9000	tags=52%, list=16%, signal=62%
GO_ENDOCYTIC_RECYCLING	GO_ENDOCYTIC_RECYCLING		50	0.699113	1.92771	0	2.30229e-05	0.011	9264	tags=62%, list=16%, signal=74%
GO_MITOCHONDRIAL_TRANSLATION	GO_MITOCHONDRIAL_TRANSLATION		135	0.657935	1.92742	0	2.29692e-05	0.011	7880	tags=56%, list=14%, signal=64%
GO_PROTEIN_LOCALIZATION_TO_CILIUM	GO_PROTEIN_LOCALIZATION_TO_CILIUM		61	0.688157	1.92699	0	2.29158e-05	0.011	14040	tags=80%, list=25%, signal=107%
GO_POSITIVE_REGULATION_OF_MICROTUBULE_POLYMERIZATION_OR_DEPOLYMERIZATION	GO_POSITIVE_REGULATION_OF_MICROTUBULE_POLYMERIZATION_OR_DEPOLYMERIZATION		34	0.747639	1.92698	0	2.28626e-05	0.011	8188	tags=65%, list=14%, signal=76%
GO_CYTOSOLIC_TRANSPORT	GO_CYTOSOLIC_TRANSPORT		165	0.651592	1.92691	0	2.28097e-05	0.011	9757	tags=60%, list=17%, signal=72%
GO_DNA_PACKAGING	GO_DNA_PACKAGING		237	0.645522	1.9268	0	2.2757e-05	0.011	10107	tags=54%, list=18%, signal=65%
GO_NUCLEIC_ACID_PHOSPHODIESTER_BOND_HYDROLYSIS	GO_NUCLEIC_ACID_PHOSPHODIESTER_BOND_HYDROLYSIS		305	0.639747	1.92677	0	2.27046e-05	0.011	7380	tags=52%, list=13%, signal=60%
GO_TUBULIN_BINDING	GO_TUBULIN_BINDING		363	0.635523	1.92659	0	2.26524e-05	0.011	8528	tags=52%, list=15%, signal=60%
GO_MICROTUBULE_PLUS_END	GO_MICROTUBULE_PLUS_END		23	0.789404	1.92638	0	2.26004e-05	0.011	7133	tags=74%, list=13%, signal=85%
GO_EUKARYOTIC_48S_PREINITIATION_COMPLEX	GO_EUKARYOTIC_48S_PREINITIATION_COMPLEX		15	0.83049	1.92625	0	2.25487e-05	0.011	6035	tags=87%, list=11%, signal=97%
GO_REGULATION_OF_NUCLEOCYTOPLASMIC_TRANSPORT	GO_REGULATION_OF_NUCLEOCYTOPLASMIC_TRANSPORT		112	0.664352	1.92607	0	2.24972e-05	0.011	9317	tags=61%, list=16%, signal=73%
GO_NEGATIVE_REGULATION_OF_RESPONSE_TO_DNA_DAMAGE_STIMULUS	GO_NEGATIVE_REGULATION_OF_RESPONSE_TO_DNA_DAMAGE_STIMULUS		83	0.678497	1.92513	0	2.2446e-05	0.011	12783	tags=77%, list=23%, signal=100%
GO_SIGNAL_SEQUENCE_BINDING	GO_SIGNAL_SEQUENCE_BINDING		49	0.711786	1.92487	0	2.2395e-05	0.011	9069	tags=65%, list=16%, signal=78%
GO_3_5_EXONUCLEASE_ACTIVITY	GO_3_5_EXONUCLEASE_ACTIVITY		56	0.698439	1.92486	0	2.23442e-05	0.011	8654	tags=66%, list=15%, signal=78%
GO_VESICLE_MEDIATED_TRANSPORT_TO_THE_PLASMA_MEMBRANE	GO_VESICLE_MEDIATED_TRANSPORT_TO_THE_PLASMA_MEMBRANE		93	0.674377	1.92444	0	2.22936e-05	0.011	10907	tags=60%, list=19%, signal=74%
GO_REGULATION_OF_CILIUM_ASSEMBLY	GO_REGULATION_OF_CILIUM_ASSEMBLY		55	0.69174	1.92418	0	2.22433e-05	0.011	12620	tags=75%, list=22%, signal=96%
GO_RETINOIC_ACID_RECEPTOR_BINDING	GO_RETINOIC_ACID_RECEPTOR_BINDING		27	0.761273	1.92391	0	2.21932e-05	0.011	6203	tags=63%, list=11%, signal=71%
GO_ESTABLISHMENT_OF_PROTEIN_LOCALIZATION_TO_CHROMOSOME	GO_ESTABLISHMENT_OF_PROTEIN_LOCALIZATION_TO_CHROMOSOME		27	0.764276	1.92376	0	2.21433e-05	0.011	4291	tags=63%, list=8%, signal=68%
GO_PRERIBOSOME_LARGE_SUBUNIT_PRECURSOR	GO_PRERIBOSOME_LARGE_SUBUNIT_PRECURSOR		23	0.766213	1.92351	0	2.20937e-05	0.011	11364	tags=91%, list=20%, signal=114%
GO_POLYSOME	GO_POLYSOME		69	0.68647	1.92281	0	2.20443e-05	0.011	12088	tags=72%, list=21%, signal=92%
GO_RESPONSE_TO_HEAT	GO_RESPONSE_TO_HEAT		165	0.650825	1.9226	0	2.19951e-05	0.011	8259	tags=57%, list=15%, signal=67%
GO_INTRACILIARY_TRANSPORT_PARTICLE	GO_INTRACILIARY_TRANSPORT_PARTICLE		27	0.763494	1.92149	0	2.39358e-05	0.012	8299	tags=74%, list=15%, signal=87%
GO_CYCLIN_DEPENDENT_PROTEIN_KINASE_ACTIVITY	GO_CYCLIN_DEPENDENT_PROTEIN_KINASE_ACTIVITY		29	0.747369	1.92101	0	2.38826e-05	0.012	10303	tags=72%, list=18%, signal=89%
GO_MRNA_MODIFICATION	GO_MRNA_MODIFICATION		24	0.766608	1.92094	0	2.38297e-05	0.012	8377	tags=71%, list=15%, signal=83%
GO_REGULATION_OF_GENE_EXPRESSION_EPIGENETIC	GO_REGULATION_OF_GENE_EXPRESSION_EPIGENETIC		207	0.645618	1.92084	0	2.3777e-05	0.012	12998	tags=66%, list=23%, signal=85%
GO_TRANSFERASE_COMPLEX_TRANSFERRING_PHOSPHORUS_CONTAINING_GROUPS	GO_TRANSFERASE_COMPLEX_TRANSFERRING_PHOSPHORUS_CONTAINING_GROUPS		250	0.641986	1.92062	0	2.37245e-05	0.012	12564	tags=66%, list=22%, signal=84%
GO_POSITIVE_REGULATION_OF_RESPONSE_TO_DNA_DAMAGE_STIMULUS	GO_POSITIVE_REGULATION_OF_RESPONSE_TO_DNA_DAMAGE_STIMULUS		105	0.665741	1.92051	0	2.36722e-05	0.012	10343	tags=66%, list=18%, signal=80%
GO_REGULATION_OF_MITOCHONDRIAL_MEMBRANE_PERMEABILITY_INVOLVED_IN_APOPTOTIC_PROCESS	GO_REGULATION_OF_MITOCHONDRIAL_MEMBRANE_PERMEABILITY_INVOLVED_IN_APOPTOTIC_PROCESS		61	0.685007	1.91976	0	2.36202e-05	0.012	9926	tags=62%, list=18%, signal=75%
GO_REGULATION_OF_MACROAUTOPHAGY	GO_REGULATION_OF_MACROAUTOPHAGY		175	0.646178	1.91961	0	2.35684e-05	0.012	12999	tags=69%, list=23%, signal=90%
GO_REGULATION_OF_RNA_EXPORT_FROM_NUCLEUS	GO_REGULATION_OF_RNA_EXPORT_FROM_NUCLEUS		16	0.828877	1.9195	0	2.35168e-05	0.012	7354	tags=88%, list=13%, signal=101%
GO_ORGANELLE_TRANSPORT_ALONG_MICROTUBULE	GO_ORGANELLE_TRANSPORT_ALONG_MICROTUBULE		85	0.665728	1.91914	0	2.34655e-05	0.012	6088	tags=52%, list=11%, signal=58%
GO_CELL_DIVISION_SITE	GO_CELL_DIVISION_SITE		72	0.683661	1.919	0	2.34144e-05	0.012	10066	tags=65%, list=18%, signal=79%
GO_TRNA_METHYLATION	GO_TRNA_METHYLATION		40	0.718626	1.91811	0	2.53126e-05	0.013	8622	tags=73%, list=15%, signal=85%
GO_CHROMATIN_DISASSEMBLY	GO_CHROMATIN_DISASSEMBLY		20	0.795969	1.91799	0	2.52577e-05	0.013	7358	tags=75%, list=13%, signal=86%
GO_5_3_EXONUCLEASE_ACTIVITY	GO_5_3_EXONUCLEASE_ACTIVITY		19	0.806919	1.91774	0	2.52031e-05	0.013	5778	tags=74%, list=10%, signal=82%
GO_ESTABLISHMENT_OF_PROTEIN_LOCALIZATION_TO_MEMBRANE	GO_ESTABLISHMENT_OF_PROTEIN_LOCALIZATION_TO_MEMBRANE		337	0.634769	1.91752	0	2.51486e-05	0.013	13265	tags=65%, list=23%, signal=85%
GO_HISTONE_PHOSPHORYLATION	GO_HISTONE_PHOSPHORYLATION		40	0.720054	1.9164	0	3.08784e-05	0.016	5079	tags=55%, list=9%, signal=60%
GO_COTRANSLATIONAL_PROTEIN_TARGETING_TO_MEMBRANE	GO_COTRANSLATIONAL_PROTEIN_TARGETING_TO_MEMBRANE		105	0.664425	1.91588	0	3.27355e-05	0.017	13082	tags=75%, list=23%, signal=98%
GO_U12_TYPE_SPLICEOSOMAL_COMPLEX	GO_U12_TYPE_SPLICEOSOMAL_COMPLEX		29	0.75816	1.91459	0	3.45875e-05	0.018	8549	tags=72%, list=15%, signal=85%
GO_DNA_DAMAGE_RESPONSE_SIGNAL_TRANSDUCTION_BY_P53_CLASS_MEDIATOR	GO_DNA_DAMAGE_RESPONSE_SIGNAL_TRANSDUCTION_BY_P53_CLASS_MEDIATOR		107	0.661165	1.91406	0	3.45134e-05	0.018	10808	tags=65%, list=19%, signal=81%
GO_BASAL_TRANSCRIPTION_MACHINERY_BINDING	GO_BASAL_TRANSCRIPTION_MACHINERY_BINDING		71	0.675185	1.91373	0	3.44397e-05	0.018	6577	tags=49%, list=12%, signal=56%
GO_MICROTUBULE_ASSOCIATED_COMPLEX	GO_MICROTUBULE_ASSOCIATED_COMPLEX		159	0.649009	1.9136	0	3.43663e-05	0.018	9013	tags=54%, list=16%, signal=64%
GO_VESICLE_TARGETING	GO_VESICLE_TARGETING		94	0.66065	1.91266	0	4.00033e-05	0.021	7865	tags=54%, list=14%, signal=63%
GO_MICROTUBULE_ORGANIZING_CENTER_LOCALIZATION	GO_MICROTUBULE_ORGANIZING_CENTER_LOCALIZATION		31	0.734322	1.91185	0	3.99184e-05	0.021	7716	tags=68%, list=14%, signal=78%
GO_DOUBLE_STRANDED_RNA_BINDING	GO_DOUBLE_STRANDED_RNA_BINDING		76	0.671476	1.91151	0	4.17291e-05	0.022	8182	tags=58%, list=14%, signal=68%
GO_MRNA_5_UTR_BINDING	GO_MRNA_5_UTR_BINDING		26	0.76409	1.91126	0	4.16409e-05	0.022	7171	tags=73%, list=13%, signal=84%
GO_HISTONE_MONOUBIQUITINATION	GO_HISTONE_MONOUBIQUITINATION		29	0.749585	1.91122	0	4.1553e-05	0.022	9941	tags=76%, list=18%, signal=92%
GO_REGULATORY_RNA_BINDING	GO_REGULATORY_RNA_BINDING		44	0.698544	1.91091	0	4.14656e-05	0.022	7836	tags=61%, list=14%, signal=71%
GO_NF_KAPPAB_BINDING	GO_NF_KAPPAB_BINDING		31	0.734547	1.91078	0	4.13784e-05	0.022	9695	tags=77%, list=17%, signal=93%
GO_ADP_BINDING	GO_ADP_BINDING		38	0.71094	1.91013	0	4.3179e-05	0.023	8807	tags=61%, list=16%, signal=72%
GO_MATURATION_OF_5_8S_RRNA	GO_MATURATION_OF_5_8S_RRNA		36	0.72702	1.90987	0	4.30886e-05	0.023	11364	tags=86%, list=20%, signal=108%
GO_PEPTIDYL_THREONINE_MODIFICATION	GO_PEPTIDYL_THREONINE_MODIFICATION		124	0.650492	1.90761	0	4.48674e-05	0.024	9094	tags=56%, list=16%, signal=67%
GO_DNA_SECONDARY_STRUCTURE_BINDING	GO_DNA_SECONDARY_STRUCTURE_BINDING		34	0.734255	1.90744	0	4.47739e-05	0.024	7940	tags=71%, list=14%, signal=82%
GO_POSITIVE_REGULATION_OF_HISTONE_METHYLATION	GO_POSITIVE_REGULATION_OF_HISTONE_METHYLATION		41	0.706742	1.90697	0	4.46808e-05	0.024	12564	tags=80%, list=22%, signal=103%
GO_NUCLEOTIDE_EXCISION_REPAIR_PREINCISION_COMPLEX_ASSEMBLY	GO_NUCLEOTIDE_EXCISION_REPAIR_PREINCISION_COMPLEX_ASSEMBLY		29	0.753798	1.90686	0	4.45881e-05	0.024	8074	tags=69%, list=14%, signal=80%
GO_CENTROSOME_SEPARATION	GO_CENTROSOME_SEPARATION		15	0.823394	1.90582	0	4.63504e-05	0.025	2433	tags=67%, list=4%, signal=70%
GO_CULLIN_RING_UBIQUITIN_LIGASE_COMPLEX	GO_CULLIN_RING_UBIQUITIN_LIGASE_COMPLEX		162	0.651191	1.90546	0	4.62546e-05	0.025	14211	tags=69%, list=25%, signal=91%
GO_MITOCHONDRIAL_FUSION	GO_MITOCHONDRIAL_FUSION		27	0.750212	1.90505	0	4.61593e-05	0.025	7250	tags=63%, list=13%, signal=72%
GO_REGULATION_OF_CELL_CYCLE_G1_S_PHASE_TRANSITION	GO_REGULATION_OF_CELL_CYCLE_G1_S_PHASE_TRANSITION		194	0.641607	1.90346	0	4.78977e-05	0.026	8611	tags=45%, list=15%, signal=53%
GO_MITOTIC_G2_M_TRANSITION_CHECKPOINT	GO_MITOTIC_G2_M_TRANSITION_CHECKPOINT		31	0.735471	1.90345	0	4.77993e-05	0.026	8686	tags=71%, list=15%, signal=84%
GO_MEIOTIC_CELL_CYCLE	GO_MEIOTIC_CELL_CYCLE		252	0.631024	1.90344	0	4.77014e-05	0.026	7565	tags=48%, list=13%, signal=55%
GO_HISTONE_DEUBIQUITINATION	GO_HISTONE_DEUBIQUITINATION		23	0.762287	1.90334	0	4.76038e-05	0.026	10059	tags=87%, list=18%, signal=106%
GO_MICROTUBULE_DEPOLYMERIZATION	GO_MICROTUBULE_DEPOLYMERIZATION		46	0.703275	1.90326	0	4.75067e-05	0.026	5614	tags=52%, list=10%, signal=58%
GO_TRANSCRIPTION_BY_RNA_POLYMERASE_III	GO_TRANSCRIPTION_BY_RNA_POLYMERASE_III		47	0.695259	1.90321	0	4.74099e-05	0.026	12306	tags=79%, list=22%, signal=101%
GO_TELOMERASE_HOLOENZYME_COMPLEX	GO_TELOMERASE_HOLOENZYME_COMPLEX		21	0.783168	1.90257	0	4.73136e-05	0.026	7583	tags=81%, list=13%, signal=93%
GO_REGULATION_OF_TRANSLATIONAL_FIDELITY	GO_REGULATION_OF_TRANSLATIONAL_FIDELITY		20	0.777562	1.90237	0	4.72176e-05	0.026	7596	tags=80%, list=13%, signal=92%
GO_POSITIVE_REGULATION_OF_CHROMOSOME_SEPARATION	GO_POSITIVE_REGULATION_OF_CHROMOSOME_SEPARATION		15	0.838744	1.90231	0	4.7122e-05	0.026	6380	tags=87%, list=11%, signal=98%
GO_VESICLE_MEDIATED_TRANSPORT_BETWEEN_ENDOSOMAL_COMPARTMENTS	GO_VESICLE_MEDIATED_TRANSPORT_BETWEEN_ENDOSOMAL_COMPARTMENTS		42	0.698205	1.90223	0	4.88458e-05	0.027	8822	tags=64%, list=16%, signal=76%
GO_REGULATION_OF_DNA_BIOSYNTHETIC_PROCESS	GO_REGULATION_OF_DNA_BIOSYNTHETIC_PROCESS		109	0.656426	1.90216	0	4.87473e-05	0.027	8937	tags=61%, list=16%, signal=73%
GO_N_METHYLTRANSFERASE_ACTIVITY	GO_N_METHYLTRANSFERASE_ACTIVITY		98	0.658334	1.90167	0	4.86492e-05	0.027	9878	tags=65%, list=17%, signal=79%
GO_HISTONE_H2A_UBIQUITINATION	GO_HISTONE_H2A_UBIQUITINATION		26	0.75315	1.90156	0	4.85516e-05	0.027	11196	tags=77%, list=20%, signal=96%
GO_ORGANELLE_DISASSEMBLY	GO_ORGANELLE_DISASSEMBLY		111	0.653806	1.90143	0	4.84543e-05	0.027	13508	tags=68%, list=24%, signal=90%
GO_MICROTUBULE_BINDING	GO_MICROTUBULE_BINDING		264	0.634016	1.90127	0	4.83574e-05	0.027	8933	tags=53%, list=16%, signal=62%
GO_TELOMERASE_RNA_BINDING	GO_TELOMERASE_RNA_BINDING		22	0.767666	1.90085	0	4.82608e-05	0.027	7583	tags=73%, list=13%, signal=84%
GO_NUCLEOTIDE_EXCISION_REPAIR_PREINCISION_COMPLEX_STABILIZATION	GO_NUCLEOTIDE_EXCISION_REPAIR_PREINCISION_COMPLEX_STABILIZATION		21	0.783327	1.90085	0	4.81647e-05	0.027	7380	tags=71%, list=13%, signal=82%
GO_NUCLEAR_MATRIX	GO_NUCLEAR_MATRIX		109	0.658352	1.90031	0	4.98411e-05	0.028	8012	tags=57%, list=14%, signal=66%
GO_TRNA_METHYLTRANSFERASE_ACTIVITY	GO_TRNA_METHYLTRANSFERASE_ACTIVITY		34	0.733294	1.90026	0	4.97422e-05	0.028	7103	tags=71%, list=13%, signal=81%
GO_HEAT_SHOCK_PROTEIN_BINDING	GO_HEAT_SHOCK_PROTEIN_BINDING		127	0.648676	1.89911	0	4.96437e-05	0.028	9253	tags=58%, list=16%, signal=70%
GO_FORMATION_OF_EXTRACHROMOSOMAL_CIRCULAR_DNA	GO_FORMATION_OF_EXTRACHROMOSOMAL_CIRCULAR_DNA		15	0.826182	1.89897	0	4.95456e-05	0.028	6829	tags=80%, list=12%, signal=91%
GO_MITOCHONDRIAL_GENE_EXPRESSION	GO_MITOCHONDRIAL_GENE_EXPRESSION		165	0.645838	1.89781	0	4.94478e-05	0.028	15235	tags=73%, list=27%, signal=99%
GO_RNA_SPLICING_VIA_ENDONUCLEOLYTIC_CLEAVAGE_AND_LIGATION	GO_RNA_SPLICING_VIA_ENDONUCLEOLYTIC_CLEAVAGE_AND_LIGATION		16	0.832328	1.89755	0	5.11202e-05	0.029	6660	tags=81%, list=12%, signal=92%
GO_REGULATION_OF_HISTONE_MODIFICATION	GO_REGULATION_OF_HISTONE_MODIFICATION		149	0.640977	1.89722	0	5.10198e-05	0.029	9296	tags=56%, list=16%, signal=67%
GO_PROTEASOMAL_PROTEIN_CATABOLIC_PROCESS	GO_PROTEASOMAL_PROTEIN_CATABOLIC_PROCESS		481	0.625534	1.89661	0	5.26725e-05	0.03	11196	tags=58%, list=20%, signal=72%
GO_NEGATIVE_REGULATION_OF_TELOMERE_MAINTENANCE	GO_NEGATIVE_REGULATION_OF_TELOMERE_MAINTENANCE		36	0.723058	1.89653	0	5.25694e-05	0.03	6829	tags=61%, list=12%, signal=69%
GO_HISTONE_H2A_ACETYLATION	GO_HISTONE_H2A_ACETYLATION		17	0.799807	1.89576	0	5.4222e-05	0.031	8424	tags=82%, list=15%, signal=97%
GO_RNA_POLYMERASE_BINDING	GO_RNA_POLYMERASE_BINDING		78	0.666005	1.8937	0	5.76126e-05	0.033	6950	tags=49%, list=12%, signal=55%
GO_STRUCTURAL_CONSTITUENT_OF_RIBOSOME	GO_STRUCTURAL_CONSTITUENT_OF_RIBOSOME		184	0.630168	1.89297	0	6.09729e-05	0.035	12746	tags=60%, list=23%, signal=78%
GO_MIRNA_BINDING	GO_MIRNA_BINDING		32	0.732648	1.89197	0	6.25928e-05	0.035	7836	tags=69%, list=14%, signal=80%
GO_SNRNA_BINDING	GO_SNRNA_BINDING		54	0.685586	1.89177	0	6.24715e-05	0.035	8377	tags=59%, list=15%, signal=70%
GO_CHROMATIN_ORGANIZATION_INVOLVED_IN_REGULATION_OF_TRANSCRIPTION	GO_CHROMATIN_ORGANIZATION_INVOLVED_IN_REGULATION_OF_TRANSCRIPTION		154	0.640258	1.89112	0	6.40761e-05	0.036	12998	tags=64%, list=23%, signal=82%
GO_NUCLEOSOME_ORGANIZATION	GO_NUCLEOSOME_ORGANIZATION		180	0.636949	1.89099	0	6.39524e-05	0.036	10562	tags=55%, list=19%, signal=67%
GO_TRANSFERASE_ACTIVITY_TRANSFERRING_ONE_CARBON_GROUPS	GO_TRANSFERASE_ACTIVITY_TRANSFERRING_ONE_CARBON_GROUPS		226	0.633076	1.89096	0	6.38292e-05	0.036	11359	tags=64%, list=20%, signal=80%
GO_PROTEASOME_ACCESSORY_COMPLEX	GO_PROTEASOME_ACCESSORY_COMPLEX		24	0.76698	1.89054	0	6.37065e-05	0.036	8977	tags=83%, list=16%, signal=99%
GO_CHROMATIN_ASSEMBLY_OR_DISASSEMBLY	GO_CHROMATIN_ASSEMBLY_OR_DISASSEMBLY		217	0.631585	1.89027	0	6.35842e-05	0.036	12516	tags=61%, list=22%, signal=78%
GO_PROTEIN_LOCALIZATION_TO_ENDOPLASMIC_RETICULUM	GO_PROTEIN_LOCALIZATION_TO_ENDOPLASMIC_RETICULUM		148	0.640304	1.88988	0	6.68909e-05	0.038	13675	tags=70%, list=24%, signal=92%
GO_NEGATIVE_REGULATION_OF_DNA_DEPENDENT_DNA_REPLICATION	GO_NEGATIVE_REGULATION_OF_DNA_DEPENDENT_DNA_REPLICATION		19	0.787478	1.88982	0	6.6763e-05	0.038	7930	tags=79%, list=14%, signal=92%
GO_MEDIATOR_COMPLEX	GO_MEDIATOR_COMPLEX		41	0.708185	1.8895	0	6.66356e-05	0.038	10132	tags=73%, list=18%, signal=89%
GO_ENDORIBONUCLEASE_COMPLEX	GO_ENDORIBONUCLEASE_COMPLEX		31	0.728927	1.88901	0	6.65087e-05	0.038	9088	tags=74%, list=16%, signal=88%
GO_CLATHRIN_COAT	GO_CLATHRIN_COAT		46	0.695407	1.88772	0	7.14815e-05	0.041	9983	tags=67%, list=18%, signal=82%
GO_RETROGRADE_TRANSPORT_ENDOSOME_TO_PLASMA_MEMBRANE	GO_RETROGRADE_TRANSPORT_ENDOSOME_TO_PLASMA_MEMBRANE		29	0.731302	1.88753	0	7.30453e-05	0.042	5767	tags=52%, list=10%, signal=58%
GO_DNA_HELICASE_COMPLEX	GO_DNA_HELICASE_COMPLEX		15	0.825743	1.88658	0	7.63011e-05	0.044	7234	tags=87%, list=13%, signal=99%
GO_MEIOTIC_CELL_CYCLE_PROCESS	GO_MEIOTIC_CELL_CYCLE_PROCESS		191	0.633719	1.88649	0	7.61568e-05	0.044	7385	tags=48%, list=13%, signal=55%
GO_REGULATION_OF_TRANSCRIPTION_FROM_RNA_POLYMERASE_II_PROMOTER_IN_RESPONSE_TO_HYPOXIA	GO_REGULATION_OF_TRANSCRIPTION_FROM_RNA_POLYMERASE_II_PROMOTER_IN_RESPONSE_TO_HYPOXIA		77	0.667028	1.88617	0	7.60131e-05	0.044	8986	tags=64%, list=16%, signal=76%
GO_REGULATION_OF_PROTEIN_LOCALIZATION_TO_NUCLEUS	GO_REGULATION_OF_PROTEIN_LOCALIZATION_TO_NUCLEUS		127	0.644875	1.88555	0	7.75512e-05	0.045	9361	tags=57%, list=17%, signal=68%
GO_RIBOSOME	GO_RIBOSOME		251	0.63131	1.8853	0	7.74054e-05	0.045	13785	tags=63%, list=24%, signal=83%
GO_POSITIVE_REGULATION_OF_TRANSLATION	GO_POSITIVE_REGULATION_OF_TRANSLATION		136	0.645466	1.88504	0	7.72602e-05	0.045	7871	tags=54%, list=14%, signal=63%
GO_POSITIVE_REGULATION_OF_MEMBRANE_PERMEABILITY	GO_POSITIVE_REGULATION_OF_MEMBRANE_PERMEABILITY		63	0.667935	1.88435	0	8.04648e-05	0.047	9926	tags=57%, list=18%, signal=69%
GO_CYCLIN_DEPENDENT_PROTEIN_KINASE_HOLOENZYME_COMPLEX	GO_CYCLIN_DEPENDENT_PROTEIN_KINASE_HOLOENZYME_COMPLEX		42	0.694799	1.88391	0	8.03144e-05	0.047	12807	tags=71%, list=23%, signal=92%
GO_SEX_CHROMOSOME	GO_SEX_CHROMOSOME		30	0.742002	1.88348	0	8.01645e-05	0.047	12101	tags=80%, list=21%, signal=102%
GO_GOLGI_VESICLE_TRANSPORT	GO_GOLGI_VESICLE_TRANSPORT		374	0.624063	1.88313	0	8.16808e-05	0.048	10232	tags=56%, list=18%, signal=68%
GO_ESTABLISHMENT_OF_ORGANELLE_LOCALIZATION	GO_ESTABLISHMENT_OF_ORGANELLE_LOCALIZATION		430	0.623084	1.88232	0	8.31924e-05	0.049	10146	tags=52%, list=18%, signal=63%
GO_PROTEIN_TARGETING_TO_MEMBRANE	GO_PROTEIN_TARGETING_TO_MEMBRANE		206	0.633254	1.88228	0	8.30381e-05	0.049	13619	tags=68%, list=24%, signal=90%
GO_NEGATIVE_REGULATION_OF_DNA_METABOLIC_PROCESS	GO_NEGATIVE_REGULATION_OF_DNA_METABOLIC_PROCESS		126	0.641442	1.88131	0	8.28843e-05	0.049	8303	tags=56%, list=15%, signal=65%
GO_MATURATION_OF_5_8S_RRNA_FROM_TRICISTRONIC_RRNA_TRANSCRIPT_SSU_RRNA_5_8S_RRNA_LSU_RRNA	GO_MATURATION_OF_5_8S_RRNA_FROM_TRICISTRONIC_RRNA_TRANSCRIPT_SSU_RRNA_5_8S_RRNA_LSU_RRNA		25	0.746457	1.88131	0	8.27311e-05	0.049	7359	tags=76%, list=13%, signal=87%
GO_EUKARYOTIC_TRANSLATION_INITIATION_FACTOR_3_COMPLEX	GO_EUKARYOTIC_TRANSLATION_INITIATION_FACTOR_3_COMPLEX		17	0.803553	1.88094	0	8.25785e-05	0.049	6035	tags=82%, list=11%, signal=92%
GO_MITOCHONDRIAL_OUTER_MEMBRANE_PERMEABILIZATION	GO_MITOCHONDRIAL_OUTER_MEMBRANE_PERMEABILIZATION		55	0.685633	1.88081	0	8.24264e-05	0.049	9926	tags=62%, list=18%, signal=75%
GO_REGULATION_OF_CHROMATIN_ORGANIZATION	GO_REGULATION_OF_CHROMATIN_ORGANIZATION		195	0.631118	1.88069	0	8.22749e-05	0.049	12881	tags=64%, list=23%, signal=82%
GO_VIRAL_TRANSLATION	GO_VIRAL_TRANSLATION		15	0.813191	1.87917	0	8.377e-05	0.05	4535	tags=73%, list=8%, signal=80%
GO_ESTABLISHMENT_OF_TISSUE_POLARITY	GO_ESTABLISHMENT_OF_TISSUE_POLARITY		124	0.640627	1.87885	0	8.36166e-05	0.05	12620	tags=65%, list=22%, signal=83%
GO_PROTEIN_LOCALIZATION_TO_NUCLEUS	GO_PROTEIN_LOCALIZATION_TO_NUCLEUS		277	0.626499	1.87882	0	8.34638e-05	0.05	9908	tags=54%, list=18%, signal=65%
GO_ESTABLISHMENT_OF_PROTEIN_LOCALIZATION_TO_MITOCHONDRIAL_MEMBRANE	GO_ESTABLISHMENT_OF_PROTEIN_LOCALIZATION_TO_MITOCHONDRIAL_MEMBRANE		49	0.690172	1.87871	0	8.33114e-05	0.05	12004	tags=69%, list=21%, signal=88%
GO_CONDENSED_NUCLEAR_CHROMOSOME_KINETOCHORE	GO_CONDENSED_NUCLEAR_CHROMOSOME_KINETOCHORE		17	0.79979	1.87845	0	8.31597e-05	0.05	1634	tags=59%, list=3%, signal=61%
GO_PROTEIN_AUTOUBIQUITINATION	GO_PROTEIN_AUTOUBIQUITINATION		74	0.661748	1.87819	0	8.30085e-05	0.05	11078	tags=62%, list=20%, signal=77%
GO_REGULATION_OF_PROTEIN_IMPORT	GO_REGULATION_OF_PROTEIN_IMPORT		62	0.669662	1.87801	0	8.44817e-05	0.051	9317	tags=56%, list=16%, signal=68%
GO_REGULATION_OF_AUTOPHAGOSOME_ASSEMBLY	GO_REGULATION_OF_AUTOPHAGOSOME_ASSEMBLY		36	0.709839	1.8775	0	8.43287e-05	0.051	10925	tags=67%, list=19%, signal=83%
GO_TRANSLATIONAL_TERMINATION	GO_TRANSLATIONAL_TERMINATION		105	0.64941	1.87725	0	8.41762e-05	0.051	10432	tags=60%, list=18%, signal=73%
GO_CELL_CYCLE_ARREST	GO_CELL_CYCLE_ARREST		233	0.630399	1.87704	0	8.40242e-05	0.051	10696	tags=56%, list=19%, signal=69%
GO_PROTEIN_POLYUBIQUITINATION	GO_PROTEIN_POLYUBIQUITINATION		340	0.620454	1.87698	0	8.38729e-05	0.051	11196	tags=57%, list=20%, signal=71%
GO_MITOCHONDRION_MORPHOGENESIS	GO_MITOCHONDRION_MORPHOGENESIS		23	0.763506	1.87652	0	8.3722e-05	0.051	6733	tags=61%, list=12%, signal=69%
GO_POSITIVE_REGULATION_OF_VIRAL_TRANSCRIPTION	GO_POSITIVE_REGULATION_OF_VIRAL_TRANSCRIPTION		41	0.697243	1.87646	0	8.35717e-05	0.051	8053	tags=66%, list=14%, signal=77%
GO_MITOCHONDRIAL_RNA_METABOLIC_PROCESS	GO_MITOCHONDRIAL_RNA_METABOLIC_PROCESS		46	0.690241	1.87604	0	8.34219e-05	0.051	15109	tags=83%, list=27%, signal=113%
GO_EXORIBONUCLEASE_ACTIVITY	GO_EXORIBONUCLEASE_ACTIVITY		40	0.701052	1.8759	0	8.32727e-05	0.051	8005	tags=65%, list=14%, signal=76%
GO_REGULATION_OF_MICROTUBULE_POLYMERIZATION_OR_DEPOLYMERIZATION	GO_REGULATION_OF_MICROTUBULE_POLYMERIZATION_OR_DEPOLYMERIZATION		85	0.661122	1.87563	0	8.3124e-05	0.051	7391	tags=53%, list=13%, signal=61%
GO_RIBOSOMAL_SUBUNIT	GO_RIBOSOMAL_SUBUNIT		187	0.630454	1.87556	0	8.29758e-05	0.051	13785	tags=71%, list=24%, signal=94%
GO_REGULATION_OF_CELL_CYCLE_CHECKPOINT	GO_REGULATION_OF_CELL_CYCLE_CHECKPOINT		31	0.723881	1.87532	0	8.44206e-05	0.052	4816	tags=61%, list=9%, signal=67%
GO_POSITIVE_REGULATION_OF_ORGANELLE_ASSEMBLY	GO_POSITIVE_REGULATION_OF_ORGANELLE_ASSEMBLY		71	0.66872	1.87527	0	8.42706e-05	0.052	10825	tags=62%, list=19%, signal=77%
GO_CLEAVAGE_FURROW	GO_CLEAVAGE_FURROW		54	0.680956	1.87526	0	8.41212e-05	0.052	10066	tags=63%, list=18%, signal=77%
GO_AP_TYPE_MEMBRANE_COAT_ADAPTOR_COMPLEX	GO_AP_TYPE_MEMBRANE_COAT_ADAPTOR_COMPLEX		41	0.700269	1.87477	0	8.39723e-05	0.052	13581	tags=83%, list=24%, signal=109%
GO_SNRNA_METABOLIC_PROCESS	GO_SNRNA_METABOLIC_PROCESS		47	0.686853	1.87425	0	8.69878e-05	0.054	14249	tags=70%, list=25%, signal=94%
GO_NEGATIVE_REGULATION_OF_HISTONE_MODIFICATION	GO_NEGATIVE_REGULATION_OF_HISTONE_MODIFICATION		45	0.696407	1.87402	0	8.68344e-05	0.054	9296	tags=62%, list=16%, signal=74%
GO_POSITIVE_REGULATION_OF_MITOCHONDRION_ORGANIZATION	GO_POSITIVE_REGULATION_OF_MITOCHONDRION_ORGANIZATION		119	0.64247	1.87359	0	8.66815e-05	0.054	12155	tags=63%, list=22%, signal=80%
GO_ASYMMETRIC_CELL_DIVISION	GO_ASYMMETRIC_CELL_DIVISION		20	0.773436	1.8734	0	8.65292e-05	0.054	8218	tags=70%, list=15%, signal=82%
GO_PROTEIN_PHOSPHATASE_2A_BINDING	GO_PROTEIN_PHOSPHATASE_2A_BINDING		32	0.719374	1.87326	0	8.7945e-05	0.055	6476	tags=59%, list=11%, signal=67%
GO_CLEAVAGE_INVOLVED_IN_RRNA_PROCESSING	GO_CLEAVAGE_INVOLVED_IN_RRNA_PROCESSING		28	0.734187	1.87322	0.00106157	8.7791e-05	0.055	7359	tags=75%, list=13%, signal=86%
GO_FIBRILLAR_CENTER	GO_FIBRILLAR_CENTER		129	0.64159	1.87198	0	9.07789e-05	0.057	12833	tags=67%, list=23%, signal=86%
GO_RAC_GTPASE_BINDING	GO_RAC_GTPASE_BINDING		72	0.658782	1.87195	0	9.06204e-05	0.057	8827	tags=58%, list=16%, signal=69%
GO_NON_MOTILE_CILIUM_ASSEMBLY	GO_NON_MOTILE_CILIUM_ASSEMBLY		56	0.684693	1.87183	0	9.04626e-05	0.057	6953	tags=61%, list=12%, signal=69%
GO_PROTEIN_DNA_COMPLEX_DISASSEMBLY	GO_PROTEIN_DNA_COMPLEX_DISASSEMBLY		20	0.775353	1.87157	0	9.1864e-05	0.058	7358	tags=75%, list=13%, signal=86%
GO_MULTIVESICULAR_BODY_ORGANIZATION	GO_MULTIVESICULAR_BODY_ORGANIZATION		31	0.728563	1.8714	0	9.32588e-05	0.059	9741	tags=68%, list=17%, signal=82%
GO_RNA_STABILIZATION	GO_RNA_STABILIZATION		58	0.668498	1.87114	0	9.30972e-05	0.059	11032	tags=64%, list=20%, signal=79%
GO_POSITIVE_REGULATION_OF_GENE_EXPRESSION_EPIGENETIC	GO_POSITIVE_REGULATION_OF_GENE_EXPRESSION_EPIGENETIC		59	0.673984	1.87101	0	9.29361e-05	0.059	12516	tags=71%, list=22%, signal=91%
GO_HISTONE_KINASE_ACTIVITY	GO_HISTONE_KINASE_ACTIVITY		17	0.798538	1.87097	0	9.27756e-05	0.059	8874	tags=82%, list=16%, signal=98%
GO_GAMMA_TUBULIN_BINDING	GO_GAMMA_TUBULIN_BINDING		28	0.729307	1.8709	0	9.26156e-05	0.059	8528	tags=64%, list=15%, signal=76%
GO_NUCLEOSOMAL_DNA_BINDING	GO_NUCLEOSOMAL_DNA_BINDING		40	0.701736	1.87067	0	9.3996e-05	0.06	8130	tags=63%, list=14%, signal=73%
GO_TERMINATION_OF_RNA_POLYMERASE_I_TRANSCRIPTION	GO_TERMINATION_OF_RNA_POLYMERASE_I_TRANSCRIPTION		31	0.714684	1.86972	0	9.69119e-05	0.062	7801	tags=61%, list=14%, signal=71%
GO_RNA_POLYMERASE_II_HOLOENZYME	GO_RNA_POLYMERASE_II_HOLOENZYME		77	0.656883	1.86966	0	9.67456e-05	0.062	8053	tags=57%, list=14%, signal=67%
GO_NUCLEAR_ENVELOPE	GO_NUCLEAR_ENVELOPE		471	0.614462	1.86934	0	9.81141e-05	0.063	9296	tags=52%, list=16%, signal=62%
GO_PROTEIN_LOCALIZATION_TO_CHROMATIN	GO_PROTEIN_LOCALIZATION_TO_CHROMATIN		28	0.746654	1.8689	0	9.94809e-05	0.064	4844	tags=64%, list=9%, signal=70%
GO_AUTOPHAGY_OF_MITOCHONDRION	GO_AUTOPHAGY_OF_MITOCHONDRION		79	0.660389	1.8688	0	0.000100837	0.065	12850	tags=67%, list=23%, signal=87%
GO_HISTONE_H4_K16_ACETYLATION	GO_HISTONE_H4_K16_ACETYLATION		21	0.773065	1.86841	0	0.000103719	0.067	10358	tags=81%, list=18%, signal=99%
GO_CULLIN_FAMILY_PROTEIN_BINDING	GO_CULLIN_FAMILY_PROTEIN_BINDING		25	0.756818	1.8681	0	0.000103543	0.067	11850	tags=80%, list=21%, signal=101%
GO_INTRACILIARY_TRANSPORT_PARTICLE_B	GO_INTRACILIARY_TRANSPORT_PARTICLE_B		19	0.777462	1.86788	0	0.000103367	0.067	8299	tags=74%, list=15%, signal=86%
GO_UBIQUITIN_LIKE_PROTEIN_LIGASE_BINDING	GO_UBIQUITIN_LIKE_PROTEIN_LIGASE_BINDING		316	0.620085	1.86786	0	0.000103192	0.067	11110	tags=58%, list=20%, signal=71%
GO_MITOTIC_RECOMBINATION	GO_MITOTIC_RECOMBINATION		22	0.758926	1.86728	0	0.000103017	0.067	11067	tags=86%, list=20%, signal=107%
GO_RAB_GTPASE_BINDING	GO_RAB_GTPASE_BINDING		171	0.634978	1.86723	0	0.000102843	0.067	11006	tags=58%, list=19%, signal=72%
GO_PROTEIN_C_TERMINUS_BINDING	GO_PROTEIN_C_TERMINUS_BINDING		189	0.630654	1.8664	0	0.000104182	0.068	9644	tags=57%, list=17%, signal=68%
GO_FLEMMING_BODY	GO_FLEMMING_BODY		31	0.714391	1.86629	0	0.000105506	0.069	7015	tags=68%, list=12%, signal=77%
GO_POSITIVE_REGULATION_OF_VIRAL_GENOME_REPLICATION	GO_POSITIVE_REGULATION_OF_VIRAL_GENOME_REPLICATION		37	0.705748	1.86612	0	0.000106836	0.07	4883	tags=59%, list=9%, signal=65%
GO_TELOMERE_CAPPING	GO_TELOMERE_CAPPING		55	0.6737	1.86578	0	0.000106657	0.07	7741	tags=58%, list=14%, signal=67%
GO_HISTONE_H3_ACETYLATION	GO_HISTONE_H3_ACETYLATION		60	0.678392	1.86568	0	0.000107974	0.071	12601	tags=75%, list=22%, signal=96%
GO_REGULATION_OF_DOUBLE_STRAND_BREAK_REPAIR_VIA_NONHOMOLOGOUS_END_JOINING	GO_REGULATION_OF_DOUBLE_STRAND_BREAK_REPAIR_VIA_NONHOMOLOGOUS_END_JOINING		29	0.720803	1.86547	0	0.000107794	0.071	10279	tags=76%, list=18%, signal=93%
GO_NEGATIVE_REGULATION_OF_RNA_CATABOLIC_PROCESS	GO_NEGATIVE_REGULATION_OF_RNA_CATABOLIC_PROCESS		68	0.662897	1.86476	0	0.000109111	0.072	11032	tags=60%, list=20%, signal=75%
GO_POLYUBIQUITIN_MODIFICATION_DEPENDENT_PROTEIN_BINDING	GO_POLYUBIQUITIN_MODIFICATION_DEPENDENT_PROTEIN_BINDING		51	0.676301	1.86462	0	0.000108929	0.072	9723	tags=67%, list=17%, signal=80%
GO_REGULATION_OF_HISTONE_H3_K4_METHYLATION	GO_REGULATION_OF_HISTONE_H3_K4_METHYLATION		29	0.728098	1.86455	0	0.000108748	0.072	11232	tags=72%, list=20%, signal=90%
GO_PROTEIN_FOLDING	GO_PROTEIN_FOLDING		228	0.626847	1.86354	0	0.000113028	0.075	10892	tags=57%, list=19%, signal=70%
GO_POSITIVE_REGULATION_OF_INTRACELLULAR_TRANSPORT	GO_POSITIVE_REGULATION_OF_INTRACELLULAR_TRANSPORT		221	0.624178	1.86336	0	0.000112841	0.075	10776	tags=57%, list=19%, signal=70%
GO_POSITIVE_REGULATION_OF_MITOTIC_NUCLEAR_DIVISION	GO_POSITIVE_REGULATION_OF_MITOTIC_NUCLEAR_DIVISION		57	0.677079	1.86318	0	0.000114139	0.076	8574	tags=58%, list=15%, signal=68%
GO_GDP_BINDING	GO_GDP_BINDING		74	0.66522	1.86315	0	0.00011395	0.076	8594	tags=57%, list=15%, signal=67%
GO_GOLGI_TO_PLASMA_MEMBRANE_TRANSPORT	GO_GOLGI_TO_PLASMA_MEMBRANE_TRANSPORT		60	0.668891	1.86308	0	0.000113762	0.076	10232	tags=62%, list=18%, signal=75%
GO_PROTEIN_CONTAINING_COMPLEX_DISASSEMBLY	GO_PROTEIN_CONTAINING_COMPLEX_DISASSEMBLY		330	0.618924	1.86293	0	0.000113575	0.076	12539	tags=60%, list=22%, signal=76%
GO_REGULATION_OF_INTRACELLULAR_PROTEIN_TRANSPORT	GO_REGULATION_OF_INTRACELLULAR_PROTEIN_TRANSPORT		262	0.6265	1.8626	0	0.000113388	0.076	11060	tags=58%, list=20%, signal=71%
GO_POSITIVE_REGULATION_OF_INTRACELLULAR_PROTEIN_TRANSPORT	GO_POSITIVE_REGULATION_OF_INTRACELLULAR_PROTEIN_TRANSPORT		181	0.626483	1.86237	0	0.000113202	0.076	9672	tags=55%, list=17%, signal=66%
GO_REGULATION_OF_PROTEASOMAL_UBIQUITIN_DEPENDENT_PROTEIN_CATABOLIC_PROCESS	GO_REGULATION_OF_PROTEASOMAL_UBIQUITIN_DEPENDENT_PROTEIN_CATABOLIC_PROCESS		130	0.634765	1.86224	0	0.000113016	0.076	11725	tags=62%, list=21%, signal=77%
GO_PHAGOPHORE_ASSEMBLY_SITE	GO_PHAGOPHORE_ASSEMBLY_SITE		32	0.715786	1.86157	0	0.000112831	0.076	10825	tags=75%, list=19%, signal=93%
GO_MATURATION_OF_SSU_RRNA_FROM_TRICISTRONIC_RRNA_TRANSCRIPT_SSU_RRNA_5_8S_RRNA_LSU_RRNA	GO_MATURATION_OF_SSU_RRNA_FROM_TRICISTRONIC_RRNA_TRANSCRIPT_SSU_RRNA_5_8S_RRNA_LSU_RRNA		38	0.697296	1.86001	0	0.000117034	0.079	14372	tags=87%, list=25%, signal=116%
GO_EXODEOXYRIBONUCLEASE_ACTIVITY	GO_EXODEOXYRIBONUCLEASE_ACTIVITY		22	0.751464	1.8599	0	0.000116843	0.079	9582	tags=77%, list=17%, signal=93%
GO_RNA_PHOSPHODIESTER_BOND_HYDROLYSIS	GO_RNA_PHOSPHODIESTER_BOND_HYDROLYSIS		160	0.625072	1.85806	0	0.000119574	0.08	9088	tags=54%, list=16%, signal=65%
GO_NUCLEOTIDE_EXCISION_REPAIR_DNA_DAMAGE_RECOGNITION	GO_NUCLEOTIDE_EXCISION_REPAIR_DNA_DAMAGE_RECOGNITION		23	0.754638	1.85802	0.00107643	0.00011938	0.08	11454	tags=87%, list=20%, signal=109%
GO_KINESIN_COMPLEX	GO_KINESIN_COMPLEX		51	0.679014	1.85676	0	0.000125009	0.084	8475	tags=59%, list=15%, signal=69%
GO_NUCLEOID	GO_NUCLEOID		43	0.68845	1.85595	0	0.000126264	0.085	6968	tags=58%, list=12%, signal=66%
GO_VACUOLAR_ACIDIFICATION	GO_VACUOLAR_ACIDIFICATION		23	0.740909	1.85583	0	0.00012606	0.085	13569	tags=83%, list=24%, signal=109%
GO_REGULATION_OF_PROTEIN_TARGETING_TO_MITOCHONDRION	GO_REGULATION_OF_PROTEIN_TARGETING_TO_MITOCHONDRION		45	0.682925	1.85578	0	0.000125856	0.085	8874	tags=56%, list=16%, signal=66%
GO_ENDOMEMBRANE_SYSTEM_ORGANIZATION	GO_ENDOMEMBRANE_SYSTEM_ORGANIZATION		468	0.612853	1.85565	0	0.000125653	0.085	10222	tags=53%, list=18%, signal=65%
GO_VIRAL_RNA_GENOME_REPLICATION	GO_VIRAL_RNA_GENOME_REPLICATION		35	0.71025	1.85536	0	0.000125451	0.085	8325	tags=57%, list=15%, signal=67%
GO_REGULATION_OF_INTRACELLULAR_TRANSPORT	GO_REGULATION_OF_INTRACELLULAR_TRANSPORT		355	0.612998	1.85491	0	0.000126693	0.086	11060	tags=55%, list=20%, signal=69%
GO_GAMMA_TUBULIN_COMPLEX	GO_GAMMA_TUBULIN_COMPLEX		21	0.766196	1.85439	0	0.00012649	0.086	10207	tags=76%, list=18%, signal=93%
GO_CYTOPLASMIC_DYNEIN_COMPLEX	GO_CYTOPLASMIC_DYNEIN_COMPLEX		21	0.755238	1.85417	0	0.000126287	0.086	6786	tags=71%, list=12%, signal=81%
GO_PERICENTRIC_HETEROCHROMATIN	GO_PERICENTRIC_HETEROCHROMATIN		20	0.775845	1.85408	0	0.000126085	0.086	4642	tags=70%, list=8%, signal=76%
GO_REGULATION_OF_TELOMERE_CAPPING	GO_REGULATION_OF_TELOMERE_CAPPING		26	0.736557	1.85396	0	0.000125884	0.086	6829	tags=73%, list=12%, signal=83%
GO_REGULATION_OF_GENE_SILENCING	GO_REGULATION_OF_GENE_SILENCING		137	0.634399	1.85391	0	0.000125683	0.086	8952	tags=53%, list=16%, signal=62%
GO_DNA_POLYMERASE_COMPLEX	GO_DNA_POLYMERASE_COMPLEX		22	0.750567	1.85368	0	0.000125483	0.086	11800	tags=86%, list=21%, signal=109%
GO_SMALL_GTPASE_BINDING	GO_SMALL_GTPASE_BINDING		425	0.612113	1.85341	0	0.000125283	0.086	10267	tags=54%, list=18%, signal=65%
GO_ENDORIBONUCLEASE_ACTIVITY_PRODUCING_5_PHOSPHOMONOESTERS	GO_ENDORIBONUCLEASE_ACTIVITY_PRODUCING_5_PHOSPHOMONOESTERS		30	0.719521	1.85217	0	0.000125085	0.086	9088	tags=67%, list=16%, signal=79%
GO_MITOCHONDRIAL_TRANSLATIONAL_TERMINATION	GO_MITOCHONDRIAL_TRANSLATIONAL_TERMINATION		89	0.644226	1.85195	0	0.000126306	0.087	11694	tags=61%, list=21%, signal=76%
GO_NURD_COMPLEX	GO_NURD_COMPLEX		15	0.803773	1.85161	0	0.000126106	0.087	3516	tags=67%, list=6%, signal=71%
GO_CYTOPLASMIC_MICROTUBULE_ORGANIZATION	GO_CYTOPLASMIC_MICROTUBULE_ORGANIZATION		63	0.659573	1.85149	0	0.000125907	0.087	8230	tags=54%, list=15%, signal=63%
GO_CLATHRIN_ADAPTOR_COMPLEX	GO_CLATHRIN_ADAPTOR_COMPLEX		25	0.730614	1.851	0	0.000128543	0.089	9983	tags=80%, list=18%, signal=97%
GO_GLOBAL_GENOME_NUCLEOTIDE_EXCISION_REPAIR	GO_GLOBAL_GENOME_NUCLEOTIDE_EXCISION_REPAIR		26	0.741737	1.85083	0	0.000128341	0.089	11067	tags=81%, list=20%, signal=100%
GO_FEMALE_MEIOTIC_NUCLEAR_DIVISION	GO_FEMALE_MEIOTIC_NUCLEAR_DIVISION		31	0.704922	1.84904	0	0.000129545	0.09	2847	tags=48%, list=5%, signal=51%
GO_REGULATION_OF_AUTOPHAGY_OF_MITOCHONDRION	GO_REGULATION_OF_AUTOPHAGY_OF_MITOCHONDRION		43	0.688935	1.84895	0	0.000129342	0.09	12850	tags=74%, list=23%, signal=96%
GO_NEGATIVE_REGULATION_OF_GENE_EXPRESSION_EPIGENETIC	GO_NEGATIVE_REGULATION_OF_GENE_EXPRESSION_EPIGENETIC		124	0.635133	1.84881	0	0.000129139	0.09	12998	tags=63%, list=23%, signal=82%
GO_MORPHOGENESIS_OF_A_POLARIZED_EPITHELIUM	GO_MORPHOGENESIS_OF_A_POLARIZED_EPITHELIUM		145	0.631645	1.84874	0	0.000128937	0.09	12620	tags=65%, list=22%, signal=83%
GO_NUCLEAR_TRANSCRIBED_MRNA_CATABOLIC_PROCESS_DEADENYLATION_DEPENDENT_DECAY	GO_NUCLEAR_TRANSCRIBED_MRNA_CATABOLIC_PROCESS_DEADENYLATION_DEPENDENT_DECAY		77	0.655304	1.84829	0	0.000131535	0.092	9094	tags=57%, list=16%, signal=68%
GO_ESTABLISHMENT_OF_CELL_POLARITY	GO_ESTABLISHMENT_OF_CELL_POLARITY		141	0.630364	1.8479	0	0.000134128	0.094	10146	tags=60%, list=18%, signal=72%
GO_CLATHRIN_DEPENDENT_ENDOCYTOSIS	GO_CLATHRIN_DEPENDENT_ENDOCYTOSIS		45	0.677895	1.84743	0	0.000135318	0.095	8900	tags=60%, list=16%, signal=71%
GO_PEPTIDYL_LYSINE_TRIMETHYLATION	GO_PEPTIDYL_LYSINE_TRIMETHYLATION		53	0.674327	1.84705	0	0.000135107	0.095	10831	tags=64%, list=19%, signal=79%
GO_REGULATION_OF_ATP_METABOLIC_PROCESS	GO_REGULATION_OF_ATP_METABOLIC_PROCESS		125	0.629396	1.84625	0	0.000136287	0.096	6683	tags=47%, list=12%, signal=53%
GO_SIN3_TYPE_COMPLEX	GO_SIN3_TYPE_COMPLEX		16	0.803263	1.8458	0	0.000136076	0.096	5091	tags=75%, list=9%, signal=82%
GO_POLYSOMAL_RIBOSOME	GO_POLYSOMAL_RIBOSOME		32	0.709693	1.84566	0	0.000135865	0.096	11982	tags=78%, list=21%, signal=99%
GO_REGULATION_OF_PROTEIN_TARGETING	GO_REGULATION_OF_PROTEIN_TARGETING		82	0.6431	1.84554	0	0.000135655	0.096	12600	tags=61%, list=22%, signal=78%
GO_NEGATIVE_REGULATION_OF_DOUBLE_STRAND_BREAK_REPAIR_VIA_HOMOLOGOUS_RECOMBINATION	GO_NEGATIVE_REGULATION_OF_DOUBLE_STRAND_BREAK_REPAIR_VIA_HOMOLOGOUS_RECOMBINATION		19	0.768639	1.84544	0	0.000135446	0.096	12186	tags=89%, list=22%, signal=114%
GO_REGULATION_OF_EARLY_ENDOSOME_TO_LATE_ENDOSOME_TRANSPORT	GO_REGULATION_OF_EARLY_ENDOSOME_TO_LATE_ENDOSOME_TRANSPORT		18	0.770684	1.8453	0	0.000136615	0.097	8521	tags=83%, list=15%, signal=98%
GO_UBIQUITIN_LIKE_PROTEIN_TRANSFERASE_ACTIVITY	GO_UBIQUITIN_LIKE_PROTEIN_TRANSFERASE_ACTIVITY		457	0.604745	1.84433	0	0.00013779	0.098	11103	tags=55%, list=20%, signal=68%
GO_NUCLEAR_TRANSCRIBED_MRNA_CATABOLIC_PROCESS_EXONUCLEOLYTIC	GO_NUCLEAR_TRANSCRIBED_MRNA_CATABOLIC_PROCESS_EXONUCLEOLYTIC		35	0.705624	1.84387	0	0.000138961	0.099	14511	tags=89%, list=26%, signal=119%
GO_SNARE_COMPLEX	GO_SNARE_COMPLEX		50	0.672498	1.84288	0	0.00014012	0.1	13177	tags=68%, list=23%, signal=89%
GO_RETROMER_COMPLEX	GO_RETROMER_COMPLEX		21	0.757965	1.84288	0	0.000139906	0.1	10610	tags=86%, list=19%, signal=105%
GO_SOMATIC_DIVERSIFICATION_OF_IMMUNE_RECEPTORS_VIA_SOMATIC_MUTATION	GO_SOMATIC_DIVERSIFICATION_OF_IMMUNE_RECEPTORS_VIA_SOMATIC_MUTATION		17	0.780542	1.84262	0	0.000139692	0.1	8127	tags=65%, list=14%, signal=76%
GO_APOPTOTIC_MITOCHONDRIAL_CHANGES	GO_APOPTOTIC_MITOCHONDRIAL_CHANGES		120	0.635426	1.84257	0	0.000139479	0.1	9995	tags=53%, list=18%, signal=65%
GO_CHROMOSOME_ORGANIZATION_INVOLVED_IN_MEIOTIC_CELL_CYCLE	GO_CHROMOSOME_ORGANIZATION_INVOLVED_IN_MEIOTIC_CELL_CYCLE		68	0.6498	1.84244	0	0.000139266	0.1	6205	tags=47%, list=11%, signal=53%
GO_REGULATION_OF_DNA_RECOMBINATION	GO_REGULATION_OF_DNA_RECOMBINATION		107	0.637103	1.84244	0	0.000139054	0.1	12753	tags=68%, list=23%, signal=88%
GO_NUCLEOTIDE_EXCISION_REPAIR_DNA_DUPLEX_UNWINDING	GO_NUCLEOTIDE_EXCISION_REPAIR_DNA_DUPLEX_UNWINDING		22	0.756318	1.84238	0	0.000138843	0.1	8074	tags=73%, list=14%, signal=85%
GO_POST_GOLGI_VESICLE_MEDIATED_TRANSPORT	GO_POST_GOLGI_VESICLE_MEDIATED_TRANSPORT		104	0.636577	1.84233	0	0.000138632	0.1	10232	tags=59%, list=18%, signal=71%
GO_TRANSCRIPTION_INITIATION_FROM_RNA_POLYMERASE_I_PROMOTER	GO_TRANSCRIPTION_INITIATION_FROM_RNA_POLYMERASE_I_PROMOTER		38	0.696337	1.84156	0	0.000141141	0.102	8381	tags=61%, list=15%, signal=71%
GO_TRANSCRIPTION_COREGULATOR_ACTIVITY	GO_TRANSCRIPTION_COREGULATOR_ACTIVITY		496	0.60911	1.84103	0	0.000140927	0.102	10274	tags=55%, list=18%, signal=67%
GO_REGULATION_OF_UBIQUITIN_PROTEIN_TRANSFERASE_ACTIVITY	GO_REGULATION_OF_UBIQUITIN_PROTEIN_TRANSFERASE_ACTIVITY		54	0.666112	1.84076	0	0.00014343	0.104	11559	tags=65%, list=20%, signal=81%
GO_ACETYLTRANSFERASE_ACTIVITY	GO_ACETYLTRANSFERASE_ACTIVITY		105	0.636294	1.84061	0	0.000144565	0.104	9860	tags=61%, list=17%, signal=74%
GO_CLATHRIN_COAT_OF_COATED_PIT	GO_CLATHRIN_COAT_OF_COATED_PIT		16	0.789966	1.84058	0	0.000144347	0.104	9983	tags=88%, list=18%, signal=106%
GO_DNA_DOUBLE_STRAND_BREAK_PROCESSING	GO_DNA_DOUBLE_STRAND_BREAK_PROCESSING		25	0.738739	1.84047	0	0.00014413	0.104	10808	tags=72%, list=19%, signal=89%
GO_PROTEIN_N_LINKED_GLYCOSYLATION	GO_PROTEIN_N_LINKED_GLYCOSYLATION		73	0.650738	1.84042	0	0.000143914	0.104	8911	tags=59%, list=16%, signal=70%
GO_UNFOLDED_PROTEIN_BINDING	GO_UNFOLDED_PROTEIN_BINDING		117	0.630351	1.83916	0	0.000146386	0.106	11289	tags=55%, list=20%, signal=68%
GO_REGULATION_OF_DNA_TEMPLATED_TRANSCRIPTION_IN_RESPONSE_TO_STRESS	GO_REGULATION_OF_DNA_TEMPLATED_TRANSCRIPTION_IN_RESPONSE_TO_STRESS		115	0.62557	1.83849	0	0.000151542	0.109	9179	tags=59%, list=16%, signal=70%
GO_MITOTIC_CYTOKINETIC_PROCESS	GO_MITOTIC_CYTOKINETIC_PROCESS		23	0.738071	1.83815	0	0.000152658	0.11	7015	tags=65%, list=12%, signal=74%
GO_REGULATION_OF_CYTOPLASMIC_TRANSLATION	GO_REGULATION_OF_CYTOPLASMIC_TRANSLATION		30	0.712627	1.83764	0	0.000155104	0.111	7846	tags=60%, list=14%, signal=70%
GO_LARGE_RIBOSOMAL_SUBUNIT	GO_LARGE_RIBOSOMAL_SUBUNIT		116	0.634344	1.83699	0	0.000154873	0.111	13430	tags=69%, list=24%, signal=90%
GO_CHROMOCENTER	GO_CHROMOCENTER		15	0.800631	1.83666	0	0.000155969	0.112	4065	tags=60%, list=7%, signal=65%
GO_RNA_POLYMERASE_II_TRANSCRIPTION_REGULATOR_COMPLEX	GO_RNA_POLYMERASE_II_TRANSCRIPTION_REGULATOR_COMPLEX		159	0.621029	1.83646	0	0.000157064	0.113	10871	tags=58%, list=19%, signal=71%
GO_CELLULAR_RESPONSE_TO_IONIZING_RADIATION	GO_CELLULAR_RESPONSE_TO_IONIZING_RADIATION		68	0.649277	1.83636	0	0.000156831	0.113	11361	tags=62%, list=20%, signal=77%
GO_PROTEASOME_BINDING	GO_PROTEASOME_BINDING		17	0.792368	1.83607	0	0.000159252	0.115	8411	tags=82%, list=15%, signal=97%
GO_VESICLE_COAT	GO_VESICLE_COAT		56	0.667984	1.83505	0	0.00016299	0.118	9983	tags=63%, list=18%, signal=76%
GO_TOXIN_TRANSPORT	GO_TOXIN_TRANSPORT		41	0.679308	1.83421	0	0.000168051	0.121	7197	tags=51%, list=13%, signal=59%
GO_CENTRIOLAR_SATELLITE	GO_CENTRIOLAR_SATELLITE		94	0.641895	1.83288	0	0.000170445	0.123	12720	tags=69%, list=23%, signal=89%
GO_MIRNA_METABOLIC_PROCESS	GO_MIRNA_METABOLIC_PROCESS		30	0.703768	1.83283	0	0.000170194	0.123	7148	tags=60%, list=13%, signal=69%
GO_RNA_CAPPING	GO_RNA_CAPPING		34	0.70175	1.83217	0	0.000173881	0.125	8053	tags=62%, list=14%, signal=72%
GO_PROMOTER_SPECIFIC_CHROMATIN_BINDING	GO_PROMOTER_SPECIFIC_CHROMATIN_BINDING		58	0.652764	1.83201	0	0.000173626	0.125	11067	tags=62%, list=20%, signal=77%
GO_POSITIVE_REGULATION_OF_CELLULAR_AMIDE_METABOLIC_PROCESS	GO_POSITIVE_REGULATION_OF_CELLULAR_AMIDE_METABOLIC_PROCESS		167	0.613695	1.83176	0	0.000174685	0.126	7871	tags=50%, list=14%, signal=58%
GO_NUCLEOTIDYLTRANSFERASE_ACTIVITY	GO_NUCLEOTIDYLTRANSFERASE_ACTIVITY		128	0.62546	1.83137	0	0.000175743	0.127	11156	tags=60%, list=20%, signal=75%
GO_OLIGOSACCHARIDE_LIPID_INTERMEDIATE_BIOSYNTHETIC_PROCESS	GO_OLIGOSACCHARIDE_LIPID_INTERMEDIATE_BIOSYNTHETIC_PROCESS		21	0.741484	1.83046	0	0.000183351	0.131	9653	tags=76%, list=17%, signal=92%
GO_HISTONE_H3_K9_MODIFICATION	GO_HISTONE_H3_K9_MODIFICATION		49	0.663095	1.83011	0	0.000184392	0.132	15078	tags=78%, list=27%, signal=106%
GO_NEGATIVE_REGULATION_OF_ORGANELLE_ORGANIZATION	GO_NEGATIVE_REGULATION_OF_ORGANELLE_ORGANIZATION		411	0.602099	1.82996	0	0.000184124	0.132	8817	tags=50%, list=16%, signal=59%
GO_TRANSCRIPTION_COACTIVATOR_ACTIVITY	GO_TRANSCRIPTION_COACTIVATOR_ACTIVITY		266	0.609281	1.82966	0	0.000183856	0.132	12633	tags=62%, list=22%, signal=80%
GO_NEGATIVE_REGULATION_OF_DNA_RECOMBINATION	GO_NEGATIVE_REGULATION_OF_DNA_RECOMBINATION		44	0.666527	1.82963	0	0.000183588	0.132	12516	tags=66%, list=22%, signal=85%
GO_RNA_PHOSPHODIESTER_BOND_HYDROLYSIS_EXONUCLEOLYTIC	GO_RNA_PHOSPHODIESTER_BOND_HYDROLYSIS_EXONUCLEOLYTIC		44	0.678151	1.82951	0	0.00018462	0.133	8005	tags=61%, list=14%, signal=71%
GO_NUCLEASE_ACTIVITY	GO_NUCLEASE_ACTIVITY		204	0.611956	1.82911	0	0.000185654	0.134	11626	tags=58%, list=21%, signal=73%
GO_GOLGI_ORGANIZATION	GO_GOLGI_ORGANIZATION		151	0.61901	1.82876	0	0.000187974	0.136	9544	tags=52%, list=17%, signal=63%
GO_REGULATION_OF_MITOCHONDRION_ORGANIZATION	GO_REGULATION_OF_MITOCHONDRION_ORGANIZATION		191	0.617087	1.82858	0	0.000188997	0.137	12224	tags=61%, list=22%, signal=77%
GO_POSITIVE_REGULATION_OF_TELOMERE_CAPPING	GO_POSITIVE_REGULATION_OF_TELOMERE_CAPPING		17	0.770044	1.82803	0	0.000190015	0.138	6624	tags=76%, list=12%, signal=87%
GO_N_ACYLTRANSFERASE_ACTIVITY	GO_N_ACYLTRANSFERASE_ACTIVITY		107	0.629802	1.82777	0	0.000189741	0.138	9860	tags=58%, list=17%, signal=70%
GO_POSITIVE_REGULATION_OF_CELLULAR_PROTEIN_LOCALIZATION	GO_POSITIVE_REGULATION_OF_CELLULAR_PROTEIN_LOCALIZATION		336	0.606831	1.82649	0	0.000194641	0.142	10776	tags=56%, list=19%, signal=69%
GO_MRNA_METHYLATION	GO_MRNA_METHYLATION		16	0.781323	1.82639	0.00112613	0.000194361	0.142	8377	tags=81%, list=15%, signal=95%
GO_REGULATION_OF_SPINDLE_ASSEMBLY	GO_REGULATION_OF_SPINDLE_ASSEMBLY		24	0.730564	1.82638	0	0.000194082	0.142	12477	tags=79%, list=22%, signal=102%
GO_CELLULAR_PROTEIN_COMPLEX_DISASSEMBLY	GO_CELLULAR_PROTEIN_COMPLEX_DISASSEMBLY		224	0.609509	1.82632	0	0.000193804	0.142	8984	tags=50%, list=16%, signal=60%
GO_REGULATION_OF_RIBOSOME_BIOGENESIS	GO_REGULATION_OF_RIBOSOME_BIOGENESIS		16	0.789814	1.82626	0	0.000193527	0.142	7354	tags=75%, list=13%, signal=86%
GO_PORE_COMPLEX_ASSEMBLY	GO_PORE_COMPLEX_ASSEMBLY		20	0.760982	1.82619	0	0.000194527	0.143	9520	tags=80%, list=17%, signal=96%
GO_INTRA_S_DNA_DAMAGE_CHECKPOINT	GO_INTRA_S_DNA_DAMAGE_CHECKPOINT		16	0.785003	1.82573	0	0.000195523	0.144	10971	tags=94%, list=19%, signal=116%
GO_POSITIVE_REGULATION_OF_CANONICAL_WNT_SIGNALING_PATHWAY	GO_POSITIVE_REGULATION_OF_CANONICAL_WNT_SIGNALING_PATHWAY		148	0.616956	1.82573	0	0.000195245	0.144	10760	tags=53%, list=19%, signal=66%
GO_ESTABLISHMENT_OF_PROTEIN_LOCALIZATION_TO_PLASMA_MEMBRANE	GO_ESTABLISHMENT_OF_PROTEIN_LOCALIZATION_TO_PLASMA_MEMBRANE		59	0.653031	1.82514	0	0.000196239	0.145	10907	tags=59%, list=19%, signal=73%
GO_PROTEIN_TARGETING	GO_PROTEIN_TARGETING		440	0.598201	1.82474	0	0.000199776	0.147	13699	tags=63%, list=24%, signal=82%
GO_ORGANELLE_ENVELOPE_LUMEN	GO_ORGANELLE_ENVELOPE_LUMEN		90	0.637494	1.82416	0	0.000199493	0.147	8398	tags=51%, list=15%, signal=60%
GO_AUTOPHAGOSOME	GO_AUTOPHAGOSOME		98	0.634931	1.82414	0	0.00019921	0.147	10825	tags=59%, list=19%, signal=73%
GO_POSITIVE_REGULATION_OF_PROTEIN_LOCALIZATION_TO_NUCLEUS	GO_POSITIVE_REGULATION_OF_PROTEIN_LOCALIZATION_TO_NUCLEUS		80	0.647183	1.82406	0	0.000198928	0.147	9732	tags=60%, list=17%, signal=72%
GO_SCF_DEPENDENT_PROTEASOMAL_UBIQUITIN_DEPENDENT_PROTEIN_CATABOLIC_PROCESS	GO_SCF_DEPENDENT_PROTEASOMAL_UBIQUITIN_DEPENDENT_PROTEIN_CATABOLIC_PROCESS		93	0.634835	1.82397	0	0.000199916	0.148	9129	tags=55%, list=16%, signal=65%
GO_PROTEIN_N_TERMINUS_BINDING	GO_PROTEIN_N_TERMINUS_BINDING		107	0.626076	1.82388	0	0.000199634	0.148	9653	tags=57%, list=17%, signal=69%
GO_MICROTUBULE_ANCHORING	GO_MICROTUBULE_ANCHORING		24	0.734734	1.82347	0	0.000200615	0.149	7040	tags=63%, list=12%, signal=71%
GO_REGULATION_OF_MICROTUBULE_POLYMERIZATION	GO_REGULATION_OF_MICROTUBULE_POLYMERIZATION		51	0.662785	1.82339	0	0.000200333	0.149	8188	tags=55%, list=14%, signal=64%
GO_PROTEIN_TARGETING_TO_VACUOLE	GO_PROTEIN_TARGETING_TO_VACUOLE		40	0.686617	1.82301	0	0.000201306	0.15	10766	tags=70%, list=19%, signal=86%
GO_CYTOSOLIC_LARGE_RIBOSOMAL_SUBUNIT	GO_CYTOSOLIC_LARGE_RIBOSOMAL_SUBUNIT		58	0.65596	1.82214	0	0.000204788	0.152	11982	tags=76%, list=21%, signal=96%
GO_REGULATION_OF_UBIQUITIN_DEPENDENT_PROTEIN_CATABOLIC_PROCESS	GO_REGULATION_OF_UBIQUITIN_DEPENDENT_PROTEIN_CATABOLIC_PROCESS		158	0.618388	1.822	0	0.000204502	0.152	11725	tags=61%, list=21%, signal=77%
GO_P_BODY_ASSEMBLY	GO_P_BODY_ASSEMBLY		21	0.744479	1.82176	0	0.000204216	0.152	4696	tags=62%, list=8%, signal=67%
GO_POSITIVE_REGULATION_OF_PROTEIN_TARGETING_TO_MITOCHONDRION	GO_POSITIVE_REGULATION_OF_PROTEIN_TARGETING_TO_MITOCHONDRION		32	0.701353	1.82165	0	0.00020518	0.153	12600	tags=72%, list=22%, signal=92%
GO_NEGATIVE_REGULATION_OF_TELOMERE_MAINTENANCE_VIA_TELOMERE_LENGTHENING	GO_NEGATIVE_REGULATION_OF_TELOMERE_MAINTENANCE_VIA_TELOMERE_LENGTHENING		27	0.720673	1.82082	0	0.000204894	0.153	6829	tags=59%, list=12%, signal=67%
GO_CARBOXY_TERMINAL_DOMAIN_PROTEIN_KINASE_COMPLEX	GO_CARBOXY_TERMINAL_DOMAIN_PROTEIN_KINASE_COMPLEX		20	0.750759	1.82081	0	0.000204609	0.153	7380	tags=65%, list=13%, signal=75%
GO_VESICLE_TRANSPORT_ALONG_MICROTUBULE	GO_VESICLE_TRANSPORT_ALONG_MICROTUBULE		49	0.662998	1.82068	0	0.000204324	0.153	12183	tags=69%, list=22%, signal=88%
GO_AUTOPHAGOSOME_ORGANIZATION	GO_AUTOPHAGOSOME_ORGANIZATION		98	0.634355	1.82066	0	0.00020404	0.153	8884	tags=54%, list=16%, signal=64%
GO_POLY_PYRIMIDINE_TRACT_BINDING	GO_POLY_PYRIMIDINE_TRACT_BINDING		29	0.711342	1.81976	0	0.000206241	0.155	7148	tags=59%, list=13%, signal=67%
GO_LIGASE_ACTIVITY	GO_LIGASE_ACTIVITY		165	0.619083	1.81934	0	0.000207199	0.156	10811	tags=57%, list=19%, signal=70%
GO_RAL_GTPASE_BINDING	GO_RAL_GTPASE_BINDING		15	0.794734	1.81918	0	0.000208147	0.157	10657	tags=87%, list=19%, signal=107%
GO_DE_NOVO_PROTEIN_FOLDING	GO_DE_NOVO_PROTEIN_FOLDING		41	0.678101	1.81911	0	0.000207859	0.157	9332	tags=61%, list=17%, signal=73%
GO_PROTEIN_K48_LINKED_UBIQUITINATION	GO_PROTEIN_K48_LINKED_UBIQUITINATION		57	0.659954	1.81896	0	0.000208801	0.157	6120	tags=49%, list=11%, signal=55%
GO_MRNA_CLEAVAGE	GO_MRNA_CLEAVAGE		22	0.73849	1.81832	0	0.000213445	0.161	8053	tags=77%, list=14%, signal=90%
GO_COPI_COATED_VESICLE	GO_COPI_COATED_VESICLE		28	0.706536	1.81831	0	0.000213151	0.161	9170	tags=68%, list=16%, signal=81%
GO_ERROR_PRONE_TRANSLESION_SYNTHESIS	GO_ERROR_PRONE_TRANSLESION_SYNTHESIS		21	0.755247	1.81811	0	0.000216547	0.164	11156	tags=90%, list=20%, signal=113%
GO_POSITIVE_REGULATION_OF_CHROMATIN_ORGANIZATION	GO_POSITIVE_REGULATION_OF_CHROMATIN_ORGANIZATION		106	0.631976	1.81793	0	0.00021625	0.164	13399	tags=68%, list=24%, signal=89%
GO_NBAF_COMPLEX	GO_NBAF_COMPLEX		15	0.793569	1.81767	0.00229885	0.000217185	0.165	6809	tags=73%, list=12%, signal=83%
GO_PERICENTRIOLAR_MATERIAL	GO_PERICENTRIOLAR_MATERIAL		21	0.74024	1.81767	0.00108108	0.000216888	0.165	7040	tags=76%, list=12%, signal=87%
GO_NEGATIVE_REGULATION_OF_UBIQUITIN_DEPENDENT_PROTEIN_CATABOLIC_PROCESS	GO_NEGATIVE_REGULATION_OF_UBIQUITIN_DEPENDENT_PROTEIN_CATABOLIC_PROCESS		48	0.674486	1.8174	0	0.000219046	0.166	14804	tags=77%, list=26%, signal=104%
GO_HISTONE_H4_K5_ACETYLATION	GO_HISTONE_H4_K5_ACETYLATION		16	0.773117	1.81713	0	0.000218747	0.166	7713	tags=75%, list=14%, signal=87%
GO_THYROID_HORMONE_RECEPTOR_BINDING	GO_THYROID_HORMONE_RECEPTOR_BINDING		30	0.702822	1.81709	0	0.000218449	0.166	4497	tags=57%, list=8%, signal=62%
GO_DNA_METHYLATION	GO_DNA_METHYLATION		70	0.647999	1.81704	0	0.000218152	0.166	7582	tags=54%, list=13%, signal=63%
GO_GENERAL_TRANSCRIPTION_INITIATION_FACTOR_BINDING	GO_GENERAL_TRANSCRIPTION_INITIATION_FACTOR_BINDING		44	0.665122	1.81689	0	0.000217855	0.166	11261	tags=70%, list=20%, signal=88%
GO_H4_H2A_HISTONE_ACETYLTRANSFERASE_COMPLEX	GO_H4_H2A_HISTONE_ACETYLTRANSFERASE_COMPLEX		21	0.738473	1.81677	0	0.00021756	0.166	8556	tags=76%, list=15%, signal=90%
GO_INCLUSION_BODY	GO_INCLUSION_BODY		78	0.641102	1.81623	0	0.000222134	0.17	10504	tags=56%, list=19%, signal=69%
GO_RECEPTOR_CATABOLIC_PROCESS	GO_RECEPTOR_CATABOLIC_PROCESS		35	0.688556	1.81575	0.00104058	0.000223041	0.171	10456	tags=69%, list=19%, signal=84%
GO_REGULATION_OF_HEMATOPOIETIC_PROGENITOR_CELL_DIFFERENTIATION	GO_REGULATION_OF_HEMATOPOIETIC_PROGENITOR_CELL_DIFFERENTIATION		86	0.630014	1.81573	0	0.000222739	0.171	9383	tags=60%, list=17%, signal=72%
GO_PROTEIN_INSERTION_INTO_MITOCHONDRIAL_MEMBRANE_INVOLVED_IN_APOPTOTIC_SIGNALING_PATHWAY	GO_PROTEIN_INSERTION_INTO_MITOCHONDRIAL_MEMBRANE_INVOLVED_IN_APOPTOTIC_SIGNALING_PATHWAY		30	0.7106	1.8156	0	0.000222439	0.171	9520	tags=67%, list=17%, signal=80%
GO_AXON_CYTOPLASM	GO_AXON_CYTOPLASM		57	0.661657	1.81542	0	0.000224552	0.173	8624	tags=56%, list=15%, signal=66%
GO_VACUOLAR_TRANSPORT	GO_VACUOLAR_TRANSPORT		150	0.617839	1.81507	0	0.000229076	0.177	10796	tags=56%, list=19%, signal=69%
GO_REGULATION_OF_CELLULAR_AMIDE_METABOLIC_PROCESS	GO_REGULATION_OF_CELLULAR_AMIDE_METABOLIC_PROCESS		489	0.596994	1.81486	0	0.000228768	0.177	9387	tags=47%, list=17%, signal=56%
GO_CORE_PROMOTER_SEQUENCE_SPECIFIC_DNA_BINDING	GO_CORE_PROMOTER_SEQUENCE_SPECIFIC_DNA_BINDING		46	0.677019	1.81429	0	0.000229661	0.177	6424	tags=57%, list=11%, signal=64%
GO_NEGATIVE_REGULATION_OF_ORGANELLE_ASSEMBLY	GO_NEGATIVE_REGULATION_OF_ORGANELLE_ASSEMBLY		38	0.682557	1.81406	0	0.000229353	0.177	11336	tags=66%, list=20%, signal=82%
GO_RESPONSE_TO_UV	GO_RESPONSE_TO_UV		140	0.624061	1.81392	0	0.000231449	0.179	8874	tags=52%, list=16%, signal=62%
GO_LYSOSOMAL_TRANSPORT	GO_LYSOSOMAL_TRANSPORT		110	0.624804	1.81313	0	0.000234737	0.182	10796	tags=56%, list=19%, signal=70%
GO_RNA_CAP_BINDING	GO_RNA_CAP_BINDING		19	0.743748	1.81267	0	0.000236817	0.184	7146	tags=63%, list=13%, signal=72%
GO_ORGANELLE_FUSION	GO_ORGANELLE_FUSION		139	0.617161	1.81264	0	0.000237698	0.185	10486	tags=53%, list=19%, signal=64%
GO_DEOXYRIBONUCLEASE_ACTIVITY	GO_DEOXYRIBONUCLEASE_ACTIVITY		59	0.650654	1.81125	0	0.000243344	0.19	11225	tags=66%, list=20%, signal=82%
GO_ATPASE_ACTIVITY_COUPLED_TO_TRANSMEMBRANE_MOVEMENT_OF_IONS_ROTATIONAL_MECHANISM	GO_ATPASE_ACTIVITY_COUPLED_TO_TRANSMEMBRANE_MOVEMENT_OF_IONS_ROTATIONAL_MECHANISM		20	0.747223	1.81111	0	0.000246588	0.192	13569	tags=85%, list=24%, signal=112%
GO_VESICLE_TARGETING_TO_FROM_OR_WITHIN_GOLGI	GO_VESICLE_TARGETING_TO_FROM_OR_WITHIN_GOLGI		74	0.634303	1.81073	0	0.000246261	0.192	11070	tags=55%, list=20%, signal=69%
GO_POSITIVE_REGULATION_OF_PROTEIN_MODIFICATION_BY_SMALL_PROTEIN_CONJUGATION_OR_REMOVAL	GO_POSITIVE_REGULATION_OF_PROTEIN_MODIFICATION_BY_SMALL_PROTEIN_CONJUGATION_OR_REMOVAL		140	0.613284	1.81013	0	0.000250692	0.193	12961	tags=61%, list=23%, signal=79%
GO_MANNOSYLTRANSFERASE_ACTIVITY	GO_MANNOSYLTRANSFERASE_ACTIVITY		28	0.708685	1.81008	0	0.00025036	0.193	9707	tags=68%, list=17%, signal=82%
GO_POSITIVE_REGULATION_OF_VIRAL_LIFE_CYCLE	GO_POSITIVE_REGULATION_OF_VIRAL_LIFE_CYCLE		61	0.6498	1.81	0	0.000250029	0.193	5102	tags=51%, list=9%, signal=56%
GO_HOMOLOGOUS_RECOMBINATION	GO_HOMOLOGOUS_RECOMBINATION		56	0.661827	1.80987	0	0.000249699	0.193	14517	tags=77%, list=26%, signal=103%
GO_CUL3_RING_UBIQUITIN_LIGASE_COMPLEX	GO_CUL3_RING_UBIQUITIN_LIGASE_COMPLEX		36	0.686137	1.8097	0	0.000249369	0.193	13724	tags=75%, list=24%, signal=99%
GO_NUCLEAR_MEMBRANE	GO_NUCLEAR_MEMBRANE		300	0.605315	1.80967	0	0.000249041	0.193	8889	tags=52%, list=16%, signal=61%
GO_RNA_POLYMERASE_II_REPRESSING_TRANSCRIPTION_FACTOR_BINDING	GO_RNA_POLYMERASE_II_REPRESSING_TRANSCRIPTION_FACTOR_BINDING		35	0.684374	1.80951	0	0.000248713	0.193	10435	tags=66%, list=18%, signal=81%
GO_IRE1_MEDIATED_UNFOLDED_PROTEIN_RESPONSE	GO_IRE1_MEDIATED_UNFOLDED_PROTEIN_RESPONSE		67	0.640219	1.80924	0	0.000249561	0.194	14275	tags=69%, list=25%, signal=92%
GO_REGULATION_OF_MEMBRANE_PERMEABILITY	GO_REGULATION_OF_MEMBRANE_PERMEABILITY		83	0.635821	1.80908	0	0.000250403	0.195	9926	tags=55%, list=18%, signal=67%
GO_MANNOSYLATION	GO_MANNOSYLATION		37	0.685946	1.80874	0	0.000252412	0.197	9707	tags=65%, list=17%, signal=78%
GO_NEGATIVE_REGULATION_OF_TELOMERE_MAINTENANCE_VIA_TELOMERASE	GO_NEGATIVE_REGULATION_OF_TELOMERE_MAINTENANCE_VIA_TELOMERASE		20	0.747544	1.80851	0	0.000252082	0.197	6829	tags=65%, list=12%, signal=74%
GO_POSITIVE_REGULATION_OF_PROTEIN_IMPORT	GO_POSITIVE_REGULATION_OF_PROTEIN_IMPORT		42	0.676772	1.80821	0	0.000252927	0.198	8827	tags=60%, list=16%, signal=70%
GO_CELLULAR_PIGMENTATION	GO_CELLULAR_PIGMENTATION		52	0.650905	1.80766	0	0.000257271	0.201	8596	tags=54%, list=15%, signal=63%
GO_MICROTUBULE_PLUS_END_BINDING	GO_MICROTUBULE_PLUS_END_BINDING		20	0.742809	1.8072	0	0.000256936	0.201	5771	tags=65%, list=10%, signal=72%
GO_OMEGA_PEPTIDASE_ACTIVITY	GO_OMEGA_PEPTIDASE_ACTIVITY		128	0.618712	1.80718	0	0.000256601	0.201	11481	tags=51%, list=20%, signal=64%
GO_TRANSLATIONAL_ELONGATION	GO_TRANSLATIONAL_ELONGATION		135	0.616098	1.80693	0	0.000258605	0.203	14331	tags=67%, list=25%, signal=89%
GO_REGULATION_OF_AUTOPHAGY	GO_REGULATION_OF_AUTOPHAGY		345	0.597586	1.80691	0	0.000258269	0.203	13011	tags=61%, list=23%, signal=78%
GO_METHYL_CPG_BINDING	GO_METHYL_CPG_BINDING		24	0.722402	1.80477	0	0.000273017	0.213	13561	tags=83%, list=24%, signal=110%
GO_REGULATION_OF_PROTEIN_MODIFICATION_BY_SMALL_PROTEIN_CONJUGATION_OR_REMOVAL	GO_REGULATION_OF_PROTEIN_MODIFICATION_BY_SMALL_PROTEIN_CONJUGATION_OR_REMOVAL		241	0.603494	1.80427	0	0.000273824	0.213	11686	tags=56%, list=21%, signal=71%
GO_CHROMATIN_DNA_BINDING	GO_CHROMATIN_DNA_BINDING		106	0.617408	1.80427	0	0.00027347	0.213	14479	tags=69%, list=26%, signal=92%
GO_KINETOCHORE_ASSEMBLY	GO_KINETOCHORE_ASSEMBLY		17	0.770279	1.8042	0	0.000273116	0.213	7115	tags=71%, list=13%, signal=81%
GO_REGULATION_OF_PROTEASOMAL_PROTEIN_CATABOLIC_PROCESS	GO_REGULATION_OF_PROTEASOMAL_PROTEIN_CATABOLIC_PROCESS		191	0.604723	1.80392	0	0.000272764	0.213	11912	tags=58%, list=21%, signal=73%
GO_UBIQUITIN_DEPENDENT_ERAD_PATHWAY	GO_UBIQUITIN_DEPENDENT_ERAD_PATHWAY		77	0.633574	1.80387	0	0.000272412	0.213	14414	tags=66%, list=26%, signal=89%
GO_NON_CANONICAL_WNT_SIGNALING_PATHWAY	GO_NON_CANONICAL_WNT_SIGNALING_PATHWAY		151	0.615084	1.80321	0	0.000273214	0.214	9286	tags=52%, list=16%, signal=62%
GO_RNA_POLYMERASE_ACTIVITY	GO_RNA_POLYMERASE_ACTIVITY		44	0.665419	1.80321	0	0.000272862	0.214	8053	tags=59%, list=14%, signal=69%
GO_POSITIVE_REGULATION_OF_CELL_CYCLE_G1_S_PHASE_TRANSITION	GO_POSITIVE_REGULATION_OF_CELL_CYCLE_G1_S_PHASE_TRANSITION		58	0.648152	1.80261	0	0.000277103	0.218	5819	tags=40%, list=10%, signal=44%
GO_POSITIVE_REGULATION_OF_DOUBLE_STRAND_BREAK_REPAIR	GO_POSITIVE_REGULATION_OF_DOUBLE_STRAND_BREAK_REPAIR		36	0.679817	1.8026	0	0.000276748	0.218	10279	tags=69%, list=18%, signal=85%
GO_CYTOSOLIC_RIBOSOME	GO_CYTOSOLIC_RIBOSOME		110	0.622804	1.80249	0	0.000276394	0.218	16375	tags=82%, list=29%, signal=115%
GO_FICOLIN_1_RICH_GRANULE	GO_FICOLIN_1_RICH_GRANULE		124	0.612397	1.80127	0	0.00028633	0.225	11227	tags=60%, list=20%, signal=74%
GO_UBIQUITIN_PROTEIN_TRANSFERASE_REGULATOR_ACTIVITY	GO_UBIQUITIN_PROTEIN_TRANSFERASE_REGULATOR_ACTIVITY		18	0.754664	1.80111	0	0.000287109	0.226	7525	tags=67%, list=13%, signal=77%
GO_DNA_TEMPLATED_TRANSCRIPTION_INITIATION	GO_DNA_TEMPLATED_TRANSCRIPTION_INITIATION		248	0.596617	1.8011	0	0.000286743	0.226	13150	tags=60%, list=23%, signal=78%
GO_POSITIVE_REGULATION_OF_RNA_SPLICING	GO_POSITIVE_REGULATION_OF_RNA_SPLICING		37	0.676799	1.80086	0	0.000288659	0.228	8602	tags=57%, list=15%, signal=67%
GO_SAGA_TYPE_COMPLEX	GO_SAGA_TYPE_COMPLEX		28	0.700673	1.80075	0	0.00028943	0.228	12324	tags=75%, list=22%, signal=96%
GO_INTERLEUKIN_1_MEDIATED_SIGNALING_PATHWAY	GO_INTERLEUKIN_1_MEDIATED_SIGNALING_PATHWAY		101	0.619821	1.79991	0	0.000293615	0.23	11510	tags=62%, list=20%, signal=78%
GO_POSITIVE_REGULATION_OF_NUCLEAR_DIVISION	GO_POSITIVE_REGULATION_OF_NUCLEAR_DIVISION		71	0.633866	1.79967	0	0.000296654	0.231	13295	tags=65%, list=24%, signal=85%
GO_PROTEIN_SERINE_THREONINE_KINASE_ACTIVITY	GO_PROTEIN_SERINE_THREONINE_KINASE_ACTIVITY		433	0.59421	1.79956	0	0.000297417	0.232	10132	tags=52%, list=18%, signal=63%
GO_HISTONE_H3_K27_METHYLATION	GO_HISTONE_H3_K27_METHYLATION		21	0.736832	1.7995	0	0.00029704	0.232	10947	tags=71%, list=19%, signal=89%
GO_HISTONE_H2A_MONOUBIQUITINATION	GO_HISTONE_H2A_MONOUBIQUITINATION		17	0.776179	1.79935	0	0.000296665	0.232	11196	tags=82%, list=20%, signal=103%
GO_CYCLIN_DEPENDENT_PROTEIN_SERINE_THREONINE_KINASE_REGULATOR_ACTIVITY	GO_CYCLIN_DEPENDENT_PROTEIN_SERINE_THREONINE_KINASE_REGULATOR_ACTIVITY		49	0.65611	1.79875	0	0.00029742	0.233	12807	tags=61%, list=23%, signal=79%
GO_ENDOPLASMIC_RETICULUM_ORGANIZATION	GO_ENDOPLASMIC_RETICULUM_ORGANIZATION		71	0.634705	1.79862	0	0.000298175	0.234	12476	tags=69%, list=22%, signal=88%
GO_REGULATION_OF_PEPTIDYL_THREONINE_PHOSPHORYLATION	GO_REGULATION_OF_PEPTIDYL_THREONINE_PHOSPHORYLATION		47	0.663125	1.79836	0	0.000300063	0.235	9094	tags=53%, list=16%, signal=63%
GO_EXON_EXON_JUNCTION_COMPLEX	GO_EXON_EXON_JUNCTION_COMPLEX		20	0.741348	1.79829	0	0.000299685	0.235	5185	tags=65%, list=9%, signal=72%
GO_NEGATIVE_REGULATION_OF_PROTEASOMAL_UBIQUITIN_DEPENDENT_PROTEIN_CATABOLIC_PROCESS	GO_NEGATIVE_REGULATION_OF_PROTEASOMAL_UBIQUITIN_DEPENDENT_PROTEIN_CATABOLIC_PROCESS		35	0.682251	1.79806	0	0.000299309	0.235	10796	tags=63%, list=19%, signal=78%
GO_POSITIVE_REGULATION_OF_MRNA_SPLICING_VIA_SPLICEOSOME	GO_POSITIVE_REGULATION_OF_MRNA_SPLICING_VIA_SPLICEOSOME		23	0.726659	1.798	0	0.000300059	0.236	13011	tags=78%, list=23%, signal=102%
GO_NCRNA_3_END_PROCESSING	GO_NCRNA_3_END_PROCESSING		51	0.657533	1.79771	0	0.000299683	0.236	14249	tags=65%, list=25%, signal=86%
GO_TRANSCRIPTION_ELONGATION_FROM_RNA_POLYMERASE_I_PROMOTER	GO_TRANSCRIPTION_ELONGATION_FROM_RNA_POLYMERASE_I_PROMOTER		30	0.70304	1.79756	0	0.000300428	0.237	12559	tags=70%, list=22%, signal=90%
GO_INNER_MITOCHONDRIAL_MEMBRANE_ORGANIZATION	GO_INNER_MITOCHONDRIAL_MEMBRANE_ORGANIZATION		51	0.65704	1.79756	0	0.000300052	0.237	13369	tags=65%, list=24%, signal=85%
GO_N_TERMINAL_PROTEIN_AMINO_ACID_MODIFICATION	GO_N_TERMINAL_PROTEIN_AMINO_ACID_MODIFICATION		29	0.709945	1.79753	0	0.000300798	0.238	9860	tags=66%, list=17%, signal=79%
GO_REGULATION_OF_PROTEIN_ACETYLATION	GO_REGULATION_OF_PROTEIN_ACETYLATION		74	0.631174	1.79707	0	0.000306006	0.241	9296	tags=55%, list=16%, signal=66%
GO_VESICLE_ORGANIZATION	GO_VESICLE_ORGANIZATION		339	0.593306	1.797	0	0.000305625	0.241	10144	tags=50%, list=18%, signal=61%
GO_ESTABLISHMENT_OF_PROTEIN_LOCALIZATION_TO_VACUOLE	GO_ESTABLISHMENT_OF_PROTEIN_LOCALIZATION_TO_VACUOLE		52	0.652133	1.79678	0	0.000305245	0.241	8955	tags=58%, list=16%, signal=68%
GO_PIGMENT_GRANULE_LOCALIZATION	GO_PIGMENT_GRANULE_LOCALIZATION		26	0.703579	1.79664	0	0.000305982	0.242	7507	tags=54%, list=13%, signal=62%
GO_PEPTIDYL_LYSINE_DIMETHYLATION	GO_PEPTIDYL_LYSINE_DIMETHYLATION		23	0.726738	1.79638	0	0.000307821	0.244	9075	tags=74%, list=16%, signal=88%
GO_TRANSCRIPTION_COREPRESSOR_ACTIVITY	GO_TRANSCRIPTION_COREPRESSOR_ACTIVITY		193	0.608956	1.79603	0	0.000309662	0.245	10274	tags=52%, list=18%, signal=64%
GO_DOSAGE_COMPENSATION	GO_DOSAGE_COMPENSATION		19	0.752247	1.79589	0	0.000310388	0.246	6210	tags=68%, list=11%, signal=77%
GO_GLYCOLYTIC_PROCESS_THROUGH_FRUCTOSE_6_PHOSPHATE	GO_GLYCOLYTIC_PROCESS_THROUGH_FRUCTOSE_6_PHOSPHATE		29	0.697602	1.79584	0	0.000310005	0.246	11132	tags=62%, list=20%, signal=77%
GO_POSITIVE_REGULATION_OF_MITOCHONDRIAL_TRANSLATION	GO_POSITIVE_REGULATION_OF_MITOCHONDRIAL_TRANSLATION		17	0.754062	1.79546	0	0.000312945	0.248	13911	tags=100%, list=25%, signal=133%
GO_SULFUR_COMPOUND_TRANSPORT	GO_SULFUR_COMPOUND_TRANSPORT		49	0.651085	1.7945	0	0.000319177	0.253	7176	tags=45%, list=13%, signal=51%
GO_ATP_DEPENDENT_MICROTUBULE_MOTOR_ACTIVITY_PLUS_END_DIRECTED	GO_ATP_DEPENDENT_MICROTUBULE_MOTOR_ACTIVITY_PLUS_END_DIRECTED		16	0.769912	1.79381	0	0.000318784	0.253	7774	tags=63%, list=14%, signal=72%
GO_MEIOTIC_CHROMOSOME_SEGREGATION	GO_MEIOTIC_CHROMOSOME_SEGREGATION		91	0.629101	1.79376	0	0.000319492	0.254	6205	tags=46%, list=11%, signal=52%
GO_MRNA_3_UTR_BINDING	GO_MRNA_3_UTR_BINDING		108	0.614946	1.79374	0	0.000319099	0.254	8952	tags=44%, list=16%, signal=52%
GO_AXO_DENDRITIC_TRANSPORT	GO_AXO_DENDRITIC_TRANSPORT		70	0.636284	1.79364	0	0.000318708	0.254	6829	tags=49%, list=12%, signal=55%
GO_CELLULAR_RESPONSE_TO_RADIATION	GO_CELLULAR_RESPONSE_TO_RADIATION		187	0.601801	1.79346	0	0.000320509	0.256	12088	tags=55%, list=21%, signal=70%
GO_ORGANELLAR_RIBOSOME	GO_ORGANELLAR_RIBOSOME		87	0.626883	1.7927	0	0.000326693	0.261	13785	tags=63%, list=24%, signal=83%
GO_SEQUENCE_SPECIFIC_SINGLE_STRANDED_DNA_BINDING	GO_SEQUENCE_SPECIFIC_SINGLE_STRANDED_DNA_BINDING		15	0.770187	1.79266	0	0.000326293	0.261	6829	tags=67%, list=12%, signal=76%
GO_NUCLEAR_TRANSCRIBED_MRNA_POLY_A_TAIL_SHORTENING	GO_NUCLEAR_TRANSCRIBED_MRNA_POLY_A_TAIL_SHORTENING		35	0.681494	1.79243	0	0.000325895	0.261	4654	tags=46%, list=8%, signal=50%
GO_RESPONSE_TO_X_RAY	GO_RESPONSE_TO_X_RAY		32	0.687555	1.79213	0	0.000329872	0.265	6254	tags=53%, list=11%, signal=60%
GO_POSITIVE_REGULATION_OF_TOR_SIGNALING	GO_POSITIVE_REGULATION_OF_TOR_SIGNALING		43	0.655143	1.79144	0	0.000334924	0.267	10796	tags=65%, list=19%, signal=80%
GO_POSITIVE_REGULATION_OF_NUCLEOCYTOPLASMIC_TRANSPORT	GO_POSITIVE_REGULATION_OF_NUCLEOCYTOPLASMIC_TRANSPORT		66	0.631202	1.79122	0	0.000336703	0.268	8827	tags=56%, list=16%, signal=66%
GO_REGULATION_OF_PEPTIDYL_LYSINE_ACETYLATION	GO_REGULATION_OF_PEPTIDYL_LYSINE_ACETYLATION		61	0.645076	1.79121	0	0.000336294	0.268	9296	tags=57%, list=16%, signal=69%
GO_MAGNESIUM_ION_TRANSMEMBRANE_TRANSPORTER_ACTIVITY	GO_MAGNESIUM_ION_TRANSMEMBRANE_TRANSPORTER_ACTIVITY		16	0.772003	1.7907	0	0.000341322	0.271	10126	tags=69%, list=18%, signal=84%
GO_NUCLEOSOME_ASSEMBLY	GO_NUCLEOSOME_ASSEMBLY		142	0.611094	1.79008	0	0.000345254	0.274	14625	tags=61%, list=26%, signal=82%
GO_CHAPERONE_MEDIATED_PROTEIN_FOLDING	GO_CHAPERONE_MEDIATED_PROTEIN_FOLDING		60	0.642637	1.78893	0	0.000347001	0.276	10594	tags=62%, list=19%, signal=76%
GO_PROTEIN_INSERTION_INTO_MEMBRANE	GO_PROTEIN_INSERTION_INTO_MEMBRANE		65	0.636934	1.78856	0	0.00034875	0.278	12004	tags=65%, list=21%, signal=82%
GO_PML_BODY	GO_PML_BODY		102	0.622791	1.78828	0	0.000351576	0.28	10696	tags=61%, list=19%, signal=75%
GO_REGULATION_OF_VIRAL_TRANSCRIPTION	GO_REGULATION_OF_VIRAL_TRANSCRIPTION		65	0.632129	1.78819	0	0.000352229	0.28	8748	tags=58%, list=15%, signal=69%
GO_POLY_PURINE_TRACT_BINDING	GO_POLY_PURINE_TRACT_BINDING		29	0.696011	1.78816	0	0.000352885	0.281	10062	tags=66%, list=18%, signal=80%
GO_ESTROGEN_RECEPTOR_BINDING	GO_ESTROGEN_RECEPTOR_BINDING		42	0.659414	1.78757	0	0.000353539	0.282	6203	tags=55%, list=11%, signal=61%
GO_NEURON_PROJECTION_CYTOPLASM	GO_NEURON_PROJECTION_CYTOPLASM		87	0.621612	1.78687	0	0.000358486	0.284	10635	tags=54%, list=19%, signal=66%
GO_RIBONUCLEOSIDE_TRIPHOSPHATE_METABOLIC_PROCESS	GO_RIBONUCLEOSIDE_TRIPHOSPHATE_METABOLIC_PROCESS		85	0.623929	1.78666	0	0.00035913	0.285	10923	tags=54%, list=19%, signal=67%
GO_SMALL_RIBOSOMAL_SUBUNIT	GO_SMALL_RIBOSOMAL_SUBUNIT		74	0.630883	1.78643	0	0.000359769	0.286	14381	tags=76%, list=25%, signal=101%
GO_COPI_COATED_VESICLE_MEMBRANE	GO_COPI_COATED_VESICLE_MEMBRANE		18	0.74093	1.78606	0	0.000361487	0.288	9087	tags=72%, list=16%, signal=86%
GO_NEGATIVE_REGULATION_OF_CELLULAR_PROTEIN_CATABOLIC_PROCESS	GO_NEGATIVE_REGULATION_OF_CELLULAR_PROTEIN_CATABOLIC_PROCESS		86	0.626411	1.78599	0	0.000361055	0.288	14804	tags=67%, list=26%, signal=91%
GO_REGULATION_OF_CYCLIN_DEPENDENT_PROTEIN_KINASE_ACTIVITY	GO_REGULATION_OF_CYCLIN_DEPENDENT_PROTEIN_KINASE_ACTIVITY		103	0.616725	1.78557	0	0.000361698	0.289	11514	tags=55%, list=20%, signal=69%
GO_PROTEIN_LOCALIZATION_TO_VACUOLE	GO_PROTEIN_LOCALIZATION_TO_VACUOLE		68	0.640635	1.78541	0	0.000361266	0.289	10766	tags=62%, list=19%, signal=76%
GO_RIBOSOME_BINDING	GO_RIBOSOME_BINDING		57	0.64144	1.78537	0	0.000360836	0.289	14116	tags=72%, list=25%, signal=96%
GO_TRANSCRIPTION_REPRESSOR_COMPLEX	GO_TRANSCRIPTION_REPRESSOR_COMPLEX		76	0.632934	1.78499	0	0.000365737	0.29	11024	tags=57%, list=20%, signal=70%
GO_CHROMATIN_SILENCING	GO_CHROMATIN_SILENCING		77	0.634478	1.7849	0	0.000366361	0.291	12998	tags=65%, list=23%, signal=84%
GO_NUCLEUS_LOCALIZATION	GO_NUCLEUS_LOCALIZATION		28	0.696546	1.78434	0	0.000371238	0.295	10146	tags=57%, list=18%, signal=70%
GO_POSITIVE_REGULATION_OF_WNT_SIGNALING_PATHWAY	GO_POSITIVE_REGULATION_OF_WNT_SIGNALING_PATHWAY		181	0.607082	1.78409	0	0.000371866	0.296	10760	tags=52%, list=19%, signal=64%
GO_VACUOLE_ORGANIZATION	GO_VACUOLE_ORGANIZATION		173	0.602388	1.78366	0	0.000376732	0.299	10925	tags=52%, list=19%, signal=64%
GO_INTERCELLULAR_BRIDGE	GO_INTERCELLULAR_BRIDGE		71	0.633538	1.78357	0	0.000376286	0.299	8651	tags=55%, list=15%, signal=65%
GO_CUL4_RING_E3_UBIQUITIN_LIGASE_COMPLEX	GO_CUL4_RING_E3_UBIQUITIN_LIGASE_COMPLEX		35	0.674384	1.78294	0	0.000380074	0.302	9803	tags=63%, list=17%, signal=76%
GO_SNRNA_PROCESSING	GO_SNRNA_PROCESSING		36	0.676904	1.78264	0	0.000382796	0.302	14249	tags=67%, list=25%, signal=89%
GO_DYNEIN_INTERMEDIATE_CHAIN_BINDING	GO_DYNEIN_INTERMEDIATE_CHAIN_BINDING		29	0.690022	1.78227	0	0.000385511	0.304	9977	tags=55%, list=18%, signal=67%
GO_MITOCHONDRIAL_TRANSPORT	GO_MITOCHONDRIAL_TRANSPORT		266	0.597275	1.78185	0	0.000388217	0.307	10706	tags=50%, list=19%, signal=61%
GO_REGULATION_OF_EXOSOMAL_SECRETION	GO_REGULATION_OF_EXOSOMAL_SECRETION		16	0.771175	1.78121	0	0.000389875	0.308	3425	tags=44%, list=6%, signal=47%
GO_FOUR_WAY_JUNCTION_DNA_BINDING	GO_FOUR_WAY_JUNCTION_DNA_BINDING		17	0.751483	1.78121	0.00113507	0.000389416	0.308	7097	tags=71%, list=13%, signal=81%
GO_NEGATIVE_REGULATION_OF_TRANSLATIONAL_INITIATION	GO_NEGATIVE_REGULATION_OF_TRANSLATIONAL_INITIATION		19	0.739183	1.78103	0	0.000391061	0.308	7795	tags=68%, list=14%, signal=79%
GO_RNA_INTERFERENCE	GO_RNA_INTERFERENCE		17	0.748123	1.78091	0	0.000390603	0.308	8559	tags=65%, list=15%, signal=76%
GO_RIBOSOMAL_LARGE_SUBUNIT_ASSEMBLY	GO_RIBOSOMAL_LARGE_SUBUNIT_ASSEMBLY		30	0.693438	1.78047	0	0.000396432	0.311	11586	tags=77%, list=21%, signal=96%
GO_ERAD_PATHWAY	GO_ERAD_PATHWAY		99	0.618525	1.78043	0	0.000395969	0.311	14414	tags=64%, list=26%, signal=85%
GO_TOR_SIGNALING	GO_TOR_SIGNALING		123	0.608069	1.77957	0	0.000404923	0.316	14407	tags=62%, list=25%, signal=83%
GO_REGULATION_OF_HEMATOPOIETIC_STEM_CELL_DIFFERENTIATION	GO_REGULATION_OF_HEMATOPOIETIC_STEM_CELL_DIFFERENTIATION		73	0.625519	1.7791	0	0.000406539	0.317	9383	tags=60%, list=17%, signal=72%
GO_POSITIVE_REGULATION_OF_LAMELLIPODIUM_ORGANIZATION	GO_POSITIVE_REGULATION_OF_LAMELLIPODIUM_ORGANIZATION		33	0.683195	1.77907	0	0.000406065	0.317	9759	tags=64%, list=17%, signal=77%
GO_VESICLE_BUDDING_FROM_MEMBRANE	GO_VESICLE_BUDDING_FROM_MEMBRANE		110	0.612685	1.77893	0	0.000406626	0.317	11415	tags=55%, list=20%, signal=69%
GO_HISTONE_METHYLTRANSFERASE_ACTIVITY_H3_K4_SPECIFIC	GO_HISTONE_METHYLTRANSFERASE_ACTIVITY_H3_K4_SPECIFIC		17	0.756528	1.77806	0	0.000414494	0.324	8314	tags=76%, list=15%, signal=90%
GO_VIRION_ASSEMBLY	GO_VIRION_ASSEMBLY		40	0.659619	1.77706	0	0.000421303	0.329	9741	tags=60%, list=17%, signal=72%
GO_ESC_E_Z_COMPLEX	GO_ESC_E_Z_COMPLEX		16	0.764437	1.77599	0	0.00042809	0.335	6698	tags=75%, list=12%, signal=85%
GO_HISTONE_H3_K9_METHYLATION	GO_HISTONE_H3_K9_METHYLATION		38	0.67035	1.77581	0	0.000432779	0.338	12757	tags=74%, list=23%, signal=95%
GO_REGULATION_OF_CELLULAR_AMINO_ACID_METABOLIC_PROCESS	GO_REGULATION_OF_CELLULAR_AMINO_ACID_METABOLIC_PROCESS		62	0.635771	1.7758	0	0.000432278	0.338	11204	tags=61%, list=20%, signal=76%
GO_BETA_TUBULIN_BINDING	GO_BETA_TUBULIN_BINDING		37	0.673059	1.77576	0	0.000431778	0.338	8285	tags=57%, list=15%, signal=66%
GO_DOPAMINE_RECEPTOR_BINDING	GO_DOPAMINE_RECEPTOR_BINDING		17	0.750867	1.77544	0	0.000436454	0.342	6990	tags=59%, list=12%, signal=67%
GO_NEGATIVE_REGULATION_OF_PROTEIN_MODIFICATION_BY_SMALL_PROTEIN_CONJUGATION_OR_REMOVAL	GO_NEGATIVE_REGULATION_OF_PROTEIN_MODIFICATION_BY_SMALL_PROTEIN_CONJUGATION_OR_REMOVAL		92	0.613373	1.77525	0	0.000436984	0.343	10358	tags=54%, list=18%, signal=66%
GO_ENDOSOME_TO_LYSOSOME_TRANSPORT	GO_ENDOSOME_TO_LYSOSOME_TRANSPORT		53	0.644645	1.7746	0	0.000443691	0.349	10796	tags=58%, list=19%, signal=72%
GO_PHOSPHATIDYLINOSITOL_3_5_BISPHOSPHATE_BINDING	GO_PHOSPHATIDYLINOSITOL_3_5_BISPHOSPHATE_BINDING		28	0.708523	1.774	0	0.000447298	0.352	12749	tags=71%, list=23%, signal=92%
GO_MICROTUBULE_BASED_MOVEMENT	GO_MICROTUBULE_BASED_MOVEMENT		364	0.590926	1.77344	0	0.00045297	0.354	11688	tags=52%, list=21%, signal=66%
GO_CELLULAR_RESPONSE_TO_UV	GO_CELLULAR_RESPONSE_TO_UV		81	0.622861	1.77299	0	0.00045759	0.357	12088	tags=59%, list=21%, signal=75%
GO_PH_REDUCTION	GO_PH_REDUCTION		58	0.636057	1.77268	0	0.000460147	0.359	12739	tags=62%, list=23%, signal=80%
GO_PLASMA_MEMBRANE_BOUNDED_CELL_PROJECTION_CYTOPLASM	GO_PLASMA_MEMBRANE_BOUNDED_CELL_PROJECTION_CYTOPLASM		209	0.594403	1.77263	0	0.000460647	0.36	10762	tags=52%, list=19%, signal=64%
GO_SPLICEOSOMAL_TRI_SNRNP_COMPLEX_ASSEMBLY	GO_SPLICEOSOMAL_TRI_SNRNP_COMPLEX_ASSEMBLY		27	0.703931	1.77244	0	0.000463197	0.36	11720	tags=67%, list=21%, signal=84%
GO_REGULATION_OF_TRANSCRIPTION_BY_RNA_POLYMERASE_III	GO_REGULATION_OF_TRANSCRIPTION_BY_RNA_POLYMERASE_III		23	0.711352	1.77221	0	0.000463692	0.361	5758	tags=61%, list=10%, signal=68%
GO_SNAP_RECEPTOR_ACTIVITY	GO_SNAP_RECEPTOR_ACTIVITY		36	0.674064	1.77211	0	0.000464183	0.361	13177	tags=72%, list=23%, signal=94%
GO_ENDOPLASMIC_RETICULUM_TO_GOLGI_VESICLE_MEDIATED_TRANSPORT	GO_ENDOPLASMIC_RETICULUM_TO_GOLGI_VESICLE_MEDIATED_TRANSPORT		206	0.595102	1.77191	0	0.000463653	0.361	8453	tags=49%, list=15%, signal=57%
GO_POSITIVE_REGULATION_OF_CYCLIN_DEPENDENT_PROTEIN_KINASE_ACTIVITY	GO_POSITIVE_REGULATION_OF_CYCLIN_DEPENDENT_PROTEIN_KINASE_ACTIVITY		35	0.673674	1.77153	0	0.000464145	0.362	10072	tags=57%, list=18%, signal=69%
GO_GLUCOSE_CATABOLIC_PROCESS	GO_GLUCOSE_CATABOLIC_PROCESS		36	0.67296	1.77026	0	0.000475847	0.369	12014	tags=61%, list=21%, signal=78%
GO_RESPONSE_TO_GAMMA_RADIATION	GO_RESPONSE_TO_GAMMA_RADIATION		56	0.645549	1.77006	0	0.00047632	0.369	12014	tags=57%, list=21%, signal=72%
GO_PREASSEMBLY_OF_GPI_ANCHOR_IN_ER_MEMBRANE	GO_PREASSEMBLY_OF_GPI_ANCHOR_IN_ER_MEMBRANE		17	0.745994	1.76981	0.00111235	0.000476795	0.369	5574	tags=53%, list=10%, signal=59%
GO_CELLULAR_PROTEIN_CONTAINING_COMPLEX_LOCALIZATION	GO_CELLULAR_PROTEIN_CONTAINING_COMPLEX_LOCALIZATION		25	0.701901	1.76973	0	0.000477272	0.369	8101	tags=72%, list=14%, signal=84%
GO_VESICLE_DOCKING	GO_VESICLE_DOCKING		65	0.630123	1.7696	0	0.000478758	0.371	12137	tags=63%, list=21%, signal=80%
GO_NUCLEOTIDE_PHOSPHORYLATION	GO_NUCLEOTIDE_PHOSPHORYLATION		135	0.606669	1.76914	0	0.000484296	0.374	12267	tags=58%, list=22%, signal=74%
GO_TORC1_SIGNALING	GO_TORC1_SIGNALING		46	0.661379	1.76837	0	0.000492871	0.381	14049	tags=74%, list=25%, signal=98%
GO_UBIQUITIN_SPECIFIC_PROTEASE_BINDING	GO_UBIQUITIN_SPECIFIC_PROTEASE_BINDING		20	0.727392	1.76804	0	0.000494338	0.382	7888	tags=50%, list=14%, signal=58%
GO_CYTOPLASMIC_REGION	GO_CYTOPLASMIC_REGION		252	0.590092	1.76801	0	0.000494793	0.383	10762	tags=51%, list=19%, signal=63%
GO_PROTEIN_DEACETYLASE_ACTIVITY	GO_PROTEIN_DEACETYLASE_ACTIVITY		27	0.696307	1.76759	0	0.000499288	0.387	9725	tags=70%, list=17%, signal=85%
GO_ESCRT_COMPLEX	GO_ESCRT_COMPLEX		27	0.700916	1.7671	0	0.000503769	0.389	11415	tags=67%, list=20%, signal=84%
GO_REGULATION_OF_TOR_SIGNALING	GO_REGULATION_OF_TOR_SIGNALING		101	0.61133	1.76676	0	0.000507228	0.392	13337	tags=60%, list=24%, signal=79%
GO_NEGATIVE_REGULATION_OF_HISTONE_METHYLATION	GO_NEGATIVE_REGULATION_OF_HISTONE_METHYLATION		21	0.735147	1.7666	0	0.000508672	0.392	8696	tags=76%, list=15%, signal=90%
GO_NUCLEOSIDE_DIPHOSPHATE_METABOLIC_PROCESS	GO_NUCLEOSIDE_DIPHOSPHATE_METABOLIC_PROCESS		155	0.598589	1.76624	0	0.000508102	0.392	12267	tags=57%, list=22%, signal=72%
GO_PROTEIN_HYDROXYLATION	GO_PROTEIN_HYDROXYLATION		27	0.688931	1.76463	0	0.000525601	0.403	6110	tags=59%, list=11%, signal=66%
GO_NUCLEAR_HORMONE_RECEPTOR_BINDING	GO_NUCLEAR_HORMONE_RECEPTOR_BINDING		144	0.597955	1.76451	0	0.000525013	0.403	9373	tags=54%, list=17%, signal=65%
GO_MITOCHONDRIAL_LARGE_RIBOSOMAL_SUBUNIT	GO_MITOCHONDRIAL_LARGE_RIBOSOMAL_SUBUNIT		57	0.632028	1.76406	0	0.000532441	0.407	5724	tags=44%, list=10%, signal=49%
GO_EXORIBONUCLEASE_COMPLEX	GO_EXORIBONUCLEASE_COMPLEX		26	0.699615	1.76398	0	0.000531847	0.407	15394	tags=96%, list=27%, signal=132%
GO_REGULATION_OF_MITOCHONDRIAL_GENE_EXPRESSION	GO_REGULATION_OF_MITOCHONDRIAL_GENE_EXPRESSION		30	0.682802	1.76318	0	0.000537242	0.408	13911	tags=77%, list=25%, signal=102%
GO_AXONAL_TRANSPORT	GO_AXONAL_TRANSPORT		59	0.643387	1.76298	0	0.000539633	0.409	8624	tags=53%, list=15%, signal=62%
GO_REGULATION_OF_CELLULAR_PROTEIN_CATABOLIC_PROCESS	GO_REGULATION_OF_CELLULAR_PROTEIN_CATABOLIC_PROCESS		258	0.584215	1.76287	0	0.000541025	0.409	14804	tags=64%, list=26%, signal=87%
GO_MULTIVESICULAR_BODY_SORTING_PATHWAY	GO_MULTIVESICULAR_BODY_SORTING_PATHWAY		41	0.659078	1.7628	0	0.000542412	0.41	9741	tags=56%, list=17%, signal=68%
GO_DNA_METHYLATION_OR_DEMETHYLATION	GO_DNA_METHYLATION_OR_DEMETHYLATION		94	0.607041	1.76274	0	0.00054181	0.41	7582	tags=47%, list=13%, signal=54%
GO_SCF_UBIQUITIN_LIGASE_COMPLEX	GO_SCF_UBIQUITIN_LIGASE_COMPLEX		63	0.627029	1.76265	0	0.000543199	0.411	12761	tags=60%, list=23%, signal=78%
GO_REGULATION_OF_CLATHRIN_DEPENDENT_ENDOCYTOSIS	GO_REGULATION_OF_CLATHRIN_DEPENDENT_ENDOCYTOSIS		18	0.73933	1.7622	0	0.000546561	0.415	8205	tags=67%, list=15%, signal=78%
GO_ATP_DEPENDENT_MICROTUBULE_MOTOR_ACTIVITY	GO_ATP_DEPENDENT_MICROTUBULE_MOTOR_ACTIVITY		34	0.674331	1.76142	0	0.000553893	0.417	10146	tags=53%, list=18%, signal=64%
GO_NEURAL_TUBE_FORMATION	GO_NEURAL_TUBE_FORMATION		106	0.616436	1.76131	0	0.000553281	0.417	13604	tags=67%, list=24%, signal=88%
GO_RNA_POLYMERASE_II_SPECIFIC_DNA_BINDING_TRANSCRIPTION_FACTOR_BINDING	GO_RNA_POLYMERASE_II_SPECIFIC_DNA_BINDING_TRANSCRIPTION_FACTOR_BINDING		267	0.587245	1.76111	0	0.000555629	0.418	8994	tags=52%, list=16%, signal=62%
GO_ARP2_3_COMPLEX_MEDIATED_ACTIN_NUCLEATION	GO_ARP2_3_COMPLEX_MEDIATED_ACTIN_NUCLEATION		40	0.657281	1.76109	0	0.000555017	0.418	7646	tags=55%, list=14%, signal=64%
GO_BETA_CATENIN_TCF_COMPLEX_ASSEMBLY	GO_BETA_CATENIN_TCF_COMPLEX_ASSEMBLY		30	0.68834	1.76105	0	0.000554405	0.418	11845	tags=70%, list=21%, signal=89%
GO_SPERMATID_NUCLEUS_DIFFERENTIATION	GO_SPERMATID_NUCLEUS_DIFFERENTIATION		23	0.71472	1.76086	0.00109051	0.00055478	0.419	6864	tags=48%, list=12%, signal=54%
GO_MAP_KINASE_ACTIVITY	GO_MAP_KINASE_ACTIVITY		20	0.728244	1.76071	0.00109051	0.000555155	0.42	6251	tags=60%, list=11%, signal=67%
GO_RNAI_EFFECTOR_COMPLEX	GO_RNAI_EFFECTOR_COMPLEX		16	0.752923	1.76029	0	0.000559462	0.42	8966	tags=69%, list=16%, signal=82%
GO_POSITIVE_REGULATION_OF_DENDRITIC_SPINE_MORPHOGENESIS	GO_POSITIVE_REGULATION_OF_DENDRITIC_SPINE_MORPHOGENESIS		21	0.718741	1.75933	0	0.000564737	0.426	9977	tags=67%, list=18%, signal=81%
GO_VESICLE_TETHERING_COMPLEX	GO_VESICLE_TETHERING_COMPLEX		69	0.621751	1.75907	0	0.000564118	0.426	11070	tags=64%, list=20%, signal=79%
GO_HETEROCHROMATIN_ORGANIZATION	GO_HETEROCHROMATIN_ORGANIZATION		78	0.616301	1.75853	0	0.000570367	0.429	12750	tags=59%, list=23%, signal=76%
GO_ANTIGEN_PROCESSING_AND_PRESENTATION_OF_PEPTIDE_OR_POLYSACCHARIDE_ANTIGEN_VIA_MHC_CLASS_II	GO_ANTIGEN_PROCESSING_AND_PRESENTATION_OF_PEPTIDE_OR_POLYSACCHARIDE_ANTIGEN_VIA_MHC_CLASS_II		102	0.608284	1.75773	0	0.000579535	0.434	8596	tags=51%, list=15%, signal=60%
GO_RIBONUCLEOSIDE_TRIPHOSPHATE_BIOSYNTHETIC_PROCESS	GO_RIBONUCLEOSIDE_TRIPHOSPHATE_BIOSYNTHETIC_PROCESS		71	0.622815	1.75742	0	0.000580852	0.435	10449	tags=51%, list=18%, signal=62%
GO_RESPONSE_TO_INTERLEUKIN_12	GO_RESPONSE_TO_INTERLEUKIN_12		50	0.645827	1.75705	0	0.000586077	0.439	8182	tags=50%, list=14%, signal=58%
GO_TRNA_SPECIFIC_RIBONUCLEASE_ACTIVITY	GO_TRNA_SPECIFIC_RIBONUCLEASE_ACTIVITY		15	0.75034	1.75656	0	0.000595199	0.445	12720	tags=87%, list=23%, signal=112%
GO_CEREBRAL_CORTEX_DEVELOPMENT	GO_CEREBRAL_CORTEX_DEVELOPMENT		115	0.604344	1.75615	0	0.000600404	0.45	9977	tags=53%, list=18%, signal=64%
GO_PHOSPHATIDYLINOSITOL_MONOPHOSPHATE_PHOSPHATASE_ACTIVITY	GO_PHOSPHATIDYLINOSITOL_MONOPHOSPHATE_PHOSPHATASE_ACTIVITY		18	0.734394	1.75578	0	0.000602672	0.452	8984	tags=72%, list=16%, signal=86%
GO_ENTRY_OF_BACTERIUM_INTO_HOST_CELL	GO_ENTRY_OF_BACTERIUM_INTO_HOST_CELL		15	0.757256	1.75569	0	0.000603961	0.453	8616	tags=73%, list=15%, signal=87%
GO_INTRINSIC_APOPTOTIC_SIGNALING_PATHWAY_IN_RESPONSE_TO_OXIDATIVE_STRESS	GO_INTRINSIC_APOPTOTIC_SIGNALING_PATHWAY_IN_RESPONSE_TO_OXIDATIVE_STRESS		43	0.654379	1.75543	0	0.000606224	0.455	10696	tags=53%, list=19%, signal=66%
GO_PHOTORECEPTOR_CONNECTING_CILIUM	GO_PHOTORECEPTOR_CONNECTING_CILIUM		40	0.662021	1.75378	0	0.000626928	0.47	11255	tags=60%, list=20%, signal=75%
GO_REGULATION_OF_PROTEIN_EXPORT_FROM_NUCLEUS	GO_REGULATION_OF_PROTEIN_EXPORT_FROM_NUCLEUS		41	0.659772	1.75368	0	0.00062625	0.47	8060	tags=66%, list=14%, signal=77%
GO_GTP_METABOLIC_PROCESS	GO_GTP_METABOLIC_PROCESS		25	0.68651	1.75367	0	0.000625573	0.47	5973	tags=60%, list=11%, signal=67%
GO_P_BODY	GO_P_BODY		87	0.611163	1.75289	0	0.000636513	0.475	8966	tags=51%, list=16%, signal=60%
GO_REGULATION_OF_MICROTUBULE_DEPOLYMERIZATION	GO_REGULATION_OF_MICROTUBULE_DEPOLYMERIZATION		31	0.681527	1.75282	0	0.00063679	0.476	5614	tags=52%, list=10%, signal=57%
GO_NUCLEAR_ENVELOPE_REASSEMBLY	GO_NUCLEAR_ENVELOPE_REASSEMBLY		18	0.73599	1.7526	0.0011236	0.000638037	0.477	7183	tags=67%, list=13%, signal=76%
GO_PSEUDOURIDINE_SYNTHESIS	GO_PSEUDOURIDINE_SYNTHESIS		18	0.7415	1.75229	0.00112486	0.00064217	0.48	7583	tags=72%, list=13%, signal=83%
GO_PROTON_TRANSPORTING_TWO_SECTOR_ATPASE_COMPLEX	GO_PROTON_TRANSPORTING_TWO_SECTOR_ATPASE_COMPLEX		52	0.630424	1.7521	0	0.000645339	0.482	13569	tags=60%, list=24%, signal=78%
GO_POSITIVE_REGULATION_OF_TORC1_SIGNALING	GO_POSITIVE_REGULATION_OF_TORC1_SIGNALING		17	0.751392	1.75177	0.00110742	0.000647537	0.485	10796	tags=88%, list=19%, signal=109%
GO_MITOTIC_G2_DNA_DAMAGE_CHECKPOINT	GO_MITOTIC_G2_DNA_DAMAGE_CHECKPOINT		23	0.702358	1.75156	0	0.000651654	0.489	5542	tags=57%, list=10%, signal=63%
GO_POSITIVE_REGULATION_OF_HISTONE_H3_K4_METHYLATION	GO_POSITIVE_REGULATION_OF_HISTONE_H3_K4_METHYLATION		18	0.73292	1.75127	0	0.000653836	0.491	12564	tags=83%, list=22%, signal=107%
GO_POSITIVE_REGULATION_OF_UBIQUITIN_PROTEIN_TRANSFERASE_ACTIVITY	GO_POSITIVE_REGULATION_OF_UBIQUITIN_PROTEIN_TRANSFERASE_ACTIVITY		35	0.666469	1.74981	0	0.000669453	0.497	5552	tags=49%, list=10%, signal=54%
GO_LIGASE_ACTIVITY_FORMING_CARBON_NITROGEN_BONDS	GO_LIGASE_ACTIVITY_FORMING_CARBON_NITROGEN_BONDS		48	0.642111	1.74968	0	0.000668737	0.497	11391	tags=60%, list=20%, signal=76%
GO_VESICLE_LOCALIZATION	GO_VESICLE_LOCALIZATION		228	0.587498	1.7493	0	0.000672819	0.499	13581	tags=56%, list=24%, signal=74%
GO_VESICLE_CYTOSKELETAL_TRAFFICKING	GO_VESICLE_CYTOSKELETAL_TRAFFICKING		75	0.615884	1.7493	0	0.000672101	0.499	12183	tags=57%, list=22%, signal=73%
GO_MEMBRANE_DISASSEMBLY	GO_MEMBRANE_DISASSEMBLY		16	0.757046	1.74921	0	0.000672344	0.5	9977	tags=81%, list=18%, signal=99%
GO_HIPPO_SIGNALING	GO_HIPPO_SIGNALING		43	0.654605	1.74898	0	0.000673536	0.502	10938	tags=65%, list=19%, signal=81%
GO_RESPONSE_TO_MITOCHONDRIAL_DEPOLARISATION	GO_RESPONSE_TO_MITOCHONDRIAL_DEPOLARISATION		21	0.708849	1.74887	0	0.000673767	0.502	7550	tags=57%, list=13%, signal=66%
GO_SULFUR_COMPOUND_TRANSMEMBRANE_TRANSPORTER_ACTIVITY	GO_SULFUR_COMPOUND_TRANSMEMBRANE_TRANSPORTER_ACTIVITY		42	0.647382	1.74875	0	0.000674952	0.504	6211	tags=40%, list=11%, signal=45%
GO_GLYCOSYL_COMPOUND_BIOSYNTHETIC_PROCESS	GO_GLYCOSYL_COMPOUND_BIOSYNTHETIC_PROCESS		43	0.65143	1.74855	0	0.000679935	0.507	5569	tags=49%, list=10%, signal=54%
GO_ESTABLISHMENT_OR_MAINTENANCE_OF_CELL_POLARITY	GO_ESTABLISHMENT_OR_MAINTENANCE_OF_CELL_POLARITY		220	0.582961	1.74852	0	0.000679214	0.507	9009	tags=52%, list=16%, signal=61%
GO_CYTOPLASMIC_MICROTUBULE	GO_CYTOPLASMIC_MICROTUBULE		78	0.608616	1.74841	0	0.000678495	0.507	13856	tags=68%, list=25%, signal=90%
GO_RESPONSE_TO_ENDOPLASMIC_RETICULUM_STRESS	GO_RESPONSE_TO_ENDOPLASMIC_RETICULUM_STRESS		293	0.579558	1.74832	0	0.000678723	0.508	14505	tags=59%, list=26%, signal=79%
GO_SUMO_TRANSFERASE_ACTIVITY	GO_SUMO_TRANSFERASE_ACTIVITY		19	0.727875	1.74819	0	0.000679899	0.509	10207	tags=84%, list=18%, signal=103%
GO_PHOSPHATIDYLINOSITOL_PHOSPHATE_PHOSPHATASE_ACTIVITY	GO_PHOSPHATIDYLINOSITOL_PHOSPHATE_PHOSPHATASE_ACTIVITY		33	0.6656	1.74811	0	0.000679181	0.509	8984	tags=64%, list=16%, signal=76%
GO_TRANS_GOLGI_NETWORK	GO_TRANS_GOLGI_NETWORK		240	0.582588	1.74799	0	0.00068036	0.51	10251	tags=51%, list=18%, signal=62%
GO_TRANSCRIPTION_FACTOR_TFIID_COMPLEX	GO_TRANSCRIPTION_FACTOR_TFIID_COMPLEX		33	0.66825	1.74754	0	0.000682482	0.512	12559	tags=70%, list=22%, signal=90%
GO_ANTEROGRADE_AXONAL_TRANSPORT	GO_ANTEROGRADE_AXONAL_TRANSPORT		48	0.644194	1.74625	0	0.000704399	0.519	8624	tags=52%, list=15%, signal=61%
GO_REGULATION_OF_CYTOPLASMIC_TRANSPORT	GO_REGULATION_OF_CYTOPLASMIC_TRANSPORT		26	0.694356	1.74582	0	0.000710261	0.52	8521	tags=65%, list=15%, signal=77%
GO_POSITIVE_REGULATION_OF_PROTEIN_CONTAINING_COMPLEX_ASSEMBLY	GO_POSITIVE_REGULATION_OF_PROTEIN_CONTAINING_COMPLEX_ASSEMBLY		257	0.579485	1.74574	0	0.000710453	0.521	8546	tags=48%, list=15%, signal=56%
GO_CYCLIN_BINDING	GO_CYCLIN_BINDING		30	0.671813	1.74556	0	0.000710647	0.521	10132	tags=57%, list=18%, signal=69%
GO_MRNA_SPLICE_SITE_SELECTION	GO_MRNA_SPLICE_SITE_SELECTION		52	0.63812	1.74556	0	0.000709902	0.521	6210	tags=44%, list=11%, signal=50%
GO_EXIT_FROM_MITOSIS	GO_EXIT_FROM_MITOSIS		28	0.68573	1.74553	0.0010661	0.000709159	0.521	7225	tags=57%, list=13%, signal=65%
GO_VIRAL_BUDDING_VIA_HOST_ESCRT_COMPLEX	GO_VIRAL_BUDDING_VIA_HOST_ESCRT_COMPLEX		21	0.714471	1.74434	0.00108225	0.000731834	0.533	8934	tags=62%, list=16%, signal=74%
GO_REPRESSING_TRANSCRIPTION_FACTOR_BINDING	GO_REPRESSING_TRANSCRIPTION_FACTOR_BINDING		74	0.615353	1.74426	0	0.000731069	0.533	11845	tags=55%, list=21%, signal=70%
GO_REGULATION_OF_MRNA_POLYADENYLATION	GO_REGULATION_OF_MRNA_POLYADENYLATION		17	0.743356	1.74396	0.00223964	0.000731242	0.533	6848	tags=71%, list=12%, signal=80%
GO_RNA_POLYMERASE_III_COMPLEX	GO_RNA_POLYMERASE_III_COMPLEX		18	0.726479	1.74379	0	0.000732347	0.533	11800	tags=83%, list=21%, signal=105%
GO_PRENYLTRANSFERASE_ACTIVITY	GO_PRENYLTRANSFERASE_ACTIVITY		17	0.750394	1.7437	0	0.000731584	0.533	7765	tags=71%, list=14%, signal=82%
GO_POSITIVE_REGULATION_OF_LAMELLIPODIUM_ASSEMBLY	GO_POSITIVE_REGULATION_OF_LAMELLIPODIUM_ASSEMBLY		25	0.701737	1.74368	0	0.000730823	0.533	9759	tags=68%, list=17%, signal=82%
GO_ENDONUCLEASE_ACTIVITY_ACTIVE_WITH_EITHER_RIBO_OR_DEOXYRIBONUCLEIC_ACIDS_AND_PRODUCING_5_PHOSPHOMONOESTERS	GO_ENDONUCLEASE_ACTIVITY_ACTIVE_WITH_EITHER_RIBO_OR_DEOXYRIBONUCLEIC_ACIDS_AND_PRODUCING_5_PHOSPHOMONOESTERS		43	0.643265	1.74341	0.00102669	0.000734721	0.536	9088	tags=60%, list=16%, signal=72%
GO_NADH_METABOLIC_PROCESS	GO_NADH_METABOLIC_PROCESS		41	0.651662	1.74299	0	0.000739545	0.538	8909	tags=56%, list=16%, signal=67%
GO_NEGATIVE_REGULATION_OF_PROTEASOMAL_PROTEIN_CATABOLIC_PROCESS	GO_NEGATIVE_REGULATION_OF_PROTEASOMAL_PROTEIN_CATABOLIC_PROCESS		58	0.625566	1.74139	0	0.0007583	0.542	14683	tags=62%, list=26%, signal=84%
GO_NEGATIVE_REGULATION_OF_SIGNAL_TRANSDUCTION_BY_P53_CLASS_MEDIATOR	GO_NEGATIVE_REGULATION_OF_SIGNAL_TRANSDUCTION_BY_P53_CLASS_MEDIATOR		32	0.667023	1.74131	0	0.000757514	0.542	12783	tags=66%, list=23%, signal=85%
GO_MAGNESIUM_ION_TRANSPORT	GO_MAGNESIUM_ION_TRANSPORT		17	0.734954	1.74086	0.00112233	0.000765073	0.543	10126	tags=65%, list=18%, signal=79%
GO_ESTABLISHMENT_OF_PIGMENT_GRANULE_LOCALIZATION	GO_ESTABLISHMENT_OF_PIGMENT_GRANULE_LOCALIZATION		24	0.681528	1.74084	0	0.000765207	0.543	7507	tags=50%, list=13%, signal=58%
GO_PHAGOSOME_ACIDIFICATION	GO_PHAGOSOME_ACIDIFICATION		28	0.681474	1.74053	0	0.000770896	0.546	13569	tags=68%, list=24%, signal=89%
GO_INTRINSIC_APOPTOTIC_SIGNALING_PATHWAY_BY_P53_CLASS_MEDIATOR	GO_INTRINSIC_APOPTOTIC_SIGNALING_PATHWAY_BY_P53_CLASS_MEDIATOR		77	0.611895	1.74003	0	0.000773799	0.548	13226	tags=61%, list=23%, signal=80%
GO_PROTEIN_NEDDYLATION	GO_PROTEIN_NEDDYLATION		16	0.746757	1.73981	0	0.000774848	0.55	11559	tags=81%, list=20%, signal=102%
GO_MITOCHONDRIAL_SMALL_RIBOSOMAL_SUBUNIT	GO_MITOCHONDRIAL_SMALL_RIBOSOMAL_SUBUNIT		28	0.680061	1.73972	0	0.000776818	0.552	10432	tags=68%, list=18%, signal=83%
GO_TRANSCRIPTION_INITIATION_FROM_RNA_POLYMERASE_II_PROMOTER	GO_TRANSCRIPTION_INITIATION_FROM_RNA_POLYMERASE_II_PROMOTER		188	0.587045	1.73971	0	0.000776019	0.552	8053	tags=49%, list=14%, signal=57%
GO_RNA_5_END_PROCESSING	GO_RNA_5_END_PROCESSING		23	0.701835	1.73875	0	0.000789043	0.562	13295	tags=83%, list=24%, signal=108%
GO_POSITIVE_REGULATION_OF_PEPTIDYL_THREONINE_PHOSPHORYLATION	GO_POSITIVE_REGULATION_OF_PEPTIDYL_THREONINE_PHOSPHORYLATION		30	0.676475	1.7386	0	0.000790991	0.563	9094	tags=57%, list=16%, signal=67%
GO_PROTEIN_DNA_COMPLEX	GO_PROTEIN_DNA_COMPLEX		202	0.584879	1.73754	0	0.000802096	0.566	14971	tags=58%, list=26%, signal=79%
GO_GOLGI_VESICLE_BUDDING	GO_GOLGI_VESICLE_BUDDING		81	0.617203	1.73707	0	0.000808606	0.571	11070	tags=54%, list=20%, signal=67%
GO_PROTEIN_MANNOSYLATION	GO_PROTEIN_MANNOSYLATION		24	0.690917	1.73673	0	0.000813274	0.576	7019	tags=63%, list=12%, signal=71%
GO_MACROMOLECULE_DEACYLATION	GO_MACROMOLECULE_DEACYLATION		111	0.592441	1.73667	0	0.000816115	0.577	9039	tags=50%, list=16%, signal=60%
GO_PRE_MRNA_BINDING	GO_PRE_MRNA_BINDING		62	0.626527	1.73661	0	0.000818024	0.579	12886	tags=53%, list=23%, signal=69%
GO_CELLULAR_RESPONSE_TO_GAMMA_RADIATION	GO_CELLULAR_RESPONSE_TO_GAMMA_RADIATION		30	0.662802	1.73657	0	0.00081901	0.579	9927	tags=57%, list=18%, signal=69%
GO_MOTOR_ACTIVITY	GO_MOTOR_ACTIVITY		132	0.597256	1.73605	0	0.000827302	0.586	8475	tags=44%, list=15%, signal=52%
GO_HISTONE_DEACETYLASE_BINDING	GO_HISTONE_DEACETYLASE_BINDING		115	0.597896	1.73589	0	0.000827368	0.587	10050	tags=57%, list=18%, signal=69%
GO_PYRIMIDINE_NUCLEOSIDE_TRIPHOSPHATE_METABOLIC_PROCESS	GO_PYRIMIDINE_NUCLEOSIDE_TRIPHOSPHATE_METABOLIC_PROCESS		23	0.6963	1.7355	0	0.000834716	0.592	9282	tags=65%, list=16%, signal=78%
GO_NUCLEAR_RECEPTOR_BINDING	GO_NUCLEAR_RECEPTOR_BINDING		101	0.597958	1.73492	0	0.000839326	0.593	7419	tags=50%, list=13%, signal=57%
GO_MRNA_CIS_SPLICING_VIA_SPLICEOSOME	GO_MRNA_CIS_SPLICING_VIA_SPLICEOSOME		55	0.629023	1.73466	0	0.000841196	0.593	7520	tags=44%, list=13%, signal=50%
GO_GUANOSINE_CONTAINING_COMPOUND_METABOLIC_PROCESS	GO_GUANOSINE_CONTAINING_COMPOUND_METABOLIC_PROCESS		39	0.649391	1.73414	0	0.000850349	0.601	8711	tags=56%, list=15%, signal=67%
GO_ESTABLISHMENT_OF_MITOCHONDRION_LOCALIZATION	GO_ESTABLISHMENT_OF_MITOCHONDRION_LOCALIZATION		26	0.687798	1.7341	0	0.000849487	0.601	4417	tags=46%, list=8%, signal=50%
GO_POSITIVE_REGULATION_OF_TRANSLATIONAL_INITIATION	GO_POSITIVE_REGULATION_OF_TRANSLATIONAL_INITIATION		31	0.668387	1.73291	0	0.000866761	0.609	8406	tags=55%, list=15%, signal=64%
GO_REGULATION_OF_PROTEIN_POLYUBIQUITINATION	GO_REGULATION_OF_PROTEIN_POLYUBIQUITINATION		26	0.687679	1.73282	0.00106383	0.00086679	0.609	6293	tags=50%, list=11%, signal=56%
GO_INTEGRATOR_COMPLEX	GO_INTEGRATOR_COMPLEX		29	0.678254	1.73277	0.00211864	0.000866817	0.61	11524	tags=55%, list=20%, signal=69%
GO_PROTEIN_SERINE_THREONINE_KINASE_ACTIVATOR_ACTIVITY	GO_PROTEIN_SERINE_THREONINE_KINASE_ACTIVATOR_ACTIVITY		38	0.650818	1.73277	0	0.000865942	0.61	5060	tags=50%, list=9%, signal=55%
GO_PRC1_COMPLEX	GO_PRC1_COMPLEX		15	0.741368	1.73258	0	0.000870488	0.613	9831	tags=73%, list=17%, signal=89%
GO_INTRINSIC_APOPTOTIC_SIGNALING_PATHWAY_IN_RESPONSE_TO_DNA_DAMAGE_BY_P53_CLASS_MEDIATOR	GO_INTRINSIC_APOPTOTIC_SIGNALING_PATHWAY_IN_RESPONSE_TO_DNA_DAMAGE_BY_P53_CLASS_MEDIATOR		45	0.627447	1.732	0	0.000878621	0.615	12768	tags=64%, list=23%, signal=83%
GO_GPI_ANCHOR_METABOLIC_PROCESS	GO_GPI_ANCHOR_METABOLIC_PROCESS		33	0.662008	1.73182	0	0.000877737	0.615	8360	tags=55%, list=15%, signal=64%
GO_VIRAL_BUDDING	GO_VIRAL_BUDDING		26	0.674126	1.73182	0	0.000876855	0.615	11415	tags=62%, list=20%, signal=77%
GO_PLASMA_MEMBRANE_TUBULATION	GO_PLASMA_MEMBRANE_TUBULATION		19	0.724408	1.73155	0	0.000883189	0.62	10101	tags=63%, list=18%, signal=77%
GO_CLATHRIN_COATED_PIT	GO_CLATHRIN_COATED_PIT		71	0.615958	1.7311	0	0.000893969	0.627	11574	tags=56%, list=20%, signal=71%
GO_HISTONE_DEACETYLATION	GO_HISTONE_DEACETYLATION		79	0.60963	1.73091	0	0.000895761	0.628	11509	tags=59%, list=20%, signal=75%
GO_UBIQUITIN_LIKE_PROTEIN_LIGASE_ACTIVITY	GO_UBIQUITIN_LIKE_PROTEIN_LIGASE_ACTIVITY		301	0.575376	1.73075	0	0.000897557	0.629	11103	tags=51%, list=20%, signal=63%
GO_TRANSCRIPTION_PREINITIATION_COMPLEX_ASSEMBLY	GO_TRANSCRIPTION_PREINITIATION_COMPLEX_ASSEMBLY		36	0.657703	1.73074	0	0.000896659	0.629	10760	tags=61%, list=19%, signal=75%
GO_TRANSCRIPTION_REGULATOR_COMPLEX	GO_TRANSCRIPTION_REGULATOR_COMPLEX		411	0.572727	1.72991	0	0.000907397	0.631	11024	tags=52%, list=20%, signal=64%
GO_NUCLEAR_EXOSOME_RNASE_COMPLEX	GO_NUCLEAR_EXOSOME_RNASE_COMPLEX		16	0.743429	1.72912	0.00229095	0.000921695	0.638	14511	tags=100%, list=26%, signal=135%
GO_RESPONSE_TO_RADIATION	GO_RESPONSE_TO_RADIATION		446	0.569013	1.72894	0	0.000923457	0.64	12115	tags=53%, list=21%, signal=67%
GO_HEMATOPOIETIC_STEM_CELL_DIFFERENTIATION	GO_HEMATOPOIETIC_STEM_CELL_DIFFERENTIATION		87	0.607305	1.72874	0	0.000925212	0.642	11238	tags=61%, list=20%, signal=76%
GO_CELLULAR_RESPONSE_TO_TOPOLOGICALLY_INCORRECT_PROTEIN	GO_CELLULAR_RESPONSE_TO_TOPOLOGICALLY_INCORRECT_PROTEIN		166	0.583755	1.72843	0	0.000929644	0.644	10662	tags=51%, list=19%, signal=63%
GO_MEIOSIS_I_CELL_CYCLE_PROCESS	GO_MEIOSIS_I_CELL_CYCLE_PROCESS		122	0.595578	1.72755	0	0.000939393	0.648	13565	tags=58%, list=24%, signal=76%
GO_EUCHROMATIN	GO_EUCHROMATIN		42	0.650093	1.72694	0	0.000943794	0.652	5500	tags=48%, list=10%, signal=53%
GO_NEGATIVE_REGULATION_OF_INTRINSIC_APOPTOTIC_SIGNALING_PATHWAY_BY_P53_CLASS_MEDIATOR	GO_NEGATIVE_REGULATION_OF_INTRINSIC_APOPTOTIC_SIGNALING_PATHWAY_BY_P53_CLASS_MEDIATOR		22	0.699618	1.72678	0.00110375	0.000946408	0.654	12768	tags=68%, list=23%, signal=88%
GO_RHO_GTPASE_BINDING	GO_RHO_GTPASE_BINDING		161	0.590639	1.72672	0	0.00094547	0.654	9524	tags=50%, list=17%, signal=60%
GO_POSITIVE_REGULATION_OF_MRNA_CATABOLIC_PROCESS	GO_POSITIVE_REGULATION_OF_MRNA_CATABOLIC_PROCESS		50	0.635115	1.72671	0	0.000944533	0.654	8377	tags=54%, list=15%, signal=63%
GO_PROTEIN_K63_LINKED_DEUBIQUITINATION	GO_PROTEIN_K63_LINKED_DEUBIQUITINATION		35	0.65206	1.72603	0.00104493	0.000957791	0.659	7277	tags=57%, list=13%, signal=66%
GO_REGULATION_OF_CELLULAR_PH	GO_REGULATION_OF_CELLULAR_PH		94	0.602835	1.72549	0	0.000961274	0.66	12739	tags=55%, list=23%, signal=71%
GO_MAGNESIUM_ION_BINDING	GO_MAGNESIUM_ION_BINDING		217	0.578465	1.72547	0	0.000960325	0.66	10219	tags=48%, list=18%, signal=59%
GO_RRNA_BINDING	GO_RRNA_BINDING		64	0.621902	1.72502	0	0.000967326	0.665	9941	tags=61%, list=18%, signal=74%
GO_REGULATION_OF_TORC1_SIGNALING	GO_REGULATION_OF_TORC1_SIGNALING		38	0.644442	1.72477	0	0.000970773	0.666	14049	tags=74%, list=25%, signal=98%
GO_REGULATION_OF_CHROMATIN_BINDING	GO_REGULATION_OF_CHROMATIN_BINDING		23	0.700323	1.72472	0	0.000969818	0.666	12137	tags=74%, list=21%, signal=94%
GO_4_IRON_4_SULFUR_CLUSTER_BINDING	GO_4_IRON_4_SULFUR_CLUSTER_BINDING		42	0.640081	1.72466	0	0.000970627	0.667	11960	tags=60%, list=21%, signal=75%
GO_RESPONSE_TO_AMINO_ACID_STARVATION	GO_RESPONSE_TO_AMINO_ACID_STARVATION		48	0.626343	1.72447	0	0.000972319	0.668	14049	tags=69%, list=25%, signal=91%
GO_REGULATION_OF_PROTEIN_STABILITY	GO_REGULATION_OF_PROTEIN_STABILITY		294	0.575872	1.7242	0	0.000976641	0.67	8060	tags=45%, list=14%, signal=52%
GO_ORGANELLE_MEMBRANE_CONTACT_SITE	GO_ORGANELLE_MEMBRANE_CONTACT_SITE		27	0.687359	1.72419	0	0.000975683	0.67	5717	tags=56%, list=10%, signal=62%
GO_REGULATION_OF_CARBOHYDRATE_CATABOLIC_PROCESS	GO_REGULATION_OF_CARBOHYDRATE_CATABOLIC_PROCESS		90	0.605291	1.72386	0	0.000983489	0.674	6784	tags=47%, list=12%, signal=53%
GO_RESPONSE_TO_TEMPERATURE_STIMULUS	GO_RESPONSE_TO_TEMPERATURE_STIMULUS		232	0.575281	1.72378	0	0.000982527	0.674	8259	tags=47%, list=15%, signal=55%
GO_PURINE_NUCLEOSIDE_TRIPHOSPHATE_METABOLIC_PROCESS	GO_PURINE_NUCLEOSIDE_TRIPHOSPHATE_METABOLIC_PROCESS		87	0.600663	1.72373	0	0.000983313	0.674	10923	tags=51%, list=19%, signal=63%
GO_DNA_POLYMERASE_ACTIVITY	GO_DNA_POLYMERASE_ACTIVITY		31	0.665165	1.72321	0.0010582	0.00099023	0.674	15229	tags=77%, list=27%, signal=106%
GO_REGULATION_OF_STEM_CELL_DIFFERENTIATION	GO_REGULATION_OF_STEM_CELL_DIFFERENTIATION		117	0.594257	1.72279	0	0.000997134	0.678	9392	tags=52%, list=17%, signal=62%
GO_TAU_PROTEIN_BINDING	GO_TAU_PROTEIN_BINDING		45	0.641629	1.72243	0	0.00100402	0.68	10504	tags=62%, list=19%, signal=76%
GO_REGULATION_OF_DNA_DAMAGE_CHECKPOINT	GO_REGULATION_OF_DNA_DAMAGE_CHECKPOINT		16	0.738776	1.72239	0	0.00100391	0.68	11103	tags=81%, list=20%, signal=101%
GO_PEPTIDYL_PROLINE_MODIFICATION	GO_PEPTIDYL_PROLINE_MODIFICATION		60	0.620241	1.7221	0	0.00100991	0.683	12364	tags=58%, list=22%, signal=75%
GO_VACUOLAR_MEMBRANE	GO_VACUOLAR_MEMBRANE		423	0.568973	1.72173	0	0.00101328	0.684	11117	tags=50%, list=20%, signal=62%
GO_REGULATION_OF_TRANSCRIPTION_INITIATION_FROM_RNA_POLYMERASE_II_PROMOTER	GO_REGULATION_OF_TRANSCRIPTION_INITIATION_FROM_RNA_POLYMERASE_II_PROMOTER		37	0.660461	1.72159	0	0.00101404	0.684	7582	tags=59%, list=13%, signal=69%
GO_PROTON_TRANSPORTING_V_TYPE_ATPASE_COMPLEX	GO_PROTON_TRANSPORTING_V_TYPE_ATPASE_COMPLEX		27	0.681705	1.72155	0.00108342	0.00101305	0.684	13569	tags=70%, list=24%, signal=93%
GO_NUCLEAR_MIGRATION	GO_NUCLEAR_MIGRATION		23	0.700292	1.72112	0	0.00102076	0.688	9977	tags=52%, list=18%, signal=63%
GO_VESICLE_DOCKING_INVOLVED_IN_EXOCYTOSIS	GO_VESICLE_DOCKING_INVOLVED_IN_EXOCYTOSIS		44	0.636398	1.72083	0.00102775	0.00102584	0.69	11020	tags=61%, list=19%, signal=76%
GO_RAC_PROTEIN_SIGNAL_TRANSDUCTION	GO_RAC_PROTEIN_SIGNAL_TRANSDUCTION		38	0.647168	1.72035	0	0.00103265	0.691	13309	tags=63%, list=24%, signal=83%
GO_SUMO_BINDING	GO_SUMO_BINDING		15	0.739321	1.71944	0.00112613	0.00105156	0.696	10696	tags=73%, list=19%, signal=90%
GO_CCR4_NOT_COMPLEX	GO_CCR4_NOT_COMPLEX		16	0.745355	1.71932	0.00111607	0.00105228	0.697	3045	tags=63%, list=5%, signal=66%
GO_SOMATIC_DIVERSIFICATION_OF_IMMUNOGLOBULINS	GO_SOMATIC_DIVERSIFICATION_OF_IMMUNOGLOBULINS		66	0.612596	1.71917	0	0.00105904	0.699	8546	tags=53%, list=15%, signal=62%
GO_REGULATION_OF_INTRACELLULAR_STEROID_HORMONE_RECEPTOR_SIGNALING_PATHWAY	GO_REGULATION_OF_INTRACELLULAR_STEROID_HORMONE_RECEPTOR_SIGNALING_PATHWAY		75	0.606115	1.71885	0	0.0010658	0.703	10451	tags=55%, list=18%, signal=67%
GO_POSITIVE_REGULATION_OF_DENDRITE_MORPHOGENESIS	GO_POSITIVE_REGULATION_OF_DENDRITE_MORPHOGENESIS		39	0.640544	1.71877	0	0.00106736	0.704	11063	tags=62%, list=20%, signal=76%
GO_REGION_OF_CYTOSOL	GO_REGION_OF_CYTOSOL		25	0.686947	1.7184	0	0.00107064	0.704	4309	tags=48%, list=8%, signal=52%
GO_PROTEIN_TRANSMEMBRANE_TRANSPORT	GO_PROTEIN_TRANSMEMBRANE_TRANSPORT		60	0.615529	1.71798	0	0.00108167	0.708	11701	tags=58%, list=21%, signal=73%
GO_CELL_AGING	GO_CELL_AGING		111	0.584818	1.71742	0	0.00109438	0.713	11078	tags=51%, list=20%, signal=64%
GO_PROTEIN_STABILIZATION	GO_PROTEIN_STABILIZATION		186	0.578979	1.71735	0	0.00109504	0.713	8060	tags=46%, list=14%, signal=53%
GO_PYRIMIDINE_NUCLEOSIDE_TRIPHOSPHATE_BIOSYNTHETIC_PROCESS	GO_PYRIMIDINE_NUCLEOSIDE_TRIPHOSPHATE_BIOSYNTHETIC_PROCESS		19	0.723576	1.71694	0	0.00110085	0.716	9282	tags=74%, list=16%, signal=88%
GO_CELLULAR_RESPONSE_TO_GLUCOSE_STARVATION	GO_CELLULAR_RESPONSE_TO_GLUCOSE_STARVATION		49	0.624699	1.71674	0	0.00110152	0.716	14414	tags=63%, list=26%, signal=85%
GO_RNA_PHOSPHODIESTER_BOND_HYDROLYSIS_ENDONUCLEOLYTIC	GO_RNA_PHOSPHODIESTER_BOND_HYDROLYSIS_ENDONUCLEOLYTIC		82	0.598337	1.71605	0	0.00111844	0.724	9088	tags=50%, list=16%, signal=59%
GO_SELECTIVE_AUTOPHAGY	GO_SELECTIVE_AUTOPHAGY		61	0.624745	1.71493	0	0.00114132	0.731	12224	tags=61%, list=22%, signal=77%
GO_REGULATION_OF_CELL_DIVISION	GO_REGULATION_OF_CELL_DIVISION		171	0.5793	1.71454	0	0.00114965	0.733	8817	tags=45%, list=16%, signal=53%
GO_NUCLEOBASE_CONTAINING_COMPOUND_KINASE_ACTIVITY	GO_NUCLEOBASE_CONTAINING_COMPOUND_KINASE_ACTIVITY		43	0.630105	1.714	0	0.00116562	0.74	8711	tags=53%, list=15%, signal=63%
GO_REGULATION_OF_MITOTIC_SPINDLE_ASSEMBLY	GO_REGULATION_OF_MITOTIC_SPINDLE_ASSEMBLY		17	0.72742	1.71318	0.00111483	0.00117902	0.744	4204	tags=53%, list=7%, signal=57%
GO_NUCLEOTIDE_SUGAR_METABOLIC_PROCESS	GO_NUCLEOTIDE_SUGAR_METABOLIC_PROCESS		38	0.642938	1.71205	0	0.00120601	0.755	8570	tags=53%, list=15%, signal=62%
GO_SWI_SNF_COMPLEX	GO_SWI_SNF_COMPLEX		19	0.716088	1.71182	0	0.00120912	0.757	7358	tags=63%, list=13%, signal=73%
GO_NEGATIVE_REGULATION_OF_INTRINSIC_APOPTOTIC_SIGNALING_PATHWAY	GO_NEGATIVE_REGULATION_OF_INTRINSIC_APOPTOTIC_SIGNALING_PATHWAY		96	0.595241	1.71126	0	0.00121902	0.757	11511	tags=54%, list=20%, signal=68%
GO_ROUGH_ENDOPLASMIC_RETICULUM_MEMBRANE	GO_ROUGH_ENDOPLASMIC_RETICULUM_MEMBRANE		29	0.66137	1.71081	0	0.00123317	0.762	8834	tags=48%, list=16%, signal=57%
GO_POSITIVE_REGULATION_OF_DNA_RECOMBINATION	GO_POSITIVE_REGULATION_OF_DNA_RECOMBINATION		45	0.636407	1.71077	0	0.001232	0.762	6257	tags=56%, list=11%, signal=62%
GO_UBIQUITIN_LIKE_PROTEIN_CONJUGATING_ENZYME_BINDING	GO_UBIQUITIN_LIKE_PROTEIN_CONJUGATING_ENZYME_BINDING		39	0.631354	1.71071	0	0.00123254	0.763	11559	tags=64%, list=20%, signal=81%
GO_PROTEIN_SERINE_THREONINE_KINASE_INHIBITOR_ACTIVITY	GO_PROTEIN_SERINE_THREONINE_KINASE_INHIBITOR_ACTIVITY		31	0.653084	1.71018	0	0.00123731	0.765	10616	tags=55%, list=19%, signal=67%
GO_CLATHRIN_VESICLE_COAT	GO_CLATHRIN_VESICLE_COAT		29	0.667925	1.7099	0.00213675	0.00123952	0.767	13467	tags=72%, list=24%, signal=95%
GO_PROTEIN_LOCALIZATION_TO_GOLGI_APPARATUS	GO_PROTEIN_LOCALIZATION_TO_GOLGI_APPARATUS		28	0.659298	1.70979	0.0010627	0.00124005	0.767	6740	tags=54%, list=12%, signal=61%
GO_NUCLEOTIDE_BINDING_DOMAIN_LEUCINE_RICH_REPEAT_CONTAINING_RECEPTOR_SIGNALING_PATHWAY	GO_NUCLEOTIDE_BINDING_DOMAIN_LEUCINE_RICH_REPEAT_CONTAINING_RECEPTOR_SIGNALING_PATHWAY		38	0.636883	1.70942	0	0.00124819	0.769	8400	tags=53%, list=15%, signal=62%
GO_ENDOPLASMIC_RETICULUM_SUBCOMPARTMENT	GO_ENDOPLASMIC_RETICULUM_SUBCOMPARTMENT		26	0.674707	1.70855	0.00212766	0.00125376	0.77	14379	tags=77%, list=25%, signal=103%
GO_REGULATION_OF_CELL_AGING	GO_REGULATION_OF_CELL_AGING		54	0.612412	1.70737	0	0.00127535	0.776	11078	tags=52%, list=20%, signal=64%
GO_DNA_DIRECTED_DNA_POLYMERASE_ACTIVITY	GO_DNA_DIRECTED_DNA_POLYMERASE_ACTIVITY		24	0.679697	1.70706	0.00214133	0.00128005	0.777	15229	tags=79%, list=27%, signal=108%
GO_ORGANELLE_SUBCOMPARTMENT	GO_ORGANELLE_SUBCOMPARTMENT		387	0.564407	1.7069	0	0.00128221	0.777	12476	tags=53%, list=22%, signal=67%
GO_REGULATION_OF_DNA_TEMPLATED_TRANSCRIPTION_INITIATION	GO_REGULATION_OF_DNA_TEMPLATED_TRANSCRIPTION_INITIATION		46	0.631119	1.70651	0	0.00128857	0.779	7582	tags=52%, list=13%, signal=60%
GO_POSITIVE_REGULATION_OF_TRANSCRIPTION_INITIATION_FROM_RNA_POLYMERASE_II_PROMOTER	GO_POSITIVE_REGULATION_OF_TRANSCRIPTION_INITIATION_FROM_RNA_POLYMERASE_II_PROMOTER		31	0.65131	1.70626	0	0.00129409	0.78	7472	tags=58%, list=13%, signal=67%
GO_TBP_CLASS_PROTEIN_BINDING	GO_TBP_CLASS_PROTEIN_BINDING		26	0.680119	1.70549	0	0.00130631	0.785	11261	tags=73%, list=20%, signal=91%
GO_RIBONUCLEASE_ACTIVITY	GO_RIBONUCLEASE_ACTIVITY		113	0.586335	1.70531	0	0.00130928	0.785	9088	tags=50%, list=16%, signal=59%
GO_VIRAL_RELEASE_FROM_HOST_CELL	GO_VIRAL_RELEASE_FROM_HOST_CELL		34	0.655534	1.70516	0.00106157	0.00131224	0.787	10696	tags=59%, list=19%, signal=73%
GO_NEGATIVE_REGULATION_OF_NUCLEOCYTOPLASMIC_TRANSPORT	GO_NEGATIVE_REGULATION_OF_NUCLEOCYTOPLASMIC_TRANSPORT		21	0.703525	1.70475	0	0.00132106	0.791	11027	tags=57%, list=20%, signal=71%
GO_KINASE_ACTIVATOR_ACTIVITY	GO_KINASE_ACTIVATOR_ACTIVITY		89	0.594348	1.70464	0	0.00132067	0.791	9107	tags=53%, list=16%, signal=63%
GO_COPII_COATED_VESICLE_BUDDING	GO_COPII_COATED_VESICLE_BUDDING		73	0.608269	1.70462	0.0010101	0.00131943	0.791	7464	tags=45%, list=13%, signal=52%
GO_2_OXOGLUTARATE_DEPENDENT_DIOXYGENASE_ACTIVITY	GO_2_OXOGLUTARATE_DEPENDENT_DIOXYGENASE_ACTIVITY		46	0.629398	1.70439	0	0.00132238	0.791	13257	tags=67%, list=23%, signal=88%
GO_DISORDERED_DOMAIN_SPECIFIC_BINDING	GO_DISORDERED_DOMAIN_SPECIFIC_BINDING		35	0.646561	1.70435	0	0.00132282	0.792	8404	tags=57%, list=15%, signal=67%
GO_BLOC_1_COMPLEX	GO_BLOC_1_COMPLEX		15	0.734778	1.70411	0.00226501	0.00132993	0.793	9433	tags=80%, list=17%, signal=96%
GO_CELLULAR_RESPONSE_TO_LIGHT_STIMULUS	GO_CELLULAR_RESPONSE_TO_LIGHT_STIMULUS		128	0.581389	1.70339	0	0.00133868	0.795	12088	tags=52%, list=21%, signal=65%
GO_CELLULAR_SENESCENCE	GO_CELLULAR_SENESCENCE		73	0.602669	1.70306	0	0.00134743	0.796	10886	tags=52%, list=19%, signal=64%
GO_INTRINSIC_COMPONENT_OF_MITOCHONDRIAL_MEMBRANE	GO_INTRINSIC_COMPONENT_OF_MITOCHONDRIAL_MEMBRANE		81	0.597351	1.7027	0	0.00135116	0.798	12296	tags=56%, list=22%, signal=71%
GO_DNA_BINDING_TRANSCRIPTION_FACTOR_BINDING	GO_DNA_BINDING_TRANSCRIPTION_FACTOR_BINDING		347	0.565033	1.70235	0	0.00135822	0.799	8994	tags=48%, list=16%, signal=57%
GO_PYRIMIDINE_NUCLEOTIDE_METABOLIC_PROCESS	GO_PYRIMIDINE_NUCLEOTIDE_METABOLIC_PROCESS		46	0.624813	1.70196	0	0.00136525	0.801	13221	tags=70%, list=23%, signal=91%
GO_DNA_METHYLATION_DEPENDENT_HETEROCHROMATIN_ASSEMBLY	GO_DNA_METHYLATION_DEPENDENT_HETEROCHROMATIN_ASSEMBLY		20	0.709387	1.70141	0	0.00137477	0.803	8956	tags=65%, list=16%, signal=77%
GO_REGULATION_OF_INTRINSIC_APOPTOTIC_SIGNALING_PATHWAY	GO_REGULATION_OF_INTRINSIC_APOPTOTIC_SIGNALING_PATHWAY		163	0.57698	1.7011	0	0.00137599	0.804	13774	tags=59%, list=24%, signal=78%
GO_NEGATIVE_REGULATION_OF_CELLULAR_CATABOLIC_PROCESS	GO_NEGATIVE_REGULATION_OF_CELLULAR_CATABOLIC_PROCESS		261	0.565605	1.70064	0	0.0013896	0.807	13011	tags=56%, list=23%, signal=72%
GO_TRNA_WOBBLE_BASE_MODIFICATION	GO_TRNA_WOBBLE_BASE_MODIFICATION		22	0.681932	1.70033	0.00109051	0.00139327	0.808	12857	tags=77%, list=23%, signal=100%
GO_NEGATIVE_REGULATION_OF_CHROMATIN_ORGANIZATION	GO_NEGATIVE_REGULATION_OF_CHROMATIN_ORGANIZATION		64	0.610322	1.69998	0	0.0014019	0.809	12757	tags=58%, list=23%, signal=75%
GO_BLASTOCYST_GROWTH	GO_BLASTOCYST_GROWTH		20	0.705045	1.6995	0	0.00141956	0.812	4828	tags=55%, list=9%, signal=60%
GO_REGULATION_OF_CHROMATIN_ASSEMBLY	GO_REGULATION_OF_CHROMATIN_ASSEMBLY		21	0.689793	1.69948	0.00218818	0.00141908	0.812	8956	tags=57%, list=16%, signal=68%
GO_SOMATIC_DIVERSIFICATION_OF_IMMUNE_RECEPTORS	GO_SOMATIC_DIVERSIFICATION_OF_IMMUNE_RECEPTORS		77	0.6012	1.69937	0	0.00142106	0.812	8546	tags=51%, list=15%, signal=60%
GO_ACTIVATION_OF_CYSTEINE_TYPE_ENDOPEPTIDASE_ACTIVITY	GO_ACTIVATION_OF_CYSTEINE_TYPE_ENDOPEPTIDASE_ACTIVITY		15	0.734384	1.69904	0.00228833	0.00142716	0.814	12079	tags=60%, list=21%, signal=76%
GO_DNA_MODIFICATION	GO_DNA_MODIFICATION		116	0.587201	1.69893	0	0.00142914	0.816	7582	tags=45%, list=13%, signal=52%
GO_REGULATION_OF_PROTEIN_CATABOLIC_PROCESS	GO_REGULATION_OF_PROTEIN_CATABOLIC_PROCESS		395	0.561149	1.69827	0	0.00143848	0.817	13011	tags=56%, list=23%, signal=72%
GO_GALACTOSYLTRANSFERASE_ACTIVITY	GO_GALACTOSYLTRANSFERASE_ACTIVITY		27	0.663076	1.69774	0	0.00144865	0.819	9305	tags=52%, list=16%, signal=62%
GO_PURINE_NUCLEOSIDE_MONOPHOSPHATE_METABOLIC_PROCESS	GO_PURINE_NUCLEOSIDE_MONOPHOSPHATE_METABOLIC_PROCESS		40	0.629873	1.6968	0	0.00147355	0.825	8711	tags=52%, list=15%, signal=62%
GO_MODULATION_BY_SYMBIONT_OF_HOST_CELLULAR_PROCESS	GO_MODULATION_BY_SYMBIONT_OF_HOST_CELLULAR_PROCESS		26	0.677127	1.69518	0	0.00151723	0.832	11397	tags=69%, list=20%, signal=87%
GO_NEURAL_TUBE_DEVELOPMENT	GO_NEURAL_TUBE_DEVELOPMENT		163	0.570547	1.69508	0	0.00151829	0.833	14767	tags=62%, list=26%, signal=84%
GO_PROTEIN_PEPTIDYL_PROLYL_ISOMERIZATION	GO_PROTEIN_PEPTIDYL_PROLYL_ISOMERIZATION		43	0.629411	1.69501	0	0.00151854	0.833	11002	tags=53%, list=19%, signal=66%
GO_POSITIVE_REGULATION_OF_PROTEIN_POLYMERIZATION	GO_POSITIVE_REGULATION_OF_PROTEIN_POLYMERIZATION		137	0.579249	1.69478	0	0.00152368	0.833	8188	tags=47%, list=14%, signal=55%
GO_TRANS_GOLGI_NETWORK_MEMBRANE	GO_TRANS_GOLGI_NETWORK_MEMBRANE		91	0.588168	1.6938	0	0.00154515	0.839	10069	tags=53%, list=18%, signal=64%
GO_POSITIVE_REGULATION_OF_G1_S_TRANSITION_OF_MITOTIC_CELL_CYCLE	GO_POSITIVE_REGULATION_OF_G1_S_TRANSITION_OF_MITOTIC_CELL_CYCLE		47	0.617433	1.69341	0	0.0015527	0.84	5819	tags=36%, list=10%, signal=40%
GO_POSITIVE_REGULATION_BY_HOST_OF_VIRAL_TRANSCRIPTION	GO_POSITIVE_REGULATION_BY_HOST_OF_VIRAL_TRANSCRIPTION		17	0.719228	1.69274	0.00220022	0.00156593	0.844	5132	tags=65%, list=9%, signal=71%
GO_NEGATIVE_REGULATION_OF_MACROAUTOPHAGY	GO_NEGATIVE_REGULATION_OF_MACROAUTOPHAGY		34	0.652151	1.69174	0	0.00159301	0.848	12999	tags=65%, list=23%, signal=84%
GO_ENDOPLASMIC_RETICULUM_TUBULAR_NETWORK	GO_ENDOPLASMIC_RETICULUM_TUBULAR_NETWORK		22	0.688747	1.69168	0	0.00159319	0.849	14379	tags=82%, list=25%, signal=110%
GO_NUCLEOSIDE_TRIPHOSPHATE_METABOLIC_PROCESS	GO_NUCLEOSIDE_TRIPHOSPHATE_METABOLIC_PROCESS		110	0.591373	1.69123	0	0.00160557	0.85	11307	tags=51%, list=20%, signal=64%
GO_MITOCHONDRIAL_GENOME_MAINTENANCE	GO_MITOCHONDRIAL_GENOME_MAINTENANCE		23	0.680913	1.6909	0	0.00161547	0.854	6808	tags=57%, list=12%, signal=64%
GO_STEROID_HORMONE_RECEPTOR_BINDING	GO_STEROID_HORMONE_RECEPTOR_BINDING		81	0.590568	1.6904	0	0.00163182	0.858	9373	tags=56%, list=17%, signal=67%
GO_GOLGI_TO_PLASMA_MEMBRANE_PROTEIN_TRANSPORT	GO_GOLGI_TO_PLASMA_MEMBRANE_PROTEIN_TRANSPORT		40	0.632358	1.69026	0.00103734	0.00163359	0.858	10232	tags=58%, list=18%, signal=70%
GO_PROTEIN_SERINE_THREONINE_TYROSINE_KINASE_ACTIVITY	GO_PROTEIN_SERINE_THREONINE_TYROSINE_KINASE_ACTIVITY		45	0.625342	1.6902	0	0.00163292	0.858	13822	tags=62%, list=24%, signal=82%
GO_LIPOPROTEIN_BIOSYNTHETIC_PROCESS	GO_LIPOPROTEIN_BIOSYNTHETIC_PROCESS		98	0.589767	1.69016	0	0.00163145	0.858	10232	tags=54%, list=18%, signal=66%
GO_ENDOPLASMIC_RETICULUM_TUBULAR_NETWORK_ORGANIZATION	GO_ENDOPLASMIC_RETICULUM_TUBULAR_NETWORK_ORGANIZATION		18	0.709145	1.6897	0.00221729	0.00164453	0.859	12476	tags=83%, list=22%, signal=107%
GO_ENDOPLASMIC_RETICULUM_UNFOLDED_PROTEIN_RESPONSE	GO_ENDOPLASMIC_RETICULUM_UNFOLDED_PROTEIN_RESPONSE		125	0.583022	1.68969	0	0.00164305	0.859	17448	tags=68%, list=31%, signal=98%
GO_RNA_SURVEILLANCE	GO_RNA_SURVEILLANCE		15	0.734506	1.68777	0.00225479	0.00169718	0.867	13841	tags=93%, list=24%, signal=124%
GO_DYNEIN_COMPLEX	GO_DYNEIN_COMPLEX		53	0.618473	1.68742	0	0.00170934	0.87	11245	tags=55%, list=20%, signal=68%
GO_NUCLEOTIDE_SUGAR_BIOSYNTHETIC_PROCESS	GO_NUCLEOTIDE_SUGAR_BIOSYNTHETIC_PROCESS		23	0.673303	1.68735	0	0.00171102	0.871	9922	tags=61%, list=18%, signal=74%
GO_REGULATION_OF_GENERATION_OF_PRECURSOR_METABOLITES_AND_ENERGY	GO_REGULATION_OF_GENERATION_OF_PRECURSOR_METABOLITES_AND_ENERGY		162	0.571225	1.6873	0	0.00171029	0.871	6880	tags=40%, list=12%, signal=46%
GO_INTRACELLULAR_ESTROGEN_RECEPTOR_SIGNALING_PATHWAY	GO_INTRACELLULAR_ESTROGEN_RECEPTOR_SIGNALING_PATHWAY		57	0.603512	1.687	0	0.00171197	0.871	10314	tags=53%, list=18%, signal=64%
GO_NUCLEOSIDE_TRIPHOSPHATE_BIOSYNTHETIC_PROCESS	GO_NUCLEOSIDE_TRIPHOSPHATE_BIOSYNTHETIC_PROCESS		82	0.58733	1.68696	0	0.00171043	0.871	10449	tags=48%, list=18%, signal=58%
GO_COHESIN_COMPLEX	GO_COHESIN_COMPLEX		15	0.738575	1.68688	0.00111982	0.0017105	0.872	8085	tags=80%, list=14%, signal=93%
GO_POSITIVE_REGULATION_OF_CILIUM_ASSEMBLY	GO_POSITIVE_REGULATION_OF_CILIUM_ASSEMBLY		24	0.674565	1.68682	0	0.00170897	0.872	12620	tags=71%, list=22%, signal=91%
GO_NEGATIVE_REGULATION_OF_UBIQUITIN_PROTEIN_TRANSFERASE_ACTIVITY	GO_NEGATIVE_REGULATION_OF_UBIQUITIN_PROTEIN_TRANSFERASE_ACTIVITY		16	0.722406	1.6862	0.0010989	0.00172184	0.875	7213	tags=69%, list=13%, signal=79%
GO_CILIARY_PLASM	GO_CILIARY_PLASM		122	0.578116	1.68587	0	0.0017299	0.877	11943	tags=52%, list=21%, signal=66%
GO_PROTEIN_TARGETING_TO_LYSOSOME	GO_PROTEIN_TARGETING_TO_LYSOSOME		22	0.68402	1.68528	0	0.00174674	0.882	8822	tags=64%, list=16%, signal=75%
GO_KINASE_REGULATOR_ACTIVITY	GO_KINASE_REGULATOR_ACTIVITY		214	0.567158	1.68517	0	0.00174917	0.884	13382	tags=57%, list=24%, signal=74%
GO_EPITHELIAL_TUBE_FORMATION	GO_EPITHELIAL_TUBE_FORMATION		133	0.577039	1.68486	0	0.00176356	0.885	13604	tags=59%, list=24%, signal=78%
GO_PROTEIN_K63_LINKED_UBIQUITINATION	GO_PROTEIN_K63_LINKED_UBIQUITINATION		57	0.597611	1.68476	0	0.00176598	0.885	10990	tags=54%, list=19%, signal=67%
GO_POSITIVE_REGULATION_OF_PROTEIN_LOCALIZATION_TO_MEMBRANE	GO_POSITIVE_REGULATION_OF_PROTEIN_LOCALIZATION_TO_MEMBRANE		126	0.577361	1.68429	0	0.00178191	0.886	13652	tags=60%, list=24%, signal=79%
GO_PYRUVATE_METABOLIC_PROCESS	GO_PYRUVATE_METABOLIC_PROCESS		152	0.57036	1.68398	0	0.00179385	0.888	11509	tags=55%, list=20%, signal=68%
GO_PROTEIN_DEPOLYMERIZATION	GO_PROTEIN_DEPOLYMERIZATION		115	0.578552	1.68326	0	0.00182168	0.89	8984	tags=46%, list=16%, signal=55%
GO_LAMELLIPODIUM	GO_LAMELLIPODIUM		201	0.565716	1.68321	0	0.00182086	0.89	11511	tags=55%, list=20%, signal=68%
GO_RETINOID_X_RECEPTOR_BINDING	GO_RETINOID_X_RECEPTOR_BINDING		18	0.707391	1.68316	0	0.00182004	0.89	6203	tags=50%, list=11%, signal=56%
GO_PHOSPHOLIPID_TRANSFER_ACTIVITY	GO_PHOSPHOLIPID_TRANSFER_ACTIVITY		22	0.684598	1.68218	0.00108108	0.00184856	0.891	9099	tags=59%, list=16%, signal=70%
GO_CYTOSOLIC_SMALL_RIBOSOMAL_SUBUNIT	GO_CYTOSOLIC_SMALL_RIBOSOMAL_SUBUNIT		47	0.617042	1.68214	0	0.00184772	0.891	14381	tags=77%, list=25%, signal=103%
GO_ORGANELLE_MEMBRANE_FUSION	GO_ORGANELLE_MEMBRANE_FUSION		106	0.585646	1.68173	0	0.00185953	0.892	11688	tags=53%, list=21%, signal=66%
GO_NEGATIVE_REGULATION_OF_CELLULAR_AMIDE_METABOLIC_PROCESS	GO_NEGATIVE_REGULATION_OF_CELLULAR_AMIDE_METABOLIC_PROCESS		218	0.560615	1.68141	0	0.00187054	0.895	9819	tags=39%, list=17%, signal=48%
GO_INTRINSIC_APOPTOTIC_SIGNALING_PATHWAY	GO_INTRINSIC_APOPTOTIC_SIGNALING_PATHWAY		287	0.566708	1.68104	0	0.00187995	0.898	12079	tags=52%, list=21%, signal=66%
GO_REGULATION_OF_DNA_METHYLATION	GO_REGULATION_OF_DNA_METHYLATION		26	0.658882	1.6808	0.0021322	0.00188382	0.899	7342	tags=54%, list=13%, signal=62%
GO_MIDBODY_ABSCISSION	GO_MIDBODY_ABSCISSION		17	0.718431	1.68077	0.00112486	0.00188374	0.899	11415	tags=71%, list=20%, signal=88%
GO_RESPONSE_TO_TOPOLOGICALLY_INCORRECT_PROTEIN	GO_RESPONSE_TO_TOPOLOGICALLY_INCORRECT_PROTEIN		204	0.566998	1.68009	0	0.00190491	0.9	14414	tags=59%, list=26%, signal=79%
GO_NEGATIVE_REGULATION_OF_AUTOPHAGY	GO_NEGATIVE_REGULATION_OF_AUTOPHAGY		84	0.589023	1.67979	0	0.00191347	0.9	13011	tags=58%, list=23%, signal=76%
GO_MEIOTIC_CHROMOSOME_SEPARATION	GO_MEIOTIC_CHROMOSOME_SEPARATION		25	0.673588	1.67971	0	0.00191573	0.9	13565	tags=80%, list=24%, signal=105%
GO_ENDODEOXYRIBONUCLEASE_ACTIVITY	GO_ENDODEOXYRIBONUCLEASE_ACTIVITY		40	0.627389	1.67953	0	0.00192189	0.902	11885	tags=65%, list=21%, signal=82%
GO_POSITIVE_REGULATION_OF_UBIQUITIN_DEPENDENT_PROTEIN_CATABOLIC_PROCESS	GO_POSITIVE_REGULATION_OF_UBIQUITIN_DEPENDENT_PROTEIN_CATABOLIC_PROCESS		102	0.578622	1.67946	0	0.001921	0.903	14428	tags=63%, list=26%, signal=84%
GO_SCHWANN_CELL_DEVELOPMENT	GO_SCHWANN_CELL_DEVELOPMENT		31	0.649048	1.67937	0	0.0019248	0.904	10521	tags=52%, list=19%, signal=63%
GO_CRISTAE_FORMATION	GO_CRISTAE_FORMATION		35	0.636536	1.67925	0	0.00193174	0.907	13369	tags=60%, list=24%, signal=79%
GO_REGULATION_OF_NUCLEAR_CELL_CYCLE_DNA_REPLICATION	GO_REGULATION_OF_NUCLEAR_CELL_CYCLE_DNA_REPLICATION		17	0.700287	1.67899	0.00220751	0.00193709	0.908	6994	tags=59%, list=12%, signal=67%
GO_MITOCHONDRIAL_PROTEIN_COMPLEX	GO_MITOCHONDRIAL_PROTEIN_COMPLEX		265	0.560526	1.67829	0	0.00195966	0.912	11701	tags=47%, list=21%, signal=59%
GO_PRODUCTION_OF_SMALL_RNA_INVOLVED_IN_GENE_SILENCING_BY_RNA	GO_PRODUCTION_OF_SMALL_RNA_INVOLVED_IN_GENE_SILENCING_BY_RNA		54	0.608546	1.67814	0	0.00196655	0.913	8952	tags=52%, list=16%, signal=62%
GO_REGULATION_OF_PROTEIN_LOCALIZATION_TO_MEMBRANE	GO_REGULATION_OF_PROTEIN_LOCALIZATION_TO_MEMBRANE		193	0.564275	1.67753	0	0.00198592	0.913	10907	tags=50%, list=19%, signal=61%
GO_REGULATION_OF_FIBROBLAST_MIGRATION	GO_REGULATION_OF_FIBROBLAST_MIGRATION		34	0.632349	1.67698	0.00104167	0.0020037	0.917	9757	tags=50%, list=17%, signal=60%
GO_SYNAPTIC_VESICLE_CYTOSKELETAL_TRANSPORT	GO_SYNAPTIC_VESICLE_CYTOSKELETAL_TRANSPORT		19	0.707064	1.67634	0.00222717	0.00202221	0.918	13027	tags=84%, list=23%, signal=109%
GO_VENTRICULAR_SYSTEM_DEVELOPMENT	GO_VENTRICULAR_SYSTEM_DEVELOPMENT		32	0.64832	1.67628	0	0.00202279	0.919	10132	tags=53%, list=18%, signal=65%
GO_REGULATION_OF_INTRACELLULAR_ESTROGEN_RECEPTOR_SIGNALING_PATHWAY	GO_REGULATION_OF_INTRACELLULAR_ESTROGEN_RECEPTOR_SIGNALING_PATHWAY		39	0.624952	1.67611	0	0.00202414	0.919	11397	tags=59%, list=20%, signal=74%
GO_ENDONUCLEASE_ACTIVITY	GO_ENDONUCLEASE_ACTIVITY		122	0.573491	1.67606	0	0.00202395	0.919	12082	tags=56%, list=21%, signal=71%
GO_POSITIVE_REGULATION_OF_NEURON_APOPTOTIC_PROCESS	GO_POSITIVE_REGULATION_OF_NEURON_APOPTOTIC_PROCESS		59	0.599224	1.67451	0	0.00207036	0.921	6449	tags=39%, list=11%, signal=44%
GO_PROTEIN_MATURATION_BY_IRON_SULFUR_CLUSTER_TRANSFER	GO_PROTEIN_MATURATION_BY_IRON_SULFUR_CLUSTER_TRANSFER		15	0.718728	1.67394	0.00230947	0.00209262	0.924	4925	tags=47%, list=9%, signal=51%
GO_POSITIVE_REGULATION_OF_PROTEOLYSIS_INVOLVED_IN_CELLULAR_PROTEIN_CATABOLIC_PROCESS	GO_POSITIVE_REGULATION_OF_PROTEOLYSIS_INVOLVED_IN_CELLULAR_PROTEIN_CATABOLIC_PROCESS		126	0.570364	1.67357	0	0.0021071	0.925	14428	tags=63%, list=26%, signal=85%
GO_PHOSPHOPROTEIN_BINDING	GO_PHOSPHOPROTEIN_BINDING		85	0.586725	1.67341	0	0.00210915	0.926	10591	tags=53%, list=19%, signal=65%
GO_NEGATIVE_REGULATION_OF_PROTEIN_CATABOLIC_PROCESS	GO_NEGATIVE_REGULATION_OF_PROTEIN_CATABOLIC_PROCESS		132	0.571471	1.67337	0	0.00211041	0.927	14804	tags=59%, list=26%, signal=80%
GO_LATERAL_PLASMA_MEMBRANE	GO_LATERAL_PLASMA_MEMBRANE		65	0.598982	1.67322	0	0.002114	0.928	8802	tags=46%, list=16%, signal=55%
GO_MEMBRANE_FISSION	GO_MEMBRANE_FISSION		15	0.723961	1.67287	0	0.002123	0.93	7099	tags=67%, list=13%, signal=76%
GO_NCRNA_CATABOLIC_PROCESS	GO_NCRNA_CATABOLIC_PROCESS		38	0.634285	1.6727	0	0.00212812	0.932	14511	tags=71%, list=26%, signal=96%
GO_REGULATION_OF_PROTEIN_CONTAINING_COMPLEX_ASSEMBLY	GO_REGULATION_OF_PROTEIN_CONTAINING_COMPLEX_ASSEMBLY		445	0.55133	1.67222	0	0.00213785	0.933	9909	tags=49%, list=18%, signal=58%
GO_VITAMIN_D_RECEPTOR_BINDING	GO_VITAMIN_D_RECEPTOR_BINDING		15	0.727479	1.672	0.00114155	0.00214757	0.935	5132	tags=60%, list=9%, signal=66%
GO_REGULATION_OF_NUCLEOTIDE_METABOLIC_PROCESS	GO_REGULATION_OF_NUCLEOTIDE_METABOLIC_PROCESS		122	0.572774	1.67108	0	0.002185	0.939	12152	tags=53%, list=22%, signal=68%
GO_VIRAL_LIFE_CYCLE	GO_VIRAL_LIFE_CYCLE		341	0.554388	1.67096	0	0.00218619	0.939	8966	tags=45%, list=16%, signal=53%
GO_PALLIUM_DEVELOPMENT	GO_PALLIUM_DEVELOPMENT		170	0.564329	1.67089	0	0.00218585	0.939	10722	tags=49%, list=19%, signal=60%
GO_PROTEIN_LOCALIZATION_TO_LYSOSOME	GO_PROTEIN_LOCALIZATION_TO_LYSOSOME		43	0.620037	1.67061	0	0.00219628	0.939	9852	tags=58%, list=17%, signal=70%
GO_TRANSFERRIN_TRANSPORT	GO_TRANSFERRIN_TRANSPORT		36	0.636751	1.67058	0	0.00219593	0.939	11952	tags=61%, list=21%, signal=77%
GO_RIBONUCLEOSIDE_MONOPHOSPHATE_METABOLIC_PROCESS	GO_RIBONUCLEOSIDE_MONOPHOSPHATE_METABOLIC_PROCESS		51	0.605739	1.67045	0	0.00219865	0.94	8398	tags=51%, list=15%, signal=60%
GO_ACID_AMINO_ACID_LIGASE_ACTIVITY	GO_ACID_AMINO_ACID_LIGASE_ACTIVITY		21	0.684352	1.67013	0.00108932	0.00220443	0.941	11391	tags=57%, list=20%, signal=72%
GO_GTPASE_ACTIVITY	GO_GTPASE_ACTIVITY		325	0.555772	1.66979	0	0.00221172	0.942	10066	tags=48%, list=18%, signal=58%
GO_U1_SNRNP	GO_U1_SNRNP		35	0.634837	1.66959	0.00105485	0.00221824	0.942	10349	tags=49%, list=18%, signal=59%
GO_GENERAL_TRANSCRIPTION_INITIATION_FACTOR_ACTIVITY	GO_GENERAL_TRANSCRIPTION_INITIATION_FACTOR_ACTIVITY		43	0.619347	1.66946	0	0.00221865	0.942	13427	tags=65%, list=24%, signal=85%
GO_MICROTUBULE_BUNDLE_FORMATION	GO_MICROTUBULE_BUNDLE_FORMATION		100	0.578117	1.66941	0	0.00221905	0.942	11935	tags=53%, list=21%, signal=67%
GO_REGULATION_OF_INTRINSIC_APOPTOTIC_SIGNALING_PATHWAY_IN_RESPONSE_TO_DNA_DAMAGE_BY_P53_CLASS_MEDIATOR	GO_REGULATION_OF_INTRINSIC_APOPTOTIC_SIGNALING_PATHWAY_IN_RESPONSE_TO_DNA_DAMAGE_BY_P53_CLASS_MEDIATOR		18	0.693993	1.668	0.00226757	0.00227974	0.946	8308	tags=61%, list=15%, signal=72%
GO_MITOCHONDRIAL_CALCIUM_ION_TRANSMEMBRANE_TRANSPORT	GO_MITOCHONDRIAL_CALCIUM_ION_TRANSMEMBRANE_TRANSPORT		25	0.656203	1.66795	0.00213675	0.00227857	0.946	4722	tags=36%, list=8%, signal=39%
GO_REGULATION_OF_POSTSYNAPTIC_MEMBRANE_NEUROTRANSMITTER_RECEPTOR_LEVELS	GO_REGULATION_OF_POSTSYNAPTIC_MEMBRANE_NEUROTRANSMITTER_RECEPTOR_LEVELS		67	0.59014	1.6679	0	0.00227891	0.946	10907	tags=48%, list=19%, signal=59%
GO_OUTER_MEMBRANE	GO_OUTER_MEMBRANE		219	0.556999	1.66755	0	0.00228992	0.947	12059	tags=52%, list=21%, signal=66%
GO_NUCLEAR_INNER_MEMBRANE	GO_NUCLEAR_INNER_MEMBRANE		60	0.598443	1.66681	0	0.00231459	0.95	4382	tags=40%, list=8%, signal=43%
GO_KINESIN_BINDING	GO_KINESIN_BINDING		43	0.619208	1.66678	0.00102249	0.00231263	0.95	6768	tags=49%, list=12%, signal=55%
GO_PODOSOME_ASSEMBLY	GO_PODOSOME_ASSEMBLY		19	0.694432	1.66658	0.00656455	0.00231749	0.951	9759	tags=63%, list=17%, signal=76%
GO_POSITIVE_REGULATION_OF_CELLULAR_PROTEIN_CATABOLIC_PROCESS	GO_POSITIVE_REGULATION_OF_CELLULAR_PROTEIN_CATABOLIC_PROCESS		148	0.562688	1.66636	0	0.00232689	0.952	14600	tags=62%, list=26%, signal=84%
GO_REGULATION_OF_TYPE_I_INTERFERON_MEDIATED_SIGNALING_PATHWAY	GO_REGULATION_OF_TYPE_I_INTERFERON_MEDIATED_SIGNALING_PATHWAY		34	0.636852	1.6662	0	0.0023325	0.952	8127	tags=53%, list=14%, signal=62%
GO_DNA_LIGATION	GO_DNA_LIGATION		17	0.702725	1.66584	0.00224719	0.00234341	0.952	6408	tags=59%, list=11%, signal=66%
GO_EPHRIN_RECEPTOR_SIGNALING_PATHWAY	GO_EPHRIN_RECEPTOR_SIGNALING_PATHWAY		87	0.578506	1.66476	0	0.00238906	0.954	11708	tags=56%, list=21%, signal=71%
GO_PHAGOPHORE_ASSEMBLY_SITE_MEMBRANE	GO_PHAGOPHORE_ASSEMBLY_SITE_MEMBRANE		16	0.712271	1.66442	0.00462428	0.0024029	0.955	12749	tags=75%, list=23%, signal=97%
GO_PEPTIDYL_SERINE_MODIFICATION	GO_PEPTIDYL_SERINE_MODIFICATION		332	0.552563	1.66415	0	0.00241068	0.955	10038	tags=47%, list=18%, signal=57%
GO_LAMELLIPODIUM_MORPHOGENESIS	GO_LAMELLIPODIUM_MORPHOGENESIS		17	0.702481	1.66343	0.00224972	0.0024426	0.955	14802	tags=76%, list=26%, signal=104%
GO_PHOSPHATIDYLINOSITOL_DEPHOSPHORYLATION	GO_PHOSPHATIDYLINOSITOL_DEPHOSPHORYLATION		31	0.64551	1.66309	0	0.0024511	0.955	8984	tags=58%, list=16%, signal=69%
GO_REGULATION_OF_INTRINSIC_APOPTOTIC_SIGNALING_PATHWAY_BY_P53_CLASS_MEDIATOR	GO_REGULATION_OF_INTRINSIC_APOPTOTIC_SIGNALING_PATHWAY_BY_P53_CLASS_MEDIATOR		30	0.642296	1.66301	0.00316122	0.00245055	0.955	13152	tags=63%, list=23%, signal=82%
GO_RECEPTOR_LOCALIZATION_TO_SYNAPSE	GO_RECEPTOR_LOCALIZATION_TO_SYNAPSE		56	0.600042	1.66283	0	0.00245301	0.955	12648	tags=50%, list=22%, signal=64%
GO_DNA_REPLICATION_FACTOR_A_COMPLEX	GO_DNA_REPLICATION_FACTOR_A_COMPLEX		15	0.727322	1.66269	0.00115875	0.0024547	0.955	5969	tags=60%, list=11%, signal=67%
GO_RRNA_CONTAINING_RIBONUCLEOPROTEIN_COMPLEX_EXPORT_FROM_NUCLEUS	GO_RRNA_CONTAINING_RIBONUCLEOPROTEIN_COMPLEX_EXPORT_FROM_NUCLEUS		15	0.725984	1.66196	0.00334821	0.00248572	0.957	7354	tags=67%, list=13%, signal=77%
GO_POSITIVE_REGULATION_OF_PROTEIN_ACETYLATION	GO_POSITIVE_REGULATION_OF_PROTEIN_ACETYLATION		43	0.620779	1.66186	0	0.00248739	0.957	10808	tags=58%, list=19%, signal=72%
GO_REGULATION_OF_MEIOTIC_CELL_CYCLE	GO_REGULATION_OF_MEIOTIC_CELL_CYCLE		51	0.605349	1.66122	0	0.00251007	0.958	13295	tags=59%, list=24%, signal=77%
GO_AXON_EXTENSION	GO_AXON_EXTENSION		123	0.569408	1.66108	0	0.00251173	0.958	14737	tags=59%, list=26%, signal=79%
GO_POSITIVE_REGULATION_OF_DNA_TEMPLATED_TRANSCRIPTION_INITIATION	GO_POSITIVE_REGULATION_OF_DNA_TEMPLATED_TRANSCRIPTION_INITIATION		38	0.627283	1.66086	0	0.0025231	0.958	11048	tags=61%, list=20%, signal=75%
GO_LAMELLIPODIUM_ORGANIZATION	GO_LAMELLIPODIUM_ORGANIZATION		86	0.579545	1.66054	0	0.00253669	0.958	10282	tags=51%, list=18%, signal=62%
GO_PROTEIN_TRANSMEMBRANE_IMPORT_INTO_INTRACELLULAR_ORGANELLE	GO_PROTEIN_TRANSMEMBRANE_IMPORT_INTO_INTRACELLULAR_ORGANELLE		35	0.633705	1.66022	0.00105042	0.00254728	0.958	9000	tags=49%, list=16%, signal=58%
GO_N_TERMINAL_PROTEIN_AMINO_ACID_ACETYLATION	GO_N_TERMINAL_PROTEIN_AMINO_ACID_ACETYLATION		17	0.702806	1.65975	0.00110619	0.00256757	0.959	9860	tags=65%, list=17%, signal=78%
GO_SPINDLE_POLE_CENTROSOME	GO_SPINDLE_POLE_CENTROSOME		15	0.720889	1.65969	0.00566251	0.00257141	0.959	6370	tags=60%, list=11%, signal=68%
GO_HAIR_FOLLICLE_MATURATION	GO_HAIR_FOLLICLE_MATURATION		16	0.715276	1.65948	0	0.00257897	0.96	9603	tags=69%, list=17%, signal=83%
GO_TUBE_FORMATION	GO_TUBE_FORMATION		150	0.562762	1.6589	0	0.00259695	0.962	13604	tags=57%, list=24%, signal=75%
GO_MOLECULAR_ADAPTOR_ACTIVITY	GO_MOLECULAR_ADAPTOR_ACTIVITY		314	0.550869	1.65848	0	0.00261116	0.962	10144	tags=49%, list=18%, signal=59%
GO_REGULATION_OF_PH	GO_REGULATION_OF_PH		103	0.575158	1.65823	0	0.00261866	0.962	12739	tags=51%, list=23%, signal=66%
GO_REGULATION_OF_PROTEIN_LOCALIZATION_TO_SYNAPSE	GO_REGULATION_OF_PROTEIN_LOCALIZATION_TO_SYNAPSE		26	0.655961	1.65811	0	0.00261946	0.962	16737	tags=81%, list=30%, signal=115%
GO_PEPTIDYL_ARGININE_MODIFICATION	GO_PEPTIDYL_ARGININE_MODIFICATION		27	0.65293	1.65775	0.00214592	0.00262768	0.962	9878	tags=52%, list=17%, signal=63%
GO_CHAPERONE_COFACTOR_DEPENDENT_PROTEIN_REFOLDING	GO_CHAPERONE_COFACTOR_DEPENDENT_PROTEIN_REFOLDING		32	0.635968	1.65752	0.00213447	0.00263218	0.962	10594	tags=59%, list=19%, signal=73%
GO_PEPTIDYL_ARGININE_METHYLATION	GO_PEPTIDYL_ARGININE_METHYLATION		15	0.724538	1.65734	0.00227273	0.00263149	0.962	6095	tags=60%, list=11%, signal=67%
GO_POSITIVE_REGULATION_OF_AUTOPHAGY_OF_MITOCHONDRION	GO_POSITIVE_REGULATION_OF_AUTOPHAGY_OF_MITOCHONDRION		21	0.682145	1.65669	0.00440044	0.00265451	0.963	7550	tags=57%, list=13%, signal=66%
GO_MITOCHONDRION_LOCALIZATION	GO_MITOCHONDRION_LOCALIZATION		46	0.609183	1.65636	0	0.00266787	0.964	6678	tags=43%, list=12%, signal=49%
GO_ESTABLISHMENT_OR_MAINTENANCE_OF_BIPOLAR_CELL_POLARITY	GO_ESTABLISHMENT_OR_MAINTENANCE_OF_BIPOLAR_CELL_POLARITY		48	0.608678	1.65624	0	0.00266863	0.964	9759	tags=56%, list=17%, signal=68%
GO_INTRINSIC_COMPONENT_OF_MITOCHONDRIAL_INNER_MEMBRANE	GO_INTRINSIC_COMPONENT_OF_MITOCHONDRIAL_INNER_MEMBRANE		49	0.604988	1.6562	0	0.00266716	0.964	12296	tags=57%, list=22%, signal=73%
GO_PROTEIN_DEMETHYLATION	GO_PROTEIN_DEMETHYLATION		32	0.642175	1.65534	0	0.00270706	0.966	12757	tags=66%, list=23%, signal=85%
GO_MAINTENANCE_OF_CELL_NUMBER	GO_MAINTENANCE_OF_CELL_NUMBER		164	0.562495	1.65494	0	0.00272253	0.966	14386	tags=60%, list=25%, signal=80%
GO_EMBRYONIC_DIGIT_MORPHOGENESIS	GO_EMBRYONIC_DIGIT_MORPHOGENESIS		60	0.595138	1.6549	0	0.00272176	0.966	17350	tags=73%, list=31%, signal=106%
GO_CELL_SUBSTRATE_JUNCTION	GO_CELL_SUBSTRATE_JUNCTION		423	0.54527	1.6548	0	0.00272247	0.966	13075	tags=57%, list=23%, signal=73%
GO_POSITIVE_REGULATION_OF_INTERFERON_BETA_PRODUCTION	GO_POSITIVE_REGULATION_OF_INTERFERON_BETA_PRODUCTION		30	0.64394	1.65442	0	0.00273641	0.967	6408	tags=47%, list=11%, signal=53%
GO_POSITIVE_REGULATION_OF_AXON_EXTENSION	GO_POSITIVE_REGULATION_OF_AXON_EXTENSION		43	0.618354	1.65409	0	0.00274815	0.968	14600	tags=67%, list=26%, signal=91%
GO_AZUROPHIL_GRANULE	GO_AZUROPHIL_GRANULE		154	0.567154	1.65403	0	0.00274957	0.968	10914	tags=47%, list=19%, signal=58%
GO_BLOC_COMPLEX	GO_BLOC_COMPLEX		20	0.683941	1.65149	0.00221484	0.00285524	0.975	9433	tags=70%, list=17%, signal=84%
GO_REGULATION_OF_PROTEIN_CONTAINING_COMPLEX_DISASSEMBLY	GO_REGULATION_OF_PROTEIN_CONTAINING_COMPLEX_DISASSEMBLY		122	0.569813	1.65136	0	0.0028595	0.976	9758	tags=49%, list=17%, signal=59%
GO_POSITIVE_REGULATION_OF_PEPTIDYL_LYSINE_ACETYLATION	GO_POSITIVE_REGULATION_OF_PEPTIDYL_LYSINE_ACETYLATION		33	0.635865	1.65124	0	0.00286229	0.977	14609	tags=70%, list=26%, signal=94%
GO_NUCLEOSIDE_MONOPHOSPHATE_METABOLIC_PROCESS	GO_NUCLEOSIDE_MONOPHOSPHATE_METABOLIC_PROCESS		72	0.584634	1.65119	0	0.00286141	0.977	8711	tags=49%, list=15%, signal=57%
GO_HSP70_PROTEIN_BINDING	GO_HSP70_PROTEIN_BINDING		42	0.6206	1.65115	0	0.00286053	0.978	10594	tags=55%, list=19%, signal=67%
GO_POSITIVE_REGULATION_OF_TYPE_I_INTERFERON_PRODUCTION	GO_POSITIVE_REGULATION_OF_TYPE_I_INTERFERON_PRODUCTION		74	0.584725	1.65071	0	0.00287793	0.979	7973	tags=47%, list=14%, signal=55%
GO_POSITIVE_REGULATION_OF_ATPASE_ACTIVITY	GO_POSITIVE_REGULATION_OF_ATPASE_ACTIVITY		55	0.595501	1.65038	0	0.00288872	0.98	8259	tags=47%, list=15%, signal=55%
GO_GLUCOSYLTRANSFERASE_ACTIVITY	GO_GLUCOSYLTRANSFERASE_ACTIVITY		18	0.689963	1.65014	0.00440529	0.00289879	0.98	11262	tags=78%, list=20%, signal=97%
GO_LOW_DENSITY_LIPOPROTEIN_RECEPTOR_PARTICLE_METABOLIC_PROCESS	GO_LOW_DENSITY_LIPOPROTEIN_RECEPTOR_PARTICLE_METABOLIC_PROCESS		23	0.67292	1.64997	0.00326797	0.00290665	0.98	6203	tags=52%, list=11%, signal=59%
GO_POSITIVE_REGULATION_OF_NEURON_MIGRATION	GO_POSITIVE_REGULATION_OF_NEURON_MIGRATION		16	0.706437	1.64978	0.00337079	0.00291231	0.98	14275	tags=75%, list=25%, signal=100%
GO_NEGATIVE_REGULATION_OF_MICROTUBULE_POLYMERIZATION_OR_DEPOLYMERIZATION	GO_NEGATIVE_REGULATION_OF_MICROTUBULE_POLYMERIZATION_OR_DEPOLYMERIZATION		39	0.614961	1.64966	0	0.00291431	0.981	5614	tags=46%, list=10%, signal=51%
GO_PROTON_TRANSPORTING_TWO_SECTOR_ATPASE_COMPLEX_PROTON_TRANSPORTING_DOMAIN	GO_PROTON_TRANSPORTING_TWO_SECTOR_ATPASE_COMPLEX_PROTON_TRANSPORTING_DOMAIN		24	0.653941	1.6495	0.00108814	0.00291777	0.981	13569	tags=58%, list=24%, signal=77%
GO_PRESPLICEOSOME	GO_PRESPLICEOSOME		17	0.707992	1.64934	0.00342075	0.00292632	0.981	10226	tags=76%, list=18%, signal=93%
GO_REGULATION_OF_RECEPTOR_LOCALIZATION_TO_SYNAPSE	GO_REGULATION_OF_RECEPTOR_LOCALIZATION_TO_SYNAPSE		17	0.704197	1.64866	0.00218341	0.00295736	0.985	12115	tags=71%, list=21%, signal=90%
GO_REGULATION_OF_PODOSOME_ASSEMBLY	GO_REGULATION_OF_PODOSOME_ASSEMBLY		15	0.719193	1.64852	0.00340136	0.00296367	0.985	9759	tags=60%, list=17%, signal=73%
GO_TRNA_5_END_PROCESSING	GO_TRNA_5_END_PROCESSING		16	0.704089	1.64777	0.0022779	0.00299101	0.987	12720	tags=81%, list=23%, signal=105%
GO_NEGATIVE_REGULATION_OF_PROTEIN_LOCALIZATION_TO_NUCLEUS	GO_NEGATIVE_REGULATION_OF_PROTEIN_LOCALIZATION_TO_NUCLEUS		31	0.640797	1.64723	0.00207039	0.00301034	0.987	11103	tags=55%, list=20%, signal=68%
GO_SOMATIC_RECOMBINATION_OF_IMMUNOGLOBULIN_GENE_SEGMENTS	GO_SOMATIC_RECOMBINATION_OF_IMMUNOGLOBULIN_GENE_SEGMENTS		56	0.59676	1.64703	0.00102041	0.00301443	0.987	8546	tags=54%, list=15%, signal=63%
GO_MAP_KINASE_KINASE_KINASE_ACTIVITY	GO_MAP_KINASE_KINASE_KINASE_ACTIVITY		24	0.664995	1.64679	0.00329308	0.00301995	0.987	6561	tags=54%, list=12%, signal=61%
GO_DEACETYLASE_ACTIVITY	GO_DEACETYLASE_ACTIVITY		42	0.611943	1.64667	0	0.00302041	0.987	12881	tags=64%, list=23%, signal=83%
GO_ANATOMICAL_STRUCTURE_HOMEOSTASIS	GO_ANATOMICAL_STRUCTURE_HOMEOSTASIS		469	0.54056	1.64574	0	0.00305986	0.989	9150	tags=44%, list=16%, signal=52%
GO_SNORNA_METABOLIC_PROCESS	GO_SNORNA_METABOLIC_PROCESS		17	0.704801	1.64509	0	0.00308555	0.989	4654	tags=47%, list=8%, signal=51%
GO_RESPIRATORY_CHAIN_COMPLEX_IV_ASSEMBLY	GO_RESPIRATORY_CHAIN_COMPLEX_IV_ASSEMBLY		25	0.647697	1.64487	0.00218341	0.00309317	0.989	6689	tags=52%, list=12%, signal=59%
GO_NEGATIVE_REGULATION_OF_ERBB_SIGNALING_PATHWAY	GO_NEGATIVE_REGULATION_OF_ERBB_SIGNALING_PATHWAY		52	0.597243	1.64441	0	0.00312096	0.99	14275	tags=60%, list=25%, signal=80%
GO_INCLUSION_BODY_ASSEMBLY	GO_INCLUSION_BODY_ASSEMBLY		24	0.661316	1.64432	0.00108342	0.0031242	0.99	8883	tags=50%, list=16%, signal=59%
GO_COP9_SIGNALOSOME	GO_COP9_SIGNALOSOME		36	0.625878	1.64407	0.00103306	0.00313753	0.99	11454	tags=67%, list=20%, signal=84%
GO_PHOSPHATIDYLINOSITOL_BISPHOSPHATE_PHOSPHATASE_ACTIVITY	GO_PHOSPHATIDYLINOSITOL_BISPHOSPHATE_PHOSPHATASE_ACTIVITY		23	0.664173	1.644	0.0021692	0.00313789	0.99	8984	tags=65%, list=16%, signal=78%
GO_INTRINSIC_COMPONENT_OF_MITOCHONDRIAL_OUTER_MEMBRANE	GO_INTRINSIC_COMPONENT_OF_MITOCHONDRIAL_OUTER_MEMBRANE		24	0.65614	1.64394	0	0.00314113	0.99	9926	tags=63%, list=18%, signal=76%
GO_REGULATION_OF_EXTENT_OF_CELL_GROWTH	GO_REGULATION_OF_EXTENT_OF_CELL_GROWTH		111	0.566834	1.64389	0	0.00314292	0.99	14737	tags=59%, list=26%, signal=79%
GO_REGULATION_OF_TRANSLATION_IN_RESPONSE_TO_STRESS	GO_REGULATION_OF_TRANSLATION_IN_RESPONSE_TO_STRESS		20	0.679098	1.64381	0.00223464	0.0031447	0.99	16221	tags=90%, list=29%, signal=126%
GO_TRNA_WOBBLE_URIDINE_MODIFICATION	GO_TRNA_WOBBLE_URIDINE_MODIFICATION		18	0.68878	1.64378	0.00443459	0.00314219	0.99	9564	tags=67%, list=17%, signal=80%
GO_ACTIN_NUCLEATION	GO_ACTIN_NUCLEATION		53	0.59794	1.64341	0	0.0031583	0.99	7786	tags=49%, list=14%, signal=57%
GO_RIBONUCLEOSIDE_MONOPHOSPHATE_BIOSYNTHETIC_PROCESS	GO_RIBONUCLEOSIDE_MONOPHOSPHATE_BIOSYNTHETIC_PROCESS		34	0.629601	1.64319	0.00104058	0.00316866	0.99	7648	tags=56%, list=14%, signal=65%
GO_NLS_BEARING_PROTEIN_IMPORT_INTO_NUCLEUS	GO_NLS_BEARING_PROTEIN_IMPORT_INTO_NUCLEUS		20	0.673651	1.64262	0.00220022	0.00319187	0.99	7563	tags=50%, list=13%, signal=58%
GO_LENS_MORPHOGENESIS_IN_CAMERA_TYPE_EYE	GO_LENS_MORPHOGENESIS_IN_CAMERA_TYPE_EYE		22	0.666189	1.64227	0.00109529	0.00320932	0.991	16732	tags=77%, list=30%, signal=110%
GO_REGULATION_OF_DNA_BINDING	GO_REGULATION_OF_DNA_BINDING		124	0.562094	1.64124	0	0.00327457	0.991	11250	tags=51%, list=20%, signal=63%
GO_INTRACELLULAR_STEROID_HORMONE_RECEPTOR_SIGNALING_PATHWAY	GO_INTRACELLULAR_STEROID_HORMONE_RECEPTOR_SIGNALING_PATHWAY		116	0.563714	1.64101	0	0.0032791	0.991	10451	tags=47%, list=18%, signal=58%
GO_REGULATION_OF_APOPTOTIC_SIGNALING_PATHWAY	GO_REGULATION_OF_APOPTOTIC_SIGNALING_PATHWAY		408	0.543093	1.64027	0	0.00331853	0.992	9536	tags=43%, list=17%, signal=52%
GO_PYRIMIDINE_RIBONUCLEOSIDE_TRIPHOSPHATE_METABOLIC_PROCESS	GO_PYRIMIDINE_RIBONUCLEOSIDE_TRIPHOSPHATE_METABOLIC_PROCESS		16	0.710963	1.63994	0.00220994	0.00332799	0.992	9282	tags=69%, list=16%, signal=82%
GO_POSITIVE_REGULATION_OF_PLASMA_MEMBRANE_BOUNDED_CELL_PROJECTION_ASSEMBLY	GO_POSITIVE_REGULATION_OF_PLASMA_MEMBRANE_BOUNDED_CELL_PROJECTION_ASSEMBLY		104	0.565881	1.63952	0	0.00334741	0.992	10640	tags=53%, list=19%, signal=65%
GO_PROTEIN_POLYMERIZATION	GO_PROTEIN_POLYMERIZATION		299	0.544877	1.63945	0	0.00334617	0.992	8413	tags=45%, list=15%, signal=53%
GO_HISTONE_H3_K9_TRIMETHYLATION	GO_HISTONE_H3_K9_TRIMETHYLATION		16	0.703154	1.6394	0.00451467	0.00334707	0.993	10119	tags=69%, list=18%, signal=84%
GO_TRANSCRIPTIONALLY_ACTIVE_CHROMATIN	GO_TRANSCRIPTIONALLY_ACTIVE_CHROMATIN		24	0.662103	1.63853	0.00323625	0.0034005	0.993	12564	tags=67%, list=22%, signal=86%
GO_PHOSPHATIDYLINOSITOL_BIOSYNTHETIC_PROCESS	GO_PHOSPHATIDYLINOSITOL_BIOSYNTHETIC_PROCESS		118	0.560972	1.63821	0	0.0034262	0.993	13571	tags=57%, list=24%, signal=75%
GO_POLY_A_BINDING	GO_POLY_A_BINDING		23	0.661429	1.63801	0.00217628	0.0034334	0.993	10062	tags=61%, list=18%, signal=74%
GO_CYSTEINE_TYPE_PEPTIDASE_ACTIVITY	GO_CYSTEINE_TYPE_PEPTIDASE_ACTIVITY		139	0.559825	1.638	0	0.00343139	0.993	12966	tags=46%, list=23%, signal=60%
GO_PHOSPHOTRANSFERASE_ACTIVITY_PHOSPHATE_GROUP_AS_ACCEPTOR	GO_PHOSPHOTRANSFERASE_ACTIVITY_PHOSPHATE_GROUP_AS_ACCEPTOR		40	0.615168	1.63767	0	0.00344849	0.993	8398	tags=50%, list=15%, signal=59%
GO_PROTEIN_DEMETHYLASE_ACTIVITY	GO_PROTEIN_DEMETHYLASE_ACTIVITY		28	0.629947	1.63732	0.0031679	0.00346415	0.994	12757	tags=64%, list=23%, signal=83%
GO_TOR_COMPLEX	GO_TOR_COMPLEX		15	0.713068	1.63728	0.00224215	0.00346707	0.994	14397	tags=87%, list=25%, signal=116%
GO_MAINTENANCE_OF_PROTEIN_LOCATION_IN_NUCLEUS	GO_MAINTENANCE_OF_PROTEIN_LOCATION_IN_NUCLEUS		23	0.653775	1.63704	0.00107991	0.0034834	0.994	11196	tags=65%, list=20%, signal=81%
GO_REGULATION_OF_LAMELLIPODIUM_ORGANIZATION	GO_REGULATION_OF_LAMELLIPODIUM_ORGANIZATION		49	0.602921	1.63608	0	0.00353143	0.994	9759	tags=53%, list=17%, signal=64%
GO_EXOCYTIC_PROCESS	GO_EXOCYTIC_PROCESS		84	0.577687	1.63607	0	0.00352936	0.994	13894	tags=58%, list=25%, signal=77%
GO_POST_TRANSLATIONAL_PROTEIN_MODIFICATION	GO_POST_TRANSLATIONAL_PROTEIN_MODIFICATION		363	0.544359	1.63593	0	0.00353786	0.994	11852	tags=52%, list=21%, signal=65%
GO_SYNAPTIC_VESICLE_TRANSPORT	GO_SYNAPTIC_VESICLE_TRANSPORT		44	0.609313	1.63573	0.00103199	0.00355197	0.994	13571	tags=66%, list=24%, signal=87%
GO_CORTICAL_CYTOSKELETON_ORGANIZATION	GO_CORTICAL_CYTOSKELETON_ORGANIZATION		60	0.596492	1.63564	0	0.00355341	0.994	10475	tags=52%, list=19%, signal=63%
GO_EPIDERMAL_GROWTH_FACTOR_RECEPTOR_BINDING	GO_EPIDERMAL_GROWTH_FACTOR_RECEPTOR_BINDING		34	0.622298	1.63491	0	0.00358362	0.994	6359	tags=44%, list=11%, signal=50%
GO_ANTIGEN_PROCESSING_AND_PRESENTATION_OF_PEPTIDE_ANTIGEN	GO_ANTIGEN_PROCESSING_AND_PRESENTATION_OF_PEPTIDE_ANTIGEN		192	0.552431	1.63436	0	0.00360539	0.994	9983	tags=50%, list=18%, signal=61%
GO_EXTRACELLULAR_TRANSPORT	GO_EXTRACELLULAR_TRANSPORT		32	0.627935	1.63432	0.00105708	0.00360467	0.994	12450	tags=66%, list=22%, signal=84%
GO_SUBSTANTIA_NIGRA_DEVELOPMENT	GO_SUBSTANTIA_NIGRA_DEVELOPMENT		43	0.610415	1.63408	0	0.00361657	0.994	8404	tags=44%, list=15%, signal=52%
GO_NEGATIVE_REGULATION_OF_OXIDATIVE_STRESS_INDUCED_NEURON_DEATH	GO_NEGATIVE_REGULATION_OF_OXIDATIVE_STRESS_INDUCED_NEURON_DEATH		21	0.662795	1.63404	0.00217391	0.00361794	0.994	7368	tags=52%, list=13%, signal=60%
GO_PROTEIN_SERINE_THREONINE_PHOSPHATASE_ACTIVITY	GO_PROTEIN_SERINE_THREONINE_PHOSPHATASE_ACTIVITY		75	0.573134	1.63355	0	0.00364312	0.994	10064	tags=52%, list=18%, signal=63%
GO_REGULATION_OF_CHROMATIN_ASSEMBLY_OR_DISASSEMBLY	GO_REGULATION_OF_CHROMATIN_ASSEMBLY_OR_DISASSEMBLY		26	0.654351	1.63324	0.00107411	0.00365496	0.994	8956	tags=58%, list=16%, signal=69%
GO_ESTABLISHMENT_OF_PLANAR_POLARITY_OF_EMBRYONIC_EPITHELIUM	GO_ESTABLISHMENT_OF_PLANAR_POLARITY_OF_EMBRYONIC_EPITHELIUM		17	0.688803	1.6332	0.00221239	0.0036542	0.994	12539	tags=76%, list=22%, signal=98%
GO_POSITIVE_REGULATION_OF_APOPTOTIC_SIGNALING_PATHWAY	GO_POSITIVE_REGULATION_OF_APOPTOTIC_SIGNALING_PATHWAY		181	0.55402	1.63282	0	0.00367231	0.994	11250	tags=48%, list=20%, signal=59%
GO_PURINE_NUCLEOSIDE_MONOPHOSPHATE_BIOSYNTHETIC_PROCESS	GO_PURINE_NUCLEOSIDE_MONOPHOSPHATE_BIOSYNTHETIC_PROCESS		22	0.668256	1.63259	0	0.00368411	0.994	2804	tags=50%, list=5%, signal=53%
GO_ENDOSOME_MEMBRANE	GO_ENDOSOME_MEMBRANE		498	0.536131	1.63245	0	0.0036931	0.994	12036	tags=50%, list=21%, signal=63%
GO_GUANYL_NUCLEOTIDE_BINDING	GO_GUANYL_NUCLEOTIDE_BINDING		397	0.538715	1.63242	0	0.00369232	0.994	10066	tags=48%, list=18%, signal=58%
GO_RESPONSE_TO_EPIDERMAL_GROWTH_FACTOR	GO_RESPONSE_TO_EPIDERMAL_GROWTH_FACTOR		47	0.597414	1.63167	0	0.00373468	0.994	15083	tags=57%, list=27%, signal=78%
GO_DNA_REPLICATION_DEPENDENT_NUCLEOSOME_ORGANIZATION	GO_DNA_REPLICATION_DEPENDENT_NUCLEOSOME_ORGANIZATION		30	0.645543	1.63148	0	0.0037429	0.994	7741	tags=47%, list=14%, signal=54%
GO_PURINE_NUCLEOSIDE_BIOSYNTHETIC_PROCESS	GO_PURINE_NUCLEOSIDE_BIOSYNTHETIC_PROCESS		23	0.652682	1.63148	0.00108696	0.00374	0.994	2616	tags=43%, list=5%, signal=46%
GO_NAD_DEPENDENT_PROTEIN_DEACETYLASE_ACTIVITY	GO_NAD_DEPENDENT_PROTEIN_DEACETYLASE_ACTIVITY		16	0.704426	1.63105	0.00225225	0.00376282	0.994	11509	tags=69%, list=20%, signal=86%
GO_REGULATION_OF_PROTEIN_POLYMERIZATION	GO_REGULATION_OF_PROTEIN_POLYMERIZATION		230	0.549294	1.63039	0	0.0038029	0.995	8848	tags=46%, list=16%, signal=54%
GO_PROTEIN_KINASE_A_REGULATORY_SUBUNIT_BINDING	GO_PROTEIN_KINASE_A_REGULATORY_SUBUNIT_BINDING		26	0.64249	1.6298	0	0.00384016	0.995	7938	tags=46%, list=14%, signal=54%
GO_REGULATION_OF_LAMELLIPODIUM_ASSEMBLY	GO_REGULATION_OF_LAMELLIPODIUM_ASSEMBLY		37	0.622083	1.62942	0	0.00386143	0.995	9759	tags=57%, list=17%, signal=69%
GO_NEGATIVE_REGULATION_OF_APOPTOTIC_SIGNALING_PATHWAY	GO_NEGATIVE_REGULATION_OF_APOPTOTIC_SIGNALING_PATHWAY		230	0.546747	1.62911	0	0.00387506	0.995	8970	tags=43%, list=16%, signal=51%
GO_LIPOSACCHARIDE_METABOLIC_PROCESS	GO_LIPOSACCHARIDE_METABOLIC_PROCESS		111	0.564469	1.62848	0	0.00391221	0.995	11305	tags=50%, list=20%, signal=62%
GO_UBIQUITIN_DEPENDENT_PROTEIN_CATABOLIC_PROCESS_VIA_THE_MULTIVESICULAR_BODY_SORTING_PATHWAY	GO_UBIQUITIN_DEPENDENT_PROTEIN_CATABOLIC_PROCESS_VIA_THE_MULTIVESICULAR_BODY_SORTING_PATHWAY		23	0.661626	1.62798	0.00107296	0.0039424	0.995	3701	tags=43%, list=7%, signal=47%
GO_DEMETHYLASE_ACTIVITY	GO_DEMETHYLASE_ACTIVITY		38	0.603958	1.62768	0	0.00395456	0.995	13749	tags=61%, list=24%, signal=80%
GO_TRANSFERASE_ACTIVITY_TRANSFERRING_HEXOSYL_GROUPS	GO_TRANSFERASE_ACTIVITY_TRANSFERRING_HEXOSYL_GROUPS		201	0.549345	1.62755	0	0.00396116	0.996	12024	tags=52%, list=21%, signal=65%
GO_CHAPERONE_BINDING	GO_CHAPERONE_BINDING		102	0.559132	1.62744	0	0.00396294	0.996	11195	tags=52%, list=20%, signal=65%
GO_RESOLUTION_OF_MEIOTIC_RECOMBINATION_INTERMEDIATES	GO_RESOLUTION_OF_MEIOTIC_RECOMBINATION_INTERMEDIATES		18	0.688436	1.62707	0.0021978	0.00397713	0.996	15214	tags=89%, list=27%, signal=122%
GO_MYOSIN_V_BINDING	GO_MYOSIN_V_BINDING		17	0.689641	1.62705	0.00666667	0.00397407	0.996	8152	tags=53%, list=14%, signal=62%
GO_EPIDERMAL_GROWTH_FACTOR_RECEPTOR_SIGNALING_PATHWAY	GO_EPIDERMAL_GROWTH_FACTOR_RECEPTOR_SIGNALING_PATHWAY		120	0.557882	1.62693	0	0.00397584	0.996	11613	tags=52%, list=21%, signal=66%
GO_REGULATION_OF_CELL_PROJECTION_ASSEMBLY	GO_REGULATION_OF_CELL_PROJECTION_ASSEMBLY		183	0.551423	1.62689	0	0.00397416	0.996	12946	tags=56%, list=23%, signal=72%
GO_POSITIVE_REGULATION_OF_NEURON_DEATH	GO_POSITIVE_REGULATION_OF_NEURON_DEATH		97	0.566975	1.62678	0	0.00397797	0.996	8861	tags=45%, list=16%, signal=54%
GO_STRUCTURAL_CONSTITUENT_OF_CYTOSKELETON	GO_STRUCTURAL_CONSTITUENT_OF_CYTOSKELETON		104	0.561738	1.62618	0	0.00402091	0.997	8433	tags=39%, list=15%, signal=46%
GO_GOLGI_TO_VACUOLE_TRANSPORT	GO_GOLGI_TO_VACUOLE_TRANSPORT		17	0.68497	1.62599	0.00330396	0.00402879	0.997	9757	tags=65%, list=17%, signal=78%
GO_POSITIVE_REGULATION_OF_PROTEIN_TARGETING_TO_MEMBRANE	GO_POSITIVE_REGULATION_OF_PROTEIN_TARGETING_TO_MEMBRANE		30	0.631036	1.62597	0.0021322	0.00402571	0.997	14587	tags=67%, list=26%, signal=90%
GO_PROTEIN_DEPHOSPHORYLATION	GO_PROTEIN_DEPHOSPHORYLATION		323	0.540363	1.62526	0	0.00407264	0.997	9258	tags=46%, list=16%, signal=55%
GO_PEPTIDYL_ASPARAGINE_MODIFICATION	GO_PEPTIDYL_ASPARAGINE_MODIFICATION		31	0.631947	1.6249	0	0.00408938	0.997	8266	tags=61%, list=15%, signal=72%
GO_PROTEIN_K48_LINKED_DEUBIQUITINATION	GO_PROTEIN_K48_LINKED_DEUBIQUITINATION		36	0.614842	1.62426	0	0.00412797	0.997	15135	tags=72%, list=27%, signal=99%
GO_BLASTOCYST_DEVELOPMENT	GO_BLASTOCYST_DEVELOPMENT		104	0.557111	1.62394	0	0.0041419	0.997	13218	tags=60%, list=23%, signal=78%
GO_POSITIVE_REGULATION_OF_CYTOSKELETON_ORGANIZATION	GO_POSITIVE_REGULATION_OF_CYTOSKELETON_ORGANIZATION		229	0.544457	1.62314	0	0.00418857	0.997	7786	tags=45%, list=14%, signal=51%
GO_ENDONUCLEOLYTIC_CLEAVAGE_INVOLVED_IN_RRNA_PROCESSING	GO_ENDONUCLEOLYTIC_CLEAVAGE_INVOLVED_IN_RRNA_PROCESSING		16	0.698473	1.62274	0.00554324	0.00421198	0.997	9036	tags=75%, list=16%, signal=89%
GO_CLATHRIN_COAT_ASSEMBLY	GO_CLATHRIN_COAT_ASSEMBLY		18	0.680838	1.62238	0.00331492	0.00423537	0.997	9983	tags=56%, list=18%, signal=67%
GO_ERBB_SIGNALING_PATHWAY	GO_ERBB_SIGNALING_PATHWAY		142	0.550792	1.62227	0	0.00424101	0.997	14275	tags=57%, list=25%, signal=76%
GO_UBIQUITIN_CONJUGATING_ENZYME_BINDING	GO_UBIQUITIN_CONJUGATING_ENZYME_BINDING		33	0.630979	1.62216	0.00208986	0.00424662	0.997	11559	tags=64%, list=20%, signal=80%
GO_ZINC_ION_TRANSPORT	GO_ZINC_ION_TRANSPORT		27	0.644368	1.62205	0.00107759	0.0042502	0.997	8409	tags=41%, list=15%, signal=48%
GO_BINDING_OF_SPERM_TO_ZONA_PELLUCIDA	GO_BINDING_OF_SPERM_TO_ZONA_PELLUCIDA		43	0.603032	1.6218	0.00102775	0.00426941	0.997	6463	tags=35%, list=11%, signal=39%
GO_REGULATION_OF_WNT_SIGNALING_PATHWAY	GO_REGULATION_OF_WNT_SIGNALING_PATHWAY		369	0.535158	1.6217	0	0.00427092	0.997	8986	tags=42%, list=16%, signal=50%
GO_CYTOPLASMIC_UBIQUITIN_LIGASE_COMPLEX	GO_CYTOPLASMIC_UBIQUITIN_LIGASE_COMPLEX		15	0.710769	1.62102	0.00222222	0.00432334	0.997	4623	tags=40%, list=8%, signal=44%
GO_PHOSPHATIDYLINOSITOL_BINDING	GO_PHOSPHATIDYLINOSITOL_BINDING		261	0.541084	1.62082	0	0.00433567	0.997	14387	tags=52%, list=25%, signal=70%
GO_RESPONSE_TO_LIGHT_STIMULUS	GO_RESPONSE_TO_LIGHT_STIMULUS		318	0.535901	1.62017	0	0.00438052	0.997	15303	tags=56%, list=27%, signal=76%
GO_PROTEIN_FOLDING_CHAPERONE	GO_PROTEIN_FOLDING_CHAPERONE		27	0.639512	1.62013	0.00212993	0.00437992	0.997	7679	tags=48%, list=14%, signal=56%
GO_CLATHRIN_BINDING	GO_CLATHRIN_BINDING		67	0.568856	1.61948	0	0.00441519	0.997	17898	tags=64%, list=32%, signal=94%
GO_INSULIN_RECEPTOR_SIGNALING_PATHWAY	GO_INSULIN_RECEPTOR_SIGNALING_PATHWAY		143	0.553262	1.61874	0	0.00446999	0.997	13998	tags=55%, list=25%, signal=73%
GO_LATE_ENDOSOME_TO_VACUOLE_TRANSPORT	GO_LATE_ENDOSOME_TO_VACUOLE_TRANSPORT		25	0.644028	1.6187	0.00105263	0.00446864	0.997	12155	tags=64%, list=22%, signal=82%
GO_PIGMENT_GRANULE_ORGANIZATION	GO_PIGMENT_GRANULE_ORGANIZATION		28	0.637494	1.61859	0.00213447	0.00447136	0.997	12997	tags=64%, list=23%, signal=83%
GO_INTRINSIC_APOPTOTIC_SIGNALING_PATHWAY_IN_RESPONSE_TO_DNA_DAMAGE	GO_INTRINSIC_APOPTOTIC_SIGNALING_PATHWAY_IN_RESPONSE_TO_DNA_DAMAGE		103	0.558161	1.61796	0	0.00450777	0.997	10925	tags=50%, list=19%, signal=62%
GO_MODULATION_BY_VIRUS_OF_HOST_CELLULAR_PROCESS	GO_MODULATION_BY_VIRUS_OF_HOST_CELLULAR_PROCESS		19	0.67267	1.61765	0.00548246	0.00452595	0.999	9520	tags=63%, list=17%, signal=76%
GO_NEGATIVE_REGULATION_OF_CELLULAR_PROTEIN_LOCALIZATION	GO_NEGATIVE_REGULATION_OF_CELLULAR_PROTEIN_LOCALIZATION		116	0.556304	1.6173	0	0.00455284	1	15713	tags=56%, list=28%, signal=77%
GO_PROTEIN_O_LINKED_MANNOSYLATION	GO_PROTEIN_O_LINKED_MANNOSYLATION		19	0.677419	1.61717	0.00440044	0.00455953	1	6687	tags=58%, list=12%, signal=66%
GO_CADHERIN_BINDING_INVOLVED_IN_CELL_CELL_ADHESION	GO_CADHERIN_BINDING_INVOLVED_IN_CELL_CELL_ADHESION		18	0.663916	1.61708	0.00558659	0.00456754	1	7782	tags=50%, list=14%, signal=58%
GO_PINOCYTOSIS	GO_PINOCYTOSIS		23	0.657391	1.6166	0.00545256	0.00459906	1	12079	tags=61%, list=21%, signal=77%
GO_PIGMENT_BIOSYNTHETIC_PROCESS	GO_PIGMENT_BIOSYNTHETIC_PROCESS		57	0.586875	1.61538	0	0.0046809	1	7379	tags=40%, list=13%, signal=46%
GO_POSITIVE_REGULATION_OF_MACROAUTOPHAGY	GO_POSITIVE_REGULATION_OF_MACROAUTOPHAGY		67	0.568814	1.61472	0	0.00473308	1	13337	tags=63%, list=24%, signal=82%
GO_CILIARY_BASE	GO_CILIARY_BASE		35	0.617575	1.61467	0	0.0047329	1	8979	tags=54%, list=16%, signal=64%
GO_REGULATION_OF_HISTONE_H3_K9_METHYLATION	GO_REGULATION_OF_HISTONE_H3_K9_METHYLATION		23	0.656081	1.61456	0.00320171	0.00473739	1	12757	tags=74%, list=23%, signal=95%
GO_REGULATION_OF_PROTEIN_SUMOYLATION	GO_REGULATION_OF_PROTEIN_SUMOYLATION		26	0.638783	1.61451	0.00106045	0.00473586	1	12961	tags=73%, list=23%, signal=95%
GO_POSITIVE_REGULATION_OF_INTERFERON_ALPHA_PRODUCTION	GO_POSITIVE_REGULATION_OF_INTERFERON_ALPHA_PRODUCTION		20	0.665244	1.61443	0.00445931	0.00473701	1	7163	tags=45%, list=13%, signal=52%
GO_PYROPHOSPHATE_HYDROLYSIS_DRIVEN_PROTON_TRANSMEMBRANE_TRANSPORTER_ACTIVITY	GO_PYROPHOSPHATE_HYDROLYSIS_DRIVEN_PROTON_TRANSMEMBRANE_TRANSPORTER_ACTIVITY		31	0.621743	1.61434	0.00311526	0.0047415	1	11952	tags=61%, list=21%, signal=78%
GO_PROTEIN_MACROMOLECULE_ADAPTOR_ACTIVITY	GO_PROTEIN_MACROMOLECULE_ADAPTOR_ACTIVITY		244	0.537153	1.61406	0	0.00474999	1	10504	tags=48%, list=19%, signal=59%
GO_SEH1_ASSOCIATED_COMPLEX	GO_SEH1_ASSOCIATED_COMPLEX		17	0.685822	1.61371	0.0056243	0.00477582	1	10591	tags=65%, list=19%, signal=80%
GO_INTRAMOLECULAR_TRANSFERASE_ACTIVITY	GO_INTRAMOLECULAR_TRANSFERASE_ACTIVITY		26	0.63821	1.61332	0.0042735	0.00480762	1	15593	tags=73%, list=28%, signal=101%
GO_ORGANELLE_INHERITANCE	GO_ORGANELLE_INHERITANCE		15	0.691493	1.61322	0.00929152	0.00481205	1	13684	tags=80%, list=24%, signal=106%
GO_NAD_METABOLIC_PROCESS	GO_NAD_METABOLIC_PROCESS		50	0.590498	1.6131	0	0.00482046	1	12014	tags=56%, list=21%, signal=71%
GO_DEPHOSPHORYLATION	GO_DEPHOSPHORYLATION		491	0.530765	1.61287	0	0.00483485	1	12708	tags=52%, list=22%, signal=66%
GO_REGULATION_OF_CELL_SIZE	GO_REGULATION_OF_CELL_SIZE		181	0.544749	1.61286	0	0.00483258	1	16632	tags=61%, list=29%, signal=86%
GO_POSITIVE_REGULATION_OF_PROTEIN_CATABOLIC_PROCESS	GO_POSITIVE_REGULATION_OF_PROTEIN_CATABOLIC_PROCESS		224	0.537997	1.61285	0	0.004829	1	15740	tags=62%, list=28%, signal=85%
GO_RIBOSOMAL_SMALL_SUBUNIT_ASSEMBLY	GO_RIBOSOMAL_SMALL_SUBUNIT_ASSEMBLY		21	0.664974	1.61275	0.00221729	0.00483538	1	12453	tags=76%, list=22%, signal=98%
GO_PYRIMIDINE_NUCLEOSIDE_BIOSYNTHETIC_PROCESS	GO_PYRIMIDINE_NUCLEOSIDE_BIOSYNTHETIC_PROCESS		16	0.694706	1.61261	0.00455063	0.00484043	1	4318	tags=50%, list=8%, signal=54%
GO_TRANSFERASE_ACTIVITY_TRANSFERRING_ALKYL_OR_ARYL_OTHER_THAN_METHYL_GROUPS	GO_TRANSFERASE_ACTIVITY_TRANSFERRING_ALKYL_OR_ARYL_OTHER_THAN_METHYL_GROUPS		55	0.586982	1.61247	0	0.00485011	1	8995	tags=45%, list=16%, signal=54%
GO_POSITIVE_REGULATION_OF_ACTIN_NUCLEATION	GO_POSITIVE_REGULATION_OF_ACTIN_NUCLEATION		16	0.690031	1.6122	0.00112994	0.0048631	1	7786	tags=56%, list=14%, signal=65%
GO_PEPTIDE_TRANSMEMBRANE_TRANSPORTER_ACTIVITY	GO_PEPTIDE_TRANSMEMBRANE_TRANSPORTER_ACTIVITY		31	0.625424	1.61211	0.0021097	0.00486612	1	11701	tags=55%, list=21%, signal=69%
GO_PROTEIN_LOCALIZATION_TO_CELL_JUNCTION	GO_PROTEIN_LOCALIZATION_TO_CELL_JUNCTION		104	0.555371	1.61201	0	0.0048751	1	13423	tags=50%, list=24%, signal=65%
GO_INSULIN_RECEPTOR_BINDING	GO_INSULIN_RECEPTOR_BINDING		23	0.660258	1.61196	0.00325027	0.00487481	1	9952	tags=52%, list=18%, signal=63%
GO_MITOCHONDRIA_ASSOCIATED_ENDOPLASMIC_RETICULUM_MEMBRANE	GO_MITOCHONDRIA_ASSOCIATED_ENDOPLASMIC_RETICULUM_MEMBRANE		16	0.691587	1.61156	0.00666667	0.00489433	1	12239	tags=75%, list=22%, signal=96%
GO_HORMONE_RECEPTOR_BINDING	GO_HORMONE_RECEPTOR_BINDING		177	0.54547	1.61147	0	0.00489667	1	9373	tags=47%, list=17%, signal=57%
GO_NEUROBLAST_PROLIFERATION	GO_NEUROBLAST_PROLIFERATION		61	0.579058	1.61092	0	0.0049313	1	11780	tags=51%, list=21%, signal=64%
GO_PROTEIN_LOCALIZATION_TO_ENDOSOME	GO_PROTEIN_LOCALIZATION_TO_ENDOSOME		25	0.635346	1.61091	0.00107643	0.00492833	1	9761	tags=56%, list=17%, signal=68%
GO_VESICLE_CARGO_LOADING	GO_VESICLE_CARGO_LOADING		27	0.638639	1.61054	0.00107643	0.00495766	1	7184	tags=52%, list=13%, signal=59%
GO_REGULATION_OF_CELLULAR_AMINE_METABOLIC_PROCESS	GO_REGULATION_OF_CELLULAR_AMINE_METABOLIC_PROCESS		80	0.57201	1.61032	0	0.00497243	1	11204	tags=51%, list=20%, signal=64%
GO_NUCLEOSIDE_MONOPHOSPHATE_BIOSYNTHETIC_PROCESS	GO_NUCLEOSIDE_MONOPHOSPHATE_BIOSYNTHETIC_PROCESS		44	0.595474	1.61002	0.00206612	0.00499443	1	7648	tags=50%, list=14%, signal=58%
GO_CELLULAR_RESPONSE_TO_OXYGEN_LEVELS	GO_CELLULAR_RESPONSE_TO_OXYGEN_LEVELS		229	0.540837	1.60972	0	0.00501703	1	10886	tags=49%, list=19%, signal=61%
GO_RNA_POLYMERASE_II_CORE_PROMOTER_SEQUENCE_SPECIFIC_DNA_BINDING	GO_RNA_POLYMERASE_II_CORE_PROMOTER_SEQUENCE_SPECIFIC_DNA_BINDING		24	0.646676	1.60971	0.00215285	0.00501401	1	8130	tags=63%, list=14%, signal=73%
GO_ESTABLISHMENT_OF_PROTEIN_LOCALIZATION_TO_POSTSYNAPTIC_MEMBRANE	GO_ESTABLISHMENT_OF_PROTEIN_LOCALIZATION_TO_POSTSYNAPTIC_MEMBRANE		17	0.689611	1.60968	0.00328947	0.00501165	1	12648	tags=53%, list=22%, signal=68%
GO_REGULATION_OF_OXIDATIVE_STRESS_INDUCED_INTRINSIC_APOPTOTIC_SIGNALING_PATHWAY	GO_REGULATION_OF_OXIDATIVE_STRESS_INDUCED_INTRINSIC_APOPTOTIC_SIGNALING_PATHWAY		27	0.63224	1.60951	0.00106838	0.00502239	1	10491	tags=52%, list=19%, signal=64%
GO_PROTEIN_LOCALIZATION_TO_POSTSYNAPSE	GO_PROTEIN_LOCALIZATION_TO_POSTSYNAPSE		47	0.58312	1.60918	0	0.00504034	1	10907	tags=45%, list=19%, signal=55%
GO_NEGATIVE_REGULATION_OF_HISTONE_ACETYLATION	GO_NEGATIVE_REGULATION_OF_HISTONE_ACETYLATION		16	0.686269	1.60913	0.00664452	0.00504255	1	9296	tags=56%, list=16%, signal=67%
GO_RNA_POLYMERASE_II_TRANSCRIPTION_FACTOR_BINDING	GO_RNA_POLYMERASE_II_TRANSCRIPTION_FACTOR_BINDING		56	0.584357	1.60911	0	0.00503952	1	10044	tags=55%, list=18%, signal=67%
GO_S_ACYLTRANSFERASE_ACTIVITY	GO_S_ACYLTRANSFERASE_ACTIVITY		32	0.611337	1.60907	0.00210748	0.00503845	1	16275	tags=72%, list=29%, signal=101%
GO_DENDRITE_MORPHOGENESIS	GO_DENDRITE_MORPHOGENESIS		146	0.546417	1.60884	0	0.00504982	1	14252	tags=56%, list=25%, signal=75%
GO_MYOSIN_BINDING	GO_MYOSIN_BINDING		72	0.569037	1.60877	0.00101729	0.0050507	1	9423	tags=43%, list=17%, signal=52%
GO_CALMODULIN_DEPENDENT_PROTEIN_KINASE_ACTIVITY	GO_CALMODULIN_DEPENDENT_PROTEIN_KINASE_ACTIVITY		28	0.628057	1.60834	0.00321888	0.00508355	1	8244	tags=57%, list=15%, signal=67%
GO_LATE_ENDOSOME_MEMBRANE	GO_LATE_ENDOSOME_MEMBRANE		137	0.551007	1.60781	0	0.005117	1	10864	tags=47%, list=19%, signal=59%
GO_DENDRITIC_SPINE_DEVELOPMENT	GO_DENDRITIC_SPINE_DEVELOPMENT		102	0.554455	1.60765	0	0.00512369	1	13894	tags=58%, list=25%, signal=77%
GO_NEGATIVE_REGULATION_OF_PROTEIN_CONTAINING_COMPLEX_DISASSEMBLY	GO_NEGATIVE_REGULATION_OF_PROTEIN_CONTAINING_COMPLEX_DISASSEMBLY		81	0.567815	1.60761	0	0.00512193	1	11158	tags=52%, list=20%, signal=65%
GO_CELL_LEADING_EDGE	GO_CELL_LEADING_EDGE		421	0.530148	1.60754	0	0.00512341	1	15108	tags=57%, list=27%, signal=77%
GO_CARBOHYDRATE_CATABOLIC_PROCESS	GO_CARBOHYDRATE_CATABOLIC_PROCESS		200	0.540781	1.60696	0	0.00517036	1	9100	tags=41%, list=16%, signal=48%
GO_CHAPERONE_MEDIATED_PROTEIN_COMPLEX_ASSEMBLY	GO_CHAPERONE_MEDIATED_PROTEIN_COMPLEX_ASSEMBLY		22	0.648896	1.60694	0.00320856	0.00516791	1	10528	tags=68%, list=19%, signal=84%
GO_RRNA_CATABOLIC_PROCESS	GO_RRNA_CATABOLIC_PROCESS		21	0.65025	1.60644	0.0032967	0.00520766	1	14511	tags=76%, list=26%, signal=102%
GO_SULFATE_TRANSPORT	GO_SULFATE_TRANSPORT		18	0.675759	1.60607	0.00445434	0.00522854	1	4761	tags=33%, list=8%, signal=36%
GO_CYTOCHROME_COMPLEX_ASSEMBLY	GO_CYTOCHROME_COMPLEX_ASSEMBLY		36	0.612201	1.60529	0.00103734	0.00529473	1	7665	tags=50%, list=14%, signal=58%
GO_ATP_METABOLIC_PROCESS	GO_ATP_METABOLIC_PROCESS		311	0.5323	1.60496	0	0.00531877	1	11509	tags=43%, list=20%, signal=53%
GO_REGULATION_OF_ERBB_SIGNALING_PATHWAY	GO_REGULATION_OF_ERBB_SIGNALING_PATHWAY		94	0.558637	1.6044	0	0.00536801	1	14275	tags=55%, list=25%, signal=74%
GO_CYTOPLASMIC_SEQUESTERING_OF_PROTEIN	GO_CYTOPLASMIC_SEQUESTERING_OF_PROTEIN		23	0.653353	1.60405	0.00107066	0.00539325	1	13265	tags=74%, list=23%, signal=97%
GO_NEGATIVE_REGULATION_OF_CATABOLIC_PROCESS	GO_NEGATIVE_REGULATION_OF_CATABOLIC_PROCESS		319	0.53316	1.60264	0	0.0054986	1	13011	tags=52%, list=23%, signal=67%
GO_POSITIVE_REGULATION_OF_DENDRITE_DEVELOPMENT	GO_POSITIVE_REGULATION_OF_DENDRITE_DEVELOPMENT		75	0.563653	1.60236	0	0.00551659	1	15108	tags=63%, list=27%, signal=85%
GO_PYRIMIDINE_CONTAINING_COMPOUND_BIOSYNTHETIC_PROCESS	GO_PYRIMIDINE_CONTAINING_COMPOUND_BIOSYNTHETIC_PROCESS		41	0.594137	1.60214	0.00207039	0.00553069	1	8112	tags=49%, list=14%, signal=57%
GO_CANONICAL_WNT_SIGNALING_PATHWAY	GO_CANONICAL_WNT_SIGNALING_PATHWAY		333	0.530096	1.60183	0	0.00554798	1	8986	tags=41%, list=16%, signal=48%
GO_TRANSITION_METAL_ION_TRANSMEMBRANE_TRANSPORTER_ACTIVITY	GO_TRANSITION_METAL_ION_TRANSMEMBRANE_TRANSPORTER_ACTIVITY		37	0.600115	1.6017	0.00210526	0.00555558	1	4971	tags=32%, list=9%, signal=36%
GO_REGULATION_OF_CELLULAR_RESPIRATION	GO_REGULATION_OF_CELLULAR_RESPIRATION		30	0.616586	1.60157	0.00209644	0.00556319	1	7410	tags=47%, list=13%, signal=54%
GO_CELLULAR_RESPONSE_TO_STARVATION	GO_CELLULAR_RESPONSE_TO_STARVATION		162	0.540432	1.60128	0	0.00558044	1	10796	tags=46%, list=19%, signal=57%
GO_GDP_DISSOCIATION_INHIBITOR_ACTIVITY	GO_GDP_DISSOCIATION_INHIBITOR_ACTIVITY		16	0.685976	1.60102	0.00901917	0.00559897	1	9732	tags=69%, list=17%, signal=83%
GO_MORPHOGENESIS_OF_EMBRYONIC_EPITHELIUM	GO_MORPHOGENESIS_OF_EMBRYONIC_EPITHELIUM		151	0.543728	1.59991	0	0.00568942	1	13604	tags=54%, list=24%, signal=71%
GO_PHOSPHATASE_COMPLEX	GO_PHOSPHATASE_COMPLEX		51	0.586144	1.59964	0	0.00570267	1	11859	tags=59%, list=21%, signal=74%
GO_HISTONE_H3_K4_TRIMETHYLATION	GO_HISTONE_H3_K4_TRIMETHYLATION		21	0.664114	1.59907	0.0043573	0.00575892	1	12564	tags=67%, list=22%, signal=86%
GO_ACTIVATION_OF_MAPKK_ACTIVITY	GO_ACTIVATION_OF_MAPKK_ACTIVITY		52	0.584841	1.59897	0.00102354	0.00576057	1	7160	tags=46%, list=13%, signal=53%
GO_NUCLEAR_EUCHROMATIN	GO_NUCLEAR_EUCHROMATIN		34	0.608323	1.59806	0.00315457	0.005841	1	14081	tags=62%, list=25%, signal=82%
GO_REGULATION_OF_PROTEIN_DEPOLYMERIZATION	GO_REGULATION_OF_PROTEIN_DEPOLYMERIZATION		88	0.559543	1.59787	0	0.00584963	1	8802	tags=44%, list=16%, signal=52%
GO_PHOSPHATASE_ACTIVITY	GO_PHOSPHATASE_ACTIVITY		276	0.534899	1.59761	0	0.00586976	1	12507	tags=53%, list=22%, signal=68%
GO_MITOCHONDRIAL_RNA_PROCESSING	GO_MITOCHONDRIAL_RNA_PROCESSING		17	0.679541	1.59751	0.00454545	0.0058777	1	8439	tags=65%, list=15%, signal=76%
GO_SCHWANN_CELL_DIFFERENTIATION	GO_SCHWANN_CELL_DIFFERENTIATION		39	0.598698	1.59704	0	0.0059182	1	10521	tags=49%, list=19%, signal=60%
GO_RESPONSE_TO_HEPATOCYTE_GROWTH_FACTOR	GO_RESPONSE_TO_HEPATOCYTE_GROWTH_FACTOR		19	0.666285	1.59694	0.00220507	0.0059242	1	7225	tags=47%, list=13%, signal=54%
GO_VISUAL_BEHAVIOR	GO_VISUAL_BEHAVIOR		53	0.578571	1.59662	0	0.0059538	1	15182	tags=62%, list=27%, signal=85%
GO_GLUCOSE_6_PHOSPHATE_METABOLIC_PROCESS	GO_GLUCOSE_6_PHOSPHATE_METABOLIC_PROCESS		26	0.635306	1.59632	0.00215285	0.00597508	1	8652	tags=50%, list=15%, signal=59%
GO_REGULATION_OF_CIRCADIAN_RHYTHM	GO_REGULATION_OF_CIRCADIAN_RHYTHM		122	0.542442	1.59618	0	0.00598102	1	15303	tags=54%, list=27%, signal=74%
GO_NEGATIVE_REGULATION_OF_PEPTIDYL_THREONINE_PHOSPHORYLATION	GO_NEGATIVE_REGULATION_OF_PEPTIDYL_THREONINE_PHOSPHORYLATION		20	0.665983	1.59598	0.0032967	0.00599204	1	8404	tags=50%, list=15%, signal=59%
GO_REGULATION_OF_MORPHOGENESIS_OF_AN_EPITHELIUM	GO_REGULATION_OF_MORPHOGENESIS_OF_AN_EPITHELIUM		180	0.542829	1.59579	0	0.00600687	1	12783	tags=51%, list=23%, signal=66%
GO_PYRIMIDINE_RIBONUCLEOTIDE_METABOLIC_PROCESS	GO_PYRIMIDINE_RIBONUCLEOTIDE_METABOLIC_PROCESS		24	0.63902	1.59498	0.00645161	0.00608017	1	13221	tags=75%, list=23%, signal=98%
GO_PROTEIN_HETERODIMERIZATION_ACTIVITY	GO_PROTEIN_HETERODIMERIZATION_ACTIVITY		317	0.529407	1.59497	0	0.00607713	1	12185	tags=46%, list=22%, signal=59%
GO_DENDRITE_DEVELOPMENT	GO_DENDRITE_DEVELOPMENT		247	0.532931	1.59446	0	0.00612613	1	15244	tags=58%, list=27%, signal=79%
GO_SNARE_BINDING	GO_SNARE_BINDING		114	0.547514	1.59436	0.001	0.00613323	1	10637	tags=47%, list=19%, signal=58%
GO_IN_UTERO_EMBRYONIC_DEVELOPMENT	GO_IN_UTERO_EMBRYONIC_DEVELOPMENT		382	0.528214	1.59406	0	0.0061536	1	11059	tags=48%, list=20%, signal=59%
GO_GENETIC_IMPRINTING	GO_GENETIC_IMPRINTING		27	0.619488	1.59387	0.00538793	0.00616827	1	10119	tags=52%, list=18%, signal=63%
GO_MACROMOLECULE_TRANSMEMBRANE_TRANSPORTER_ACTIVITY	GO_MACROMOLECULE_TRANSMEMBRANE_TRANSPORTER_ACTIVITY		22	0.646975	1.59373	0.00438597	0.00617593	1	11701	tags=68%, list=21%, signal=86%
GO_NEURAL_PRECURSOR_CELL_PROLIFERATION	GO_NEURAL_PRECURSOR_CELL_PROLIFERATION		153	0.539798	1.59371	0	0.00617221	1	12281	tags=48%, list=22%, signal=62%
GO_ACTIVATION_OF_INNATE_IMMUNE_RESPONSE	GO_ACTIVATION_OF_INNATE_IMMUNE_RESPONSE		142	0.543472	1.59365	0	0.00617228	1	8986	tags=45%, list=16%, signal=53%
GO_FIBROBLAST_MIGRATION	GO_FIBROBLAST_MIGRATION		46	0.59407	1.59354	0	0.00618182	1	10696	tags=48%, list=19%, signal=59%
GO_MODULATION_BY_HOST_OF_SYMBIONT_PROCESS	GO_MODULATION_BY_HOST_OF_SYMBIONT_PROCESS		62	0.575186	1.59321	0	0.00620335	1	5411	tags=40%, list=10%, signal=45%
GO_REGULATION_OF_INTRINSIC_APOPTOTIC_SIGNALING_PATHWAY_IN_RESPONSE_TO_DNA_DAMAGE	GO_REGULATION_OF_INTRINSIC_APOPTOTIC_SIGNALING_PATHWAY_IN_RESPONSE_TO_DNA_DAMAGE		39	0.598315	1.59271	0.00207684	0.00624443	1	8928	tags=59%, list=16%, signal=70%
GO_DESMOSOME	GO_DESMOSOME		25	0.633742	1.59254	0.00541712	0.00625644	1	13250	tags=64%, list=23%, signal=84%
GO_REGULATION_OF_PROTEIN_TARGETING_TO_MEMBRANE	GO_REGULATION_OF_PROTEIN_TARGETING_TO_MEMBRANE		36	0.612261	1.5925	0	0.00625582	1	13239	tags=61%, list=23%, signal=80%
GO_HSP90_PROTEIN_BINDING	GO_HSP90_PROTEIN_BINDING		42	0.595653	1.59235	0.00104058	0.006264	1	6422	tags=45%, list=11%, signal=51%
GO_DYNEIN_COMPLEX_BINDING	GO_DYNEIN_COMPLEX_BINDING		22	0.64364	1.59197	0.00324324	0.00629798	1	5321	tags=45%, list=9%, signal=50%
GO_EPHRIN_RECEPTOR_BINDING	GO_EPHRIN_RECEPTOR_BINDING		27	0.624972	1.59193	0.00534188	0.00629608	1	9143	tags=56%, list=16%, signal=66%
GO_CELL_DEATH_IN_RESPONSE_TO_OXIDATIVE_STRESS	GO_CELL_DEATH_IN_RESPONSE_TO_OXIDATIVE_STRESS		85	0.564389	1.59166	0	0.00631617	1	11027	tags=48%, list=20%, signal=60%
GO_NEGATIVE_REGULATION_OF_CYTOSKELETON_ORGANIZATION	GO_NEGATIVE_REGULATION_OF_CYTOSKELETON_ORGANIZATION		159	0.539225	1.59164	0	0.00631489	1	8413	tags=44%, list=15%, signal=52%
GO_NEGATIVE_REGULATION_OF_PLASMA_MEMBRANE_BOUNDED_CELL_PROJECTION_ASSEMBLY	GO_NEGATIVE_REGULATION_OF_PLASMA_MEMBRANE_BOUNDED_CELL_PROJECTION_ASSEMBLY		28	0.621375	1.591	0.00424178	0.0063776	1	6251	tags=46%, list=11%, signal=52%
GO_TRANS_GOLGI_NETWORK_TRANSPORT_VESICLE	GO_TRANS_GOLGI_NETWORK_TRANSPORT_VESICLE		32	0.61232	1.59095	0.00212766	0.00637939	1	13265	tags=59%, list=23%, signal=78%
GO_PHOSPHATIDYLINOSITOL_3_PHOSPHATE_BINDING	GO_PHOSPHATIDYLINOSITOL_3_PHOSPHATE_BINDING		48	0.577478	1.58942	0.00205128	0.00651145	1	8521	tags=40%, list=15%, signal=47%
GO_POSITIVE_REGULATION_OF_DOUBLE_STRAND_BREAK_REPAIR_VIA_NONHOMOLOGOUS_END_JOINING	GO_POSITIVE_REGULATION_OF_DOUBLE_STRAND_BREAK_REPAIR_VIA_NONHOMOLOGOUS_END_JOINING		16	0.686019	1.58896	0.00454545	0.00655448	1	11894	tags=75%, list=21%, signal=95%
GO_VIRAL_GENOME_REPLICATION	GO_VIRAL_GENOME_REPLICATION		127	0.544282	1.58874	0	0.00656991	1	5517	tags=39%, list=10%, signal=43%
GO_STRESS_FIBER_ASSEMBLY	GO_STRESS_FIBER_ASSEMBLY		104	0.550444	1.58864	0	0.00657407	1	7733	tags=46%, list=14%, signal=53%
GO_GLYCOSYLATION	GO_GLYCOSYLATION		264	0.531529	1.58748	0	0.0066844	1	12576	tags=52%, list=22%, signal=66%
GO_MODULATION_BY_SYMBIONT_OF_HOST_PROCESS	GO_MODULATION_BY_SYMBIONT_OF_HOST_PROCESS		38	0.599268	1.58745	0.00105708	0.00668288	1	11397	tags=55%, list=20%, signal=69%
GO_VOLTAGE_GATED_ANION_CHANNEL_ACTIVITY	GO_VOLTAGE_GATED_ANION_CHANNEL_ACTIVITY		17	0.680485	1.58738	0.00669643	0.00668384	1	7201	tags=59%, list=13%, signal=67%
GO_INTRINSIC_COMPONENT_OF_GOLGI_MEMBRANE	GO_INTRINSIC_COMPONENT_OF_GOLGI_MEMBRANE		66	0.564553	1.58731	0	0.00668606	1	13877	tags=62%, list=25%, signal=82%
GO_GLYCOSYL_COMPOUND_METABOLIC_PROCESS	GO_GLYCOSYL_COMPOUND_METABOLIC_PROCESS		129	0.543368	1.5872	0	0.00669013	1	8853	tags=44%, list=16%, signal=52%
GO_VACUOLAR_PROTON_TRANSPORTING_V_TYPE_ATPASE_COMPLEX	GO_VACUOLAR_PROTON_TRANSPORTING_V_TYPE_ATPASE_COMPLEX		18	0.6674	1.58715	0.00334821	0.00669171	1	13569	tags=67%, list=24%, signal=88%
GO_SMOOTHENED_SIGNALING_PATHWAY	GO_SMOOTHENED_SIGNALING_PATHWAY		141	0.542576	1.58711	0	0.00669142	1	13479	tags=55%, list=24%, signal=72%
GO_AZUROPHIL_GRANULE_LUMEN	GO_AZUROPHIL_GRANULE_LUMEN		91	0.559695	1.58686	0	0.00671162	1	12291	tags=49%, list=22%, signal=63%
GO_REGULATION_OF_CELLULAR_COMPONENT_SIZE	GO_REGULATION_OF_CELLULAR_COMPONENT_SIZE		382	0.522964	1.58567	0	0.00681999	1	15294	tags=57%, list=27%, signal=77%
GO_REGULATION_OF_SYMBIOTIC_PROCESS	GO_REGULATION_OF_SYMBIOTIC_PROCESS		232	0.529781	1.58542	0	0.00683698	1	8952	tags=43%, list=16%, signal=50%
GO_PYRIMIDINE_DEOXYRIBONUCLEOTIDE_METABOLIC_PROCESS	GO_PYRIMIDINE_DEOXYRIBONUCLEOTIDE_METABOLIC_PROCESS		19	0.659678	1.58505	0.00654307	0.00686017	1	6864	tags=53%, list=12%, signal=60%
GO_POSITIVE_REGULATION_OF_DENDRITIC_SPINE_DEVELOPMENT	GO_POSITIVE_REGULATION_OF_DENDRITIC_SPINE_DEVELOPMENT		44	0.582321	1.58487	0.00310559	0.00688086	1	10640	tags=55%, list=19%, signal=67%
GO_PROTEIN_LOCALIZATION_TO_SYNAPSE	GO_PROTEIN_LOCALIZATION_TO_SYNAPSE		84	0.559758	1.58438	0	0.00692688	1	17043	tags=57%, list=30%, signal=82%
GO_GTP_RHO_BINDING	GO_GTP_RHO_BINDING		22	0.641447	1.58416	0.00549451	0.00694005	1	7733	tags=55%, list=14%, signal=63%
GO_MOTILE_CILIUM_ASSEMBLY	GO_MOTILE_CILIUM_ASSEMBLY		23	0.643329	1.58319	0.00435256	0.007046	1	8951	tags=61%, list=16%, signal=72%
GO_REGULATION_OF_DENDRITIC_SPINE_MORPHOGENESIS	GO_REGULATION_OF_DENDRITIC_SPINE_MORPHOGENESIS		48	0.577555	1.58293	0.00102041	0.00707018	1	9977	tags=50%, list=18%, signal=61%
GO_PHOSPHATIDYLINOSITOL_4_PHOSPHATE_BINDING	GO_PHOSPHATIDYLINOSITOL_4_PHOSPHATE_BINDING		30	0.607667	1.58285	0.00848356	0.00707335	1	9400	tags=47%, list=17%, signal=56%
GO_U6_SNRNA_BINDING	GO_U6_SNRNA_BINDING		16	0.679795	1.5818	0.00806452	0.00718514	1	8377	tags=56%, list=15%, signal=66%
GO_TRANSFERASE_ACTIVITY_TRANSFERRING_ACYL_GROUPS	GO_TRANSFERASE_ACTIVITY_TRANSFERRING_ACYL_GROUPS		259	0.52689	1.58163	0	0.0071987	1	10358	tags=47%, list=18%, signal=57%
GO_PYRIMIDINE_CONTAINING_COMPOUND_METABOLIC_PROCESS	GO_PYRIMIDINE_CONTAINING_COMPOUND_METABOLIC_PROCESS		85	0.547388	1.5815	0	0.00721101	1	8603	tags=41%, list=15%, signal=48%
GO_RESPONSE_TO_UV_C	GO_RESPONSE_TO_UV_C		16	0.676313	1.58125	0.0100671	0.00722514	1	7702	tags=56%, list=14%, signal=65%
GO_DYNEIN_LIGHT_INTERMEDIATE_CHAIN_BINDING	GO_DYNEIN_LIGHT_INTERMEDIATE_CHAIN_BINDING		27	0.623424	1.58081	0.00214362	0.00726387	1	10105	tags=48%, list=18%, signal=59%
GO_HEMATOPOIETIC_PROGENITOR_CELL_DIFFERENTIATION	GO_HEMATOPOIETIC_PROGENITOR_CELL_DIFFERENTIATION		172	0.535534	1.58001	0	0.00734934	1	10314	tags=45%, list=18%, signal=55%
GO_POSITIVE_REGULATION_OF_CELL_PROJECTION_ORGANIZATION	GO_POSITIVE_REGULATION_OF_CELL_PROJECTION_ORGANIZATION		393	0.52155	1.57904	0	0.00745867	1	15123	tags=56%, list=27%, signal=76%
GO_NUCLEOSIDE_METABOLIC_PROCESS	GO_NUCLEOSIDE_METABOLIC_PROCESS		104	0.542616	1.57862	0	0.00749655	1	8853	tags=45%, list=16%, signal=53%
GO_CELL_CORTEX_REGION	GO_CELL_CORTEX_REGION		42	0.579257	1.57844	0.00207039	0.00750983	1	10219	tags=50%, list=18%, signal=61%
GO_ACETYLGLUCOSAMINYLTRANSFERASE_ACTIVITY	GO_ACETYLGLUCOSAMINYLTRANSFERASE_ACTIVITY		51	0.573756	1.57833	0	0.00752617	1	17252	tags=67%, list=31%, signal=96%
GO_ACTIVATION_OF_NF_KAPPAB_INDUCING_KINASE_ACTIVITY	GO_ACTIVATION_OF_NF_KAPPAB_INDUCING_KINASE_ACTIVITY		17	0.664277	1.57821	0.00334448	0.00753942	1	13006	tags=76%, list=23%, signal=99%
GO_EMBRYONIC_CAMERA_TYPE_EYE_DEVELOPMENT	GO_EMBRYONIC_CAMERA_TYPE_EYE_DEVELOPMENT		39	0.590469	1.57758	0.00617284	0.00759859	1	11686	tags=51%, list=21%, signal=65%
GO_ATPASE_COUPLED_ION_TRANSMEMBRANE_TRANSPORTER_ACTIVITY	GO_ATPASE_COUPLED_ION_TRANSMEMBRANE_TRANSPORTER_ACTIVITY		58	0.571151	1.57749	0	0.00760257	1	11952	tags=53%, list=21%, signal=68%
GO_REGULATION_OF_RAC_PROTEIN_SIGNAL_TRANSDUCTION	GO_REGULATION_OF_RAC_PROTEIN_SIGNAL_TRANSDUCTION		17	0.672397	1.57729	0.00442968	0.00761636	1	12517	tags=59%, list=22%, signal=76%
GO_INTERACTION_WITH_HOST	GO_INTERACTION_WITH_HOST		212	0.527367	1.57682	0	0.00765273	1	11661	tags=48%, list=21%, signal=60%
GO_NEGATIVE_REGULATION_OF_PROTEIN_ACETYLATION	GO_NEGATIVE_REGULATION_OF_PROTEIN_ACETYLATION		23	0.635708	1.57659	0.00882029	0.00767439	1	9296	tags=52%, list=16%, signal=62%
GO_INTRINSIC_COMPONENT_OF_SYNAPTIC_VESICLE_MEMBRANE	GO_INTRINSIC_COMPONENT_OF_SYNAPTIC_VESICLE_MEMBRANE		47	0.578194	1.57658	0.00102459	0.00767038	1	12338	tags=51%, list=22%, signal=65%
GO_LAMIN_BINDING	GO_LAMIN_BINDING		16	0.670891	1.5763	0.0110497	0.00769262	1	3930	tags=56%, list=7%, signal=60%
GO_REGULATION_OF_PLASMA_MEMBRANE_ORGANIZATION	GO_REGULATION_OF_PLASMA_MEMBRANE_ORGANIZATION		16	0.687374	1.57627	0.00561167	0.00768983	1	8152	tags=63%, list=14%, signal=73%
GO_POSITIVE_REGULATION_OF_SUPRAMOLECULAR_FIBER_ORGANIZATION	GO_POSITIVE_REGULATION_OF_SUPRAMOLECULAR_FIBER_ORGANIZATION		207	0.529963	1.57578	0	0.00773027	1	7786	tags=43%, list=14%, signal=49%
GO_POSITIVE_REGULATION_OF_AUTOPHAGY	GO_POSITIVE_REGULATION_OF_AUTOPHAGY		130	0.535942	1.57559	0	0.00774753	1	13399	tags=56%, list=24%, signal=73%
GO_NEGATIVE_REGULATION_OF_INTRACELLULAR_TRANSPORT	GO_NEGATIVE_REGULATION_OF_INTRACELLULAR_TRANSPORT		58	0.56703	1.57546	0	0.0077587	1	11027	tags=47%, list=20%, signal=58%
GO_AUTOPHAGOSOME_MATURATION	GO_AUTOPHAGOSOME_MATURATION		40	0.593543	1.57492	0	0.0078106	1	12276	tags=58%, list=22%, signal=73%
GO_POSITIVE_REGULATION_OF_CATABOLIC_PROCESS	GO_POSITIVE_REGULATION_OF_CATABOLIC_PROCESS		452	0.51854	1.57411	0	0.0078928	1	12949	tags=52%, list=23%, signal=67%
GO_PROTEIN_KINASE_C_BINDING	GO_PROTEIN_KINASE_C_BINDING		55	0.571977	1.57389	0.00102249	0.00792026	1	13238	tags=58%, list=23%, signal=76%
GO_ANTIGEN_PROCESSING_AND_PRESENTATION	GO_ANTIGEN_PROCESSING_AND_PRESENTATION		230	0.526581	1.57322	0	0.00800472	1	9983	tags=47%, list=18%, signal=57%
GO_PODOSOME	GO_PODOSOME		29	0.610709	1.57175	0.00750268	0.00816848	1	10282	tags=55%, list=18%, signal=67%
GO_PROTEIN_LOCALIZATION_TO_CELL_PERIPHERY	GO_PROTEIN_LOCALIZATION_TO_CELL_PERIPHERY		338	0.522848	1.57147	0	0.00819689	1	10722	tags=48%, list=19%, signal=58%
GO_CIS_TRANS_ISOMERASE_ACTIVITY	GO_CIS_TRANS_ISOMERASE_ACTIVITY		41	0.587931	1.57117	0	0.0082192	1	11002	tags=49%, list=19%, signal=61%
GO_PHOSPHOPROTEIN_PHOSPHATASE_ACTIVITY	GO_PHOSPHOPROTEIN_PHOSPHATASE_ACTIVITY		179	0.531932	1.57059	0	0.00828868	1	12507	tags=53%, list=22%, signal=67%
GO_PIGMENTATION	GO_PIGMENTATION		99	0.547047	1.57041	0	0.00830545	1	14997	tags=56%, list=27%, signal=75%
GO_REGULATION_OF_DENDRITE_MORPHOGENESIS	GO_REGULATION_OF_DENDRITE_MORPHOGENESIS		95	0.550277	1.57038	0	0.00830348	1	13505	tags=54%, list=24%, signal=70%
GO_PLASMA_MEMBRANE_ORGANIZATION	GO_PLASMA_MEMBRANE_ORGANIZATION		113	0.538368	1.57006	0	0.00834016	1	10521	tags=44%, list=19%, signal=54%
GO_CELLULAR_RESPONSE_TO_CHEMICAL_STRESS	GO_CELLULAR_RESPONSE_TO_CHEMICAL_STRESS		348	0.519856	1.56968	0	0.00837799	1	10754	tags=45%, list=19%, signal=55%
GO_TYPE_I_INTERFERON_PRODUCTION	GO_TYPE_I_INTERFERON_PRODUCTION		126	0.541993	1.56964	0	0.00837718	1	10768	tags=48%, list=19%, signal=59%
GO_NUCLEOBASE_CONTAINING_SMALL_MOLECULE_INTERCONVERSION	GO_NUCLEOBASE_CONTAINING_SMALL_MOLECULE_INTERCONVERSION		27	0.623314	1.56946	0.00429185	0.00839143	1	16838	tags=78%, list=30%, signal=111%
GO_NEGATIVE_REGULATION_OF_DEPHOSPHORYLATION	GO_NEGATIVE_REGULATION_OF_DEPHOSPHORYLATION		111	0.540603	1.5693	0	0.00840686	1	12907	tags=52%, list=23%, signal=68%
GO_ECTODERM_DEVELOPMENT	GO_ECTODERM_DEVELOPMENT		22	0.635126	1.56913	0.0075431	0.00841928	1	13226	tags=59%, list=23%, signal=77%
GO_NEGATIVE_REGULATION_OF_CELL_AGING	GO_NEGATIVE_REGULATION_OF_CELL_AGING		28	0.621201	1.5691	0.00214823	0.00842144	1	11078	tags=50%, list=20%, signal=62%
GO_BRAIN_MORPHOGENESIS	GO_BRAIN_MORPHOGENESIS		34	0.596326	1.56861	0.00417537	0.00847768	1	15244	tags=68%, list=27%, signal=93%
GO_RESPONSE_TO_ANGIOTENSIN	GO_RESPONSE_TO_ANGIOTENSIN		27	0.61185	1.56848	0	0.0084876	1	7733	tags=41%, list=14%, signal=47%
GO_PROTEIN_HETEROOLIGOMERIZATION	GO_PROTEIN_HETEROOLIGOMERIZATION		22	0.639276	1.56838	0.00762527	0.00849032	1	11592	tags=68%, list=21%, signal=86%
GO_AZUROPHIL_GRANULE_MEMBRANE	GO_AZUROPHIL_GRANULE_MEMBRANE		57	0.565256	1.56821	0	0.00850322	1	10914	tags=46%, list=19%, signal=56%
GO_MITOPHAGY	GO_MITOPHAGY		25	0.633293	1.56755	0.00965665	0.00857728	1	12224	tags=64%, list=22%, signal=82%
GO_ER_NUCLEUS_SIGNALING_PATHWAY	GO_ER_NUCLEUS_SIGNALING_PATHWAY		51	0.57286	1.56752	0.00102354	0.00857453	1	16390	tags=67%, list=29%, signal=94%
GO_REGULATION_OF_OXIDATIVE_STRESS_INDUCED_CELL_DEATH	GO_REGULATION_OF_OXIDATIVE_STRESS_INDUCED_CELL_DEATH		65	0.563388	1.56732	0.00202429	0.00859098	1	11027	tags=49%, list=20%, signal=61%
GO_SPECIFICATION_OF_SYMMETRY	GO_SPECIFICATION_OF_SYMMETRY		135	0.532461	1.5672	0	0.00859422	1	14317	tags=59%, list=25%, signal=79%
GO_REGULATION_OF_DENDRITE_DEVELOPMENT	GO_REGULATION_OF_DENDRITE_DEVELOPMENT		155	0.532194	1.56696	0	0.00861959	1	15244	tags=57%, list=27%, signal=78%
GO_CATALYTIC_ACTIVITY_ACTING_ON_A_GLYCOPROTEIN	GO_CATALYTIC_ACTIVITY_ACTING_ON_A_GLYCOPROTEIN		23	0.635647	1.56683	0.00965665	0.00862578	1	14788	tags=65%, list=26%, signal=88%
GO_EARLY_ENDOSOME	GO_EARLY_ENDOSOME		376	0.518832	1.56624	0	0.00869766	1	11072	tags=46%, list=20%, signal=57%
GO_HOMOLOGOUS_CHROMOSOME_SEGREGATION	GO_HOMOLOGOUS_CHROMOSOME_SEGREGATION		60	0.561174	1.56588	0	0.00873722	1	14517	tags=55%, list=26%, signal=74%
GO_NEGATIVE_REGULATION_OF_MITOCHONDRION_ORGANIZATION	GO_NEGATIVE_REGULATION_OF_MITOCHONDRION_ORGANIZATION		60	0.564084	1.56574	0.00101317	0.0087511	1	12850	tags=53%, list=23%, signal=69%
GO_REGULATION_OF_HIPPO_SIGNALING	GO_REGULATION_OF_HIPPO_SIGNALING		17	0.671917	1.56558	0.00780379	0.00876197	1	15156	tags=76%, list=27%, signal=104%
GO_POSITIVE_REGULATION_OF_ESTABLISHMENT_OF_PROTEIN_LOCALIZATION	GO_POSITIVE_REGULATION_OF_ESTABLISHMENT_OF_PROTEIN_LOCALIZATION		398	0.515007	1.56554	0	0.0087615	1	9820	tags=42%, list=17%, signal=50%
GO_DNA_PACKAGING_COMPLEX	GO_DNA_PACKAGING_COMPLEX		113	0.538098	1.56484	0	0.00885691	1	14958	tags=50%, list=26%, signal=67%
GO_STEROID_HORMONE_MEDIATED_SIGNALING_PATHWAY	GO_STEROID_HORMONE_MEDIATED_SIGNALING_PATHWAY		139	0.535928	1.56473	0	0.00886114	1	14411	tags=53%, list=25%, signal=71%
GO_ISOMERASE_ACTIVITY	GO_ISOMERASE_ACTIVITY		156	0.533598	1.56455	0	0.00887604	1	15593	tags=56%, list=28%, signal=77%
GO_SYNTAXIN_BINDING	GO_SYNTAXIN_BINDING		78	0.551934	1.56426	0	0.0089082	1	12648	tags=50%, list=22%, signal=64%
GO_METALLOAMINOPEPTIDASE_ACTIVITY	GO_METALLOAMINOPEPTIDASE_ACTIVITY		24	0.635986	1.5637	0.00855615	0.00896938	1	11187	tags=54%, list=20%, signal=68%
GO_CYSTEINE_TYPE_ENDOPEPTIDASE_ACTIVITY	GO_CYSTEINE_TYPE_ENDOPEPTIDASE_ACTIVITY		114	0.536551	1.56343	0	0.00899547	1	12836	tags=43%, list=23%, signal=56%
GO_REGULATION_OF_OXIDATIVE_PHOSPHORYLATION	GO_REGULATION_OF_OXIDATIVE_PHOSPHORYLATION		32	0.599851	1.56315	0.00738397	0.00901917	1	6634	tags=44%, list=12%, signal=50%
GO_RDNA_HETEROCHROMATIN_ASSEMBLY	GO_RDNA_HETEROCHROMATIN_ASSEMBLY		38	0.584337	1.56312	0.002079	0.00901794	1	14625	tags=55%, list=26%, signal=75%
GO_REGULATION_OF_ATPASE_ACTIVITY	GO_REGULATION_OF_ATPASE_ACTIVITY		79	0.545339	1.56282	0	0.00904749	1	8259	tags=41%, list=15%, signal=47%
GO_DEOXYRIBONUCLEOTIDE_METABOLIC_PROCESS	GO_DEOXYRIBONUCLEOTIDE_METABOLIC_PROCESS		35	0.59856	1.56282	0.00521376	0.00904151	1	12412	tags=57%, list=22%, signal=73%
GO_IRON_SULFUR_CLUSTER_ASSEMBLY	GO_IRON_SULFUR_CLUSTER_ASSEMBLY		23	0.630443	1.56264	0.00218579	0.00905921	1	4987	tags=39%, list=9%, signal=43%
GO_NEGATIVE_REGULATION_OF_INTRACELLULAR_PROTEIN_TRANSPORT	GO_NEGATIVE_REGULATION_OF_INTRACELLULAR_PROTEIN_TRANSPORT		43	0.575101	1.56211	0.00309917	0.00912236	1	11027	tags=47%, list=20%, signal=58%
GO_POST_ANAL_TAIL_MORPHOGENESIS	GO_POST_ANAL_TAIL_MORPHOGENESIS		19	0.648828	1.56199	0.00878156	0.00912933	1	7232	tags=53%, list=13%, signal=60%
GO_HEXOSE_CATABOLIC_PROCESS	GO_HEXOSE_CATABOLIC_PROCESS		56	0.564147	1.56189	0	0.00914044	1	16880	tags=57%, list=30%, signal=81%
GO_PROTEIN_DEGLYCOSYLATION	GO_PROTEIN_DEGLYCOSYLATION		28	0.606747	1.56153	0.00638298	0.00918924	1	15620	tags=57%, list=28%, signal=79%
GO_REGULATION_OF_PROTEIN_DEPHOSPHORYLATION	GO_REGULATION_OF_PROTEIN_DEPHOSPHORYLATION		139	0.529985	1.56061	0	0.00930342	1	8546	tags=44%, list=15%, signal=52%
GO_PHOSPHATASE_ACTIVATOR_ACTIVITY	GO_PHOSPHATASE_ACTIVATOR_ACTIVITY		16	0.677419	1.5597	0.0113507	0.0094263	1	8404	tags=56%, list=15%, signal=66%
GO_MITOCHONDRIAL_TRANSCRIPTION	GO_MITOCHONDRIAL_TRANSCRIPTION		16	0.677354	1.5596	0.00895857	0.00943071	1	14948	tags=75%, list=26%, signal=102%
GO_PROTEIN_IMPORT_INTO_MITOCHONDRIAL_MATRIX	GO_PROTEIN_IMPORT_INTO_MITOCHONDRIAL_MATRIX		19	0.656022	1.55922	0.00444444	0.00947453	1	6724	tags=47%, list=12%, signal=54%
GO_MITOCHONDRIAL_FISSION	GO_MITOCHONDRIAL_FISSION		42	0.585732	1.55914	0.00103413	0.00947889	1	7099	tags=50%, list=13%, signal=57%
GO_AGGRESOME	GO_AGGRESOME		39	0.590155	1.5591	0.00417537	0.00947503	1	10126	tags=49%, list=18%, signal=59%
GO_RIBOSE_PHOSPHATE_BIOSYNTHETIC_PROCESS	GO_RIBOSE_PHOSPHATE_BIOSYNTHETIC_PROCESS		194	0.526765	1.55844	0	0.00956273	1	11462	tags=48%, list=20%, signal=61%
GO_NUCLEOBASE_CONTAINING_SMALL_MOLECULE_BIOSYNTHETIC_PROCESS	GO_NUCLEOBASE_CONTAINING_SMALL_MOLECULE_BIOSYNTHETIC_PROCESS		107	0.539896	1.55802	0	0.00962162	1	10287	tags=48%, list=18%, signal=58%
GO_MITOGEN_ACTIVATED_PROTEIN_KINASE_BINDING	GO_MITOGEN_ACTIVATED_PROTEIN_KINASE_BINDING		32	0.594236	1.55789	0.00104822	0.00962763	1	6075	tags=47%, list=11%, signal=52%
GO_ZINC_ION_TRANSMEMBRANE_TRANSPORTER_ACTIVITY	GO_ZINC_ION_TRANSMEMBRANE_TRANSPORTER_ACTIVITY		21	0.647909	1.55781	0.00327154	0.00963188	1	7193	tags=38%, list=13%, signal=44%
GO_CELLULAR_MONOVALENT_INORGANIC_CATION_HOMEOSTASIS	GO_CELLULAR_MONOVALENT_INORGANIC_CATION_HOMEOSTASIS		114	0.540039	1.55771	0	0.00964314	1	12739	tags=49%, list=23%, signal=63%
GO_REGULATION_OF_MEIOTIC_NUCLEAR_DIVISION	GO_REGULATION_OF_MEIOTIC_NUCLEAR_DIVISION		32	0.597679	1.55765	0.00422833	0.00964912	1	13295	tags=56%, list=24%, signal=74%
GO_HEPARAN_SULFATE_PROTEOGLYCAN_BIOSYNTHETIC_PROCESS	GO_HEPARAN_SULFATE_PROTEOGLYCAN_BIOSYNTHETIC_PROCESS		26	0.616486	1.55763	0.00106496	0.00964633	1	9914	tags=54%, list=18%, signal=65%
GO_GLYCOSPHINGOLIPID_METABOLIC_PROCESS	GO_GLYCOSPHINGOLIPID_METABOLIC_PROCESS		65	0.551951	1.5575	0.00100908	0.00965521	1	11298	tags=48%, list=20%, signal=60%
GO_MAINTENANCE_OF_PROTEIN_LOCATION	GO_MAINTENANCE_OF_PROTEIN_LOCATION		93	0.545288	1.5575	0	0.00964891	1	15089	tags=61%, list=27%, signal=83%
GO_PROTEIN_QUALITY_CONTROL_FOR_MISFOLDED_OR_INCOMPLETELY_SYNTHESIZED_PROTEINS	GO_PROTEIN_QUALITY_CONTROL_FOR_MISFOLDED_OR_INCOMPLETELY_SYNTHESIZED_PROTEINS		29	0.60021	1.5572	0.00533049	0.0096759	1	12901	tags=59%, list=23%, signal=76%
GO_RNA_POLYMERASE_II_PREINITIATION_COMPLEX_ASSEMBLY	GO_RNA_POLYMERASE_II_PREINITIATION_COMPLEX_ASSEMBLY		25	0.621956	1.55708	0.00645161	0.00967601	1	10760	tags=60%, list=19%, signal=74%
GO_ENDORIBONUCLEASE_ACTIVITY	GO_ENDORIBONUCLEASE_ACTIVITY		65	0.561371	1.55676	0	0.00971927	1	9088	tags=45%, list=16%, signal=53%
GO_NEGATIVE_REGULATION_OF_PEPTIDYL_LYSINE_ACETYLATION	GO_NEGATIVE_REGULATION_OF_PEPTIDYL_LYSINE_ACETYLATION		19	0.644576	1.55581	0.00443951	0.00985038	1	9296	tags=53%, list=16%, signal=63%
GO_LAMELLIPODIUM_ASSEMBLY	GO_LAMELLIPODIUM_ASSEMBLY		68	0.551546	1.55573	0	0.00985913	1	10930	tags=50%, list=19%, signal=62%
GO_NEGATIVE_REGULATION_OF_RESPONSE_TO_ENDOPLASMIC_RETICULUM_STRESS	GO_NEGATIVE_REGULATION_OF_RESPONSE_TO_ENDOPLASMIC_RETICULUM_STRESS		51	0.565583	1.55489	0.00102459	0.00997836	1	14313	tags=55%, list=25%, signal=73%
GO_ESTABLISHMENT_OF_PLANAR_POLARITY_INVOLVED_IN_NEURAL_TUBE_CLOSURE	GO_ESTABLISHMENT_OF_PLANAR_POLARITY_INVOLVED_IN_NEURAL_TUBE_CLOSURE		15	0.678613	1.55475	0.00891862	0.00999688	1	12539	tags=73%, list=22%, signal=94%
GO_REGULATION_OF_BINDING	GO_REGULATION_OF_BINDING		367	0.514325	1.55455	0	0.0100282	1	9283	tags=44%, list=16%, signal=52%
GO_ENDOPLASMIC_RETICULUM_GOLGI_INTERMEDIATE_COMPARTMENT	GO_ENDOPLASMIC_RETICULUM_GOLGI_INTERMEDIATE_COMPARTMENT		130	0.53101	1.55435	0	0.0100524	1	17004	tags=60%, list=30%, signal=86%
GO_PALMITOYLTRANSFERASE_ACTIVITY	GO_PALMITOYLTRANSFERASE_ACTIVITY		39	0.584255	1.5542	0.00420168	0.0100662	1	16370	tags=67%, list=29%, signal=94%
GO_LYTIC_VACUOLE_ORGANIZATION	GO_LYTIC_VACUOLE_ORGANIZATION		67	0.547792	1.55399	0.00101112	0.0100899	1	11957	tags=45%, list=21%, signal=57%
GO_REGULATION_OF_PROTEIN_LOCALIZATION_TO_CELL_PERIPHERY	GO_REGULATION_OF_PROTEIN_LOCALIZATION_TO_CELL_PERIPHERY		121	0.533396	1.55338	0	0.0101685	1	11560	tags=49%, list=20%, signal=61%
GO_RECEPTOR_RECYCLING	GO_RECEPTOR_RECYCLING		34	0.593405	1.5533	0.00416233	0.0101741	1	9741	tags=62%, list=17%, signal=75%
GO_GOLGI_STACK	GO_GOLGI_STACK		151	0.523246	1.55254	0	0.0102763	1	10427	tags=43%, list=18%, signal=53%
GO_NEGATIVE_REGULATION_OF_PROTEIN_DEPHOSPHORYLATION	GO_NEGATIVE_REGULATION_OF_PROTEIN_DEPHOSPHORYLATION		65	0.55437	1.55254	0	0.0102696	1	8126	tags=46%, list=14%, signal=54%
GO_SH3_DOMAIN_BINDING	GO_SH3_DOMAIN_BINDING		131	0.534982	1.55235	0	0.0102925	1	12591	tags=50%, list=22%, signal=64%
GO_NEGATIVE_REGULATION_OF_RESPONSE_TO_OXIDATIVE_STRESS	GO_NEGATIVE_REGULATION_OF_RESPONSE_TO_OXIDATIVE_STRESS		49	0.562986	1.55233	0.00102354	0.0102882	1	7391	tags=43%, list=13%, signal=49%
GO_STEM_CELL_PROLIFERATION	GO_STEM_CELL_PROLIFERATION		125	0.532017	1.55141	0	0.0104282	1	13230	tags=50%, list=23%, signal=66%
GO_ATP_BIOSYNTHETIC_PROCESS	GO_ATP_BIOSYNTHETIC_PROCESS		54	0.563307	1.55129	0.00307062	0.0104468	1	10449	tags=43%, list=18%, signal=52%
GO_RNA_DESTABILIZATION	GO_RNA_DESTABILIZATION		35	0.589125	1.55079	0.00528541	0.0105122	1	8377	tags=51%, list=15%, signal=60%
GO_MAINTENANCE_OF_PROTEIN_LOCALIZATION_IN_ORGANELLE	GO_MAINTENANCE_OF_PROTEIN_LOCALIZATION_IN_ORGANELLE		42	0.575029	1.55066	0.00104384	0.0105285	1	13993	tags=60%, list=25%, signal=79%
GO_POSITIVE_REGULATION_OF_BINDING	GO_POSITIVE_REGULATION_OF_BINDING		174	0.525974	1.55044	0	0.0105539	1	9039	tags=44%, list=16%, signal=53%
GO_NEUROBLAST_DIVISION	GO_NEUROBLAST_DIVISION		15	0.673147	1.5501	0.0113895	0.0106064	1	8770	tags=47%, list=16%, signal=55%
GO_KINASE_INHIBITOR_ACTIVITY	GO_KINASE_INHIBITOR_ACTIVITY		68	0.555743	1.55008	0.0010101	0.0106019	1	13335	tags=51%, list=24%, signal=67%
GO_REGULATION_OF_AUTOPHAGY_OF_MITOCHONDRION_IN_RESPONSE_TO_MITOCHONDRIAL_DEPOLARIZATION	GO_REGULATION_OF_AUTOPHAGY_OF_MITOCHONDRION_IN_RESPONSE_TO_MITOCHONDRIAL_DEPOLARIZATION		15	0.670982	1.54994	0.00545851	0.0106106	1	7550	tags=53%, list=13%, signal=62%
GO_TRANSFERASE_ACTIVITY_TRANSFERRING_GLYCOSYL_GROUPS	GO_TRANSFERASE_ACTIVITY_TRANSFERRING_GLYCOSYL_GROUPS		275	0.516884	1.54941	0	0.0106871	1	12470	tags=48%, list=22%, signal=61%
GO_POSITIVE_REGULATION_OF_NEURON_PROJECTION_DEVELOPMENT	GO_POSITIVE_REGULATION_OF_NEURON_PROJECTION_DEVELOPMENT		290	0.518546	1.54914	0	0.0107302	1	15123	tags=55%, list=27%, signal=74%
GO_NUCLEOSIDE_TRIPHOSPHATASE_REGULATOR_ACTIVITY	GO_NUCLEOSIDE_TRIPHOSPHATASE_REGULATOR_ACTIVITY		347	0.514962	1.5488	0	0.0107738	1	10165	tags=42%, list=18%, signal=51%
GO_RUFFLE	GO_RUFFLE		179	0.527376	1.54875	0	0.0107743	1	10938	tags=47%, list=19%, signal=58%
GO_PRIMARY_ACTIVE_TRANSMEMBRANE_TRANSPORTER_ACTIVITY	GO_PRIMARY_ACTIVE_TRANSMEMBRANE_TRANSPORTER_ACTIVITY		107	0.536166	1.54856	0	0.0107989	1	11952	tags=48%, list=21%, signal=60%
GO_PROTEIN_KINASE_A_BINDING	GO_PROTEIN_KINASE_A_BINDING		51	0.568533	1.54842	0	0.0108121	1	9317	tags=41%, list=16%, signal=49%
GO_REGULATION_OF_DEPHOSPHORYLATION	GO_REGULATION_OF_DEPHOSPHORYLATION		209	0.522998	1.54782	0	0.0108932	1	12978	tags=52%, list=23%, signal=67%
GO_RESPONSE_TO_LEUKEMIA_INHIBITORY_FACTOR	GO_RESPONSE_TO_LEUKEMIA_INHIBITORY_FACTOR		97	0.538639	1.54779	0	0.0108891	1	9584	tags=44%, list=17%, signal=53%
GO_PYRIMIDINE_NUCLEOTIDE_BIOSYNTHETIC_PROCESS	GO_PYRIMIDINE_NUCLEOTIDE_BIOSYNTHETIC_PROCESS		31	0.601612	1.5464	0.00538213	0.0111181	1	13221	tags=68%, list=23%, signal=88%
GO_SYNAPTIC_VESICLE_RECYCLING	GO_SYNAPTIC_VESICLE_RECYCLING		74	0.542943	1.54639	0	0.0111133	1	17898	tags=65%, list=32%, signal=95%
GO_NEGATIVE_REGULATION_OF_PROTEIN_CONTAINING_COMPLEX_ASSEMBLY	GO_NEGATIVE_REGULATION_OF_PROTEIN_CONTAINING_COMPLEX_ASSEMBLY		139	0.527843	1.5462	0	0.0111399	1	8413	tags=44%, list=15%, signal=51%
GO_POSTSYNAPTIC_SPECIALIZATION_INTRACELLULAR_COMPONENT	GO_POSTSYNAPTIC_SPECIALIZATION_INTRACELLULAR_COMPONENT		21	0.637246	1.54614	0.0119306	0.0111442	1	8252	tags=52%, list=15%, signal=61%
GO_LYS48_SPECIFIC_DEUBIQUITINASE_ACTIVITY	GO_LYS48_SPECIFIC_DEUBIQUITINASE_ACTIVITY		17	0.645033	1.5461	0.00877193	0.011144	1	15135	tags=76%, list=27%, signal=104%
GO_NEGATIVE_REGULATION_OF_TOR_SIGNALING	GO_NEGATIVE_REGULATION_OF_TOR_SIGNALING		45	0.566025	1.54609	0.00415369	0.0111386	1	14407	tags=56%, list=25%, signal=75%
GO_COSTAMERE	GO_COSTAMERE		19	0.636911	1.54531	0.00984683	0.0112584	1	10282	tags=53%, list=18%, signal=64%
GO_INNATE_IMMUNE_RESPONSE_ACTIVATING_SIGNAL_TRANSDUCTION	GO_INNATE_IMMUNE_RESPONSE_ACTIVATING_SIGNAL_TRANSDUCTION		116	0.529351	1.54466	0	0.0113582	1	8986	tags=44%, list=16%, signal=52%
GO_POSITIVE_REGULATION_OF_AXONOGENESIS	GO_POSITIVE_REGULATION_OF_AXONOGENESIS		86	0.540335	1.54457	0	0.0113703	1	15123	tags=58%, list=27%, signal=79%
GO_MEMBRANE_LIPID_METABOLIC_PROCESS	GO_MEMBRANE_LIPID_METABOLIC_PROCESS		211	0.519605	1.54437	0	0.0113853	1	11305	tags=45%, list=20%, signal=56%
GO_REGULATION_OF_CELL_MORPHOGENESIS_INVOLVED_IN_DIFFERENTIATION	GO_REGULATION_OF_CELL_MORPHOGENESIS_INVOLVED_IN_DIFFERENTIATION		310	0.511074	1.54434	0	0.0113843	1	15244	tags=55%, list=27%, signal=75%
GO_GTPASE_REGULATOR_ACTIVITY	GO_GTPASE_REGULATOR_ACTIVITY		306	0.512907	1.54408	0	0.0114281	1	10165	tags=42%, list=18%, signal=51%
GO_INVADOPODIUM	GO_INVADOPODIUM		16	0.669405	1.54341	0.00908059	0.0115326	1	11250	tags=69%, list=20%, signal=86%
GO_PHOTORECEPTOR_INNER_SEGMENT	GO_PHOTORECEPTOR_INNER_SEGMENT		60	0.553567	1.54339	0	0.0115265	1	11237	tags=45%, list=20%, signal=56%
GO_THYROID_GLAND_DEVELOPMENT	GO_THYROID_GLAND_DEVELOPMENT		21	0.632741	1.54324	0.0142857	0.0115492	1	7472	tags=38%, list=13%, signal=44%
GO_MEMBRANE_FUSION	GO_MEMBRANE_FUSION		168	0.525403	1.54324	0	0.0115419	1	10144	tags=43%, list=18%, signal=53%
GO_NEURON_PROJECTION_EXTENSION	GO_NEURON_PROJECTION_EXTENSION		172	0.524467	1.5427	0	0.0116217	1	14737	tags=53%, list=26%, signal=72%
GO_CELLULAR_RESPONSE_TO_ABIOTIC_STIMULUS	GO_CELLULAR_RESPONSE_TO_ABIOTIC_STIMULUS		330	0.511734	1.5421	0	0.0117014	1	12978	tags=48%, list=23%, signal=62%
GO_MAP_KINASE_KINASE_ACTIVITY	GO_MAP_KINASE_KINASE_ACTIVITY		18	0.655376	1.54194	0.00992282	0.0117183	1	13684	tags=67%, list=24%, signal=88%
GO_L_ASCORBIC_ACID_BINDING	GO_L_ASCORBIC_ACID_BINDING		20	0.631919	1.54154	0.0131291	0.0117786	1	5378	tags=50%, list=10%, signal=55%
GO_DNA_CATABOLIC_PROCESS_ENDONUCLEOLYTIC	GO_DNA_CATABOLIC_PROCESS_ENDONUCLEOLYTIC		33	0.585811	1.54076	0.00747065	0.0119055	1	9373	tags=52%, list=17%, signal=62%
GO_CHLORIDE_CHANNEL_REGULATOR_ACTIVITY	GO_CHLORIDE_CHANNEL_REGULATOR_ACTIVITY		16	0.650698	1.54073	0.0121145	0.0119014	1	11020	tags=50%, list=19%, signal=62%
GO_APPENDAGE_DEVELOPMENT	GO_APPENDAGE_DEVELOPMENT		179	0.520001	1.54053	0	0.01193	1	17920	tags=65%, list=32%, signal=95%
GO_PHOTORECEPTOR_CELL_CILIUM	GO_PHOTORECEPTOR_CELL_CILIUM		116	0.532049	1.5403	0	0.0119653	1	9083	tags=39%, list=16%, signal=46%
GO_REGULATION_OF_ARP2_3_COMPLEX_MEDIATED_ACTIN_NUCLEATION	GO_REGULATION_OF_ARP2_3_COMPLEX_MEDIATED_ACTIN_NUCLEATION		20	0.640028	1.53922	0.0121951	0.0121327	1	7646	tags=55%, list=14%, signal=64%
GO_CYCLOSPORIN_A_BINDING	GO_CYCLOSPORIN_A_BINDING		20	0.628661	1.53922	0.0100111	0.0121257	1	11692	tags=55%, list=21%, signal=69%
GO_RESPONSE_TO_STARVATION	GO_RESPONSE_TO_STARVATION		205	0.518588	1.53916	0	0.0121259	1	10825	tags=46%, list=19%, signal=57%
GO_LIPID_DROPLET_ORGANIZATION	GO_LIPID_DROPLET_ORGANIZATION		27	0.604317	1.53905	0.0052687	0.0121391	1	4049	tags=48%, list=7%, signal=52%
GO_PEPTIDYL_TYROSINE_DEPHOSPHORYLATION	GO_PEPTIDYL_TYROSINE_DEPHOSPHORYLATION		103	0.532908	1.53882	0	0.0121596	1	9258	tags=46%, list=16%, signal=54%
GO_REGULATION_OF_ACTIN_NUCLEATION	GO_REGULATION_OF_ACTIN_NUCLEATION		30	0.596983	1.53833	0.00535332	0.012231	1	7786	tags=50%, list=14%, signal=58%
GO_RECYCLING_ENDOSOME	GO_RECYCLING_ENDOSOME		189	0.522198	1.53828	0	0.0122374	1	11020	tags=48%, list=19%, signal=59%
GO_EMBRYONIC_CAMERA_TYPE_EYE_MORPHOGENESIS	GO_EMBRYONIC_CAMERA_TYPE_EYE_MORPHOGENESIS		28	0.601931	1.53697	0.00638978	0.0124521	1	15985	tags=64%, list=28%, signal=90%
GO_POSITIVE_REGULATION_OF_ACTIN_FILAMENT_POLYMERIZATION	GO_POSITIVE_REGULATION_OF_ACTIN_FILAMENT_POLYMERIZATION		101	0.534658	1.53678	0	0.012474	1	7786	tags=44%, list=14%, signal=50%
GO_REGULATION_OF_SUPRAMOLECULAR_FIBER_ORGANIZATION	GO_REGULATION_OF_SUPRAMOLECULAR_FIBER_ORGANIZATION		367	0.508152	1.53665	0	0.0124953	1	8848	tags=42%, list=16%, signal=49%
GO_RAS_PROTEIN_SIGNAL_TRANSDUCTION	GO_RAS_PROTEIN_SIGNAL_TRANSDUCTION		345	0.512522	1.53665	0	0.0124875	1	8989	tags=43%, list=16%, signal=51%
GO_ASSOCIATIVE_LEARNING	GO_ASSOCIATIVE_LEARNING		76	0.540414	1.53665	0.00100908	0.0124797	1	15182	tags=57%, list=27%, signal=77%
GO_MEGAKARYOCYTE_DIFFERENTIATION	GO_MEGAKARYOCYTE_DIFFERENTIATION		98	0.53381	1.53575	0	0.0126339	1	8739	tags=44%, list=15%, signal=52%
GO_GLYCOPROTEIN_BIOSYNTHETIC_PROCESS	GO_GLYCOPROTEIN_BIOSYNTHETIC_PROCESS		339	0.509026	1.53568	0	0.0126417	1	12142	tags=48%, list=21%, signal=60%
GO_K63_LINKED_POLYUBIQUITIN_MODIFICATION_DEPENDENT_PROTEIN_BINDING	GO_K63_LINKED_POLYUBIQUITIN_MODIFICATION_DEPENDENT_PROTEIN_BINDING		21	0.623984	1.53563	0.0119048	0.0126427	1	12966	tags=67%, list=23%, signal=86%
GO_GOLGI_ASSOCIATED_VESICLE	GO_GOLGI_ASSOCIATED_VESICLE		179	0.515546	1.5354	0	0.0126733	1	9472	tags=44%, list=17%, signal=53%
GO_REGULATION_OF_ERAD_PATHWAY	GO_REGULATION_OF_ERAD_PATHWAY		30	0.596569	1.53515	0.00631579	0.0127139	1	14414	tags=60%, list=26%, signal=80%
GO_ANDROGEN_RECEPTOR_SIGNALING_PATHWAY	GO_ANDROGEN_RECEPTOR_SIGNALING_PATHWAY		43	0.576917	1.53492	0.00102564	0.0127472	1	12078	tags=56%, list=21%, signal=71%
GO_PROTEIN_REFOLDING	GO_PROTEIN_REFOLDING		23	0.617766	1.53477	0.0139485	0.0127682	1	7679	tags=52%, list=14%, signal=60%
GO_POSITIVE_REGULATION_OF_PROTEOLYSIS	GO_POSITIVE_REGULATION_OF_PROTEOLYSIS		361	0.507235	1.53452	0	0.0128003	1	11845	tags=47%, list=21%, signal=60%
GO_REGULATION_OF_RESPONSE_TO_ENDOPLASMIC_RETICULUM_STRESS	GO_REGULATION_OF_RESPONSE_TO_ENDOPLASMIC_RETICULUM_STRESS		91	0.538271	1.53438	0	0.0128163	1	16552	tags=59%, list=29%, signal=84%
GO_REGULATION_OF_ANDROGEN_RECEPTOR_SIGNALING_PATHWAY	GO_REGULATION_OF_ANDROGEN_RECEPTOR_SIGNALING_PATHWAY		26	0.610904	1.53416	0.00856531	0.0128439	1	11779	tags=58%, list=21%, signal=73%
GO_PURINE_NUCLEOSIDE_METABOLIC_PROCESS	GO_PURINE_NUCLEOSIDE_METABOLIC_PROCESS		61	0.550431	1.53378	0.0020141	0.0129014	1	8853	tags=49%, list=16%, signal=58%
GO_CYTOPLASMIC_SEQUESTERING_OF_TRANSCRIPTION_FACTOR	GO_CYTOPLASMIC_SEQUESTERING_OF_TRANSCRIPTION_FACTOR		16	0.653898	1.53296	0.0233853	0.0130482	1	10072	tags=63%, list=18%, signal=76%
GO_TRNA_THREONYLCARBAMOYLADENOSINE_METABOLIC_PROCESS	GO_TRNA_THREONYLCARBAMOYLADENOSINE_METABOLIC_PROCESS		17	0.65203	1.53278	0.0111982	0.0130734	1	8439	tags=59%, list=15%, signal=69%
GO_PHAGOSOME_MATURATION	GO_PHAGOSOME_MATURATION		48	0.558382	1.53275	0.00103093	0.0130686	1	12239	tags=52%, list=22%, signal=66%
GO_NEGATIVE_REGULATION_OF_CELLULAR_SENESCENCE	GO_NEGATIVE_REGULATION_OF_CELLULAR_SENESCENCE		22	0.629909	1.5319	0.0122494	0.0132222	1	10886	tags=50%, list=19%, signal=62%
GO_POSITIVE_REGULATION_OF_STRESS_FIBER_ASSEMBLY	GO_POSITIVE_REGULATION_OF_STRESS_FIBER_ASSEMBLY		52	0.560361	1.53065	0.00101729	0.0134431	1	7200	tags=48%, list=13%, signal=55%
GO_COPII_VESICLE_COAT	GO_COPII_VESICLE_COAT		15	0.673675	1.53053	0.0101925	0.0134541	1	5963	tags=53%, list=11%, signal=60%
GO_VESICLE_FUSION_TO_PLASMA_MEMBRANE	GO_VESICLE_FUSION_TO_PLASMA_MEMBRANE		24	0.608996	1.53051	0.00969828	0.0134492	1	14456	tags=58%, list=26%, signal=78%
GO_OOCYTE_MATURATION	GO_OOCYTE_MATURATION		27	0.6095	1.53032	0.0107643	0.0134801	1	7565	tags=52%, list=13%, signal=60%
GO_REGULATION_OF_AXONOGENESIS	GO_REGULATION_OF_AXONOGENESIS		186	0.517158	1.52978	0	0.013581	1	15244	tags=55%, list=27%, signal=75%
GO_PHOSPHATIDYLINOSITOL_BISPHOSPHATE_BINDING	GO_PHOSPHATIDYLINOSITOL_BISPHOSPHATE_BINDING		119	0.528224	1.52977	0	0.0135738	1	16328	tags=55%, list=29%, signal=77%
GO_UBIQUITIN_LIKE_PROTEIN_SPECIFIC_PROTEASE_ACTIVITY	GO_UBIQUITIN_LIKE_PROTEIN_SPECIFIC_PROTEASE_ACTIVITY		18	0.644171	1.52955	0.0167973	0.013598	1	12209	tags=61%, list=22%, signal=78%
GO_REGULATION_OF_PROTEIN_DEACETYLATION	GO_REGULATION_OF_PROTEIN_DEACETYLATION		45	0.563789	1.52853	0.00104275	0.0137929	1	13399	tags=53%, list=24%, signal=70%
GO_TRANSITION_METAL_ION_TRANSPORT	GO_TRANSITION_METAL_ION_TRANSPORT		128	0.523833	1.52815	0	0.0138621	1	10030	tags=41%, list=18%, signal=50%
GO_REGULATION_OF_CARBOHYDRATE_METABOLIC_PROCESS	GO_REGULATION_OF_CARBOHYDRATE_METABOLIC_PROCESS		210	0.511897	1.52794	0	0.0138932	1	11612	tags=45%, list=21%, signal=57%
GO_DEOXYRIBOSE_PHOSPHATE_CATABOLIC_PROCESS	GO_DEOXYRIBOSE_PHOSPHATE_CATABOLIC_PROCESS		21	0.6301	1.52731	0.00975081	0.0140045	1	14542	tags=62%, list=26%, signal=83%
GO_CYTOSKELETAL_ANCHOR_ACTIVITY	GO_CYTOSKELETAL_ANCHOR_ACTIVITY		22	0.624323	1.52641	0.0132597	0.0141674	1	9755	tags=45%, list=17%, signal=55%
GO_S_ADENOSYL_L_METHIONINE_BINDING	GO_S_ADENOSYL_L_METHIONINE_BINDING		16	0.660901	1.52638	0.0169492	0.0141659	1	11105	tags=69%, list=20%, signal=86%
GO_SCAFFOLD_PROTEIN_BINDING	GO_SCAFFOLD_PROTEIN_BINDING		60	0.554546	1.52636	0.00101523	0.0141621	1	14123	tags=57%, list=25%, signal=75%
GO_REGULATION_OF_SMOOTHENED_SIGNALING_PATHWAY	GO_REGULATION_OF_SMOOTHENED_SIGNALING_PATHWAY		85	0.537181	1.52595	0.00100908	0.0142352	1	13233	tags=51%, list=23%, signal=66%
GO_RAB_PROTEIN_SIGNAL_TRANSDUCTION	GO_RAB_PROTEIN_SIGNAL_TRANSDUCTION		21	0.632487	1.52594	0.00880088	0.014227	1	7969	tags=52%, list=14%, signal=61%
GO_NIK_NF_KAPPAB_SIGNALING	GO_NIK_NF_KAPPAB_SIGNALING		179	0.51693	1.52562	0	0.0142846	1	9858	tags=41%, list=17%, signal=50%
GO_CEREBRAL_CORTEX_CELL_MIGRATION	GO_CEREBRAL_CORTEX_CELL_MIGRATION		42	0.567829	1.52553	0.00519211	0.0142956	1	11737	tags=52%, list=21%, signal=66%
GO_PROTON_TRANSPORTING_TWO_SECTOR_ATPASE_COMPLEX_CATALYTIC_DOMAIN	GO_PROTON_TRANSPORTING_TWO_SECTOR_ATPASE_COMPLEX_CATALYTIC_DOMAIN		18	0.643715	1.52486	0.0111235	0.0144237	1	13369	tags=67%, list=24%, signal=87%
GO_CILIARY_MEMBRANE	GO_CILIARY_MEMBRANE		73	0.5379	1.52441	0	0.0145024	1	11427	tags=45%, list=20%, signal=57%
GO_PROTEIN_LOCALIZATION_TO_PLASMA_MEMBRANE	GO_PROTEIN_LOCALIZATION_TO_PLASMA_MEMBRANE		279	0.508029	1.52436	0	0.0145078	1	11064	tags=48%, list=20%, signal=59%
GO_ENDOPLASMIC_RETICULUM_GOLGI_INTERMEDIATE_COMPARTMENT_MEMBRANE	GO_ENDOPLASMIC_RETICULUM_GOLGI_INTERMEDIATE_COMPARTMENT_MEMBRANE		75	0.535594	1.52435	0	0.0145	1	13361	tags=51%, list=24%, signal=66%
GO_ESTABLISHMENT_OF_EPITHELIAL_CELL_POLARITY	GO_ESTABLISHMENT_OF_EPITHELIAL_CELL_POLARITY		30	0.590495	1.52405	0.00535906	0.0145469	1	10521	tags=60%, list=19%, signal=74%
GO_BETA_CATENIN_DESTRUCTION_COMPLEX_DISASSEMBLY	GO_BETA_CATENIN_DESTRUCTION_COMPLEX_DISASSEMBLY		21	0.627096	1.52394	0.0199778	0.0145609	1	12539	tags=62%, list=22%, signal=80%
GO_DENDRITE_CYTOPLASM	GO_DENDRITE_CYTOPLASM		34	0.583778	1.5233	0.00732984	0.0146813	1	10508	tags=47%, list=19%, signal=58%
GO_EPITHELIAL_CELL_MATURATION	GO_EPITHELIAL_CELL_MATURATION		16	0.650446	1.52326	0.0202475	0.0146811	1	13561	tags=56%, list=24%, signal=74%
GO_PROTEIN_PALMITOYLATION	GO_PROTEIN_PALMITOYLATION		36	0.574033	1.52303	0.00735294	0.0147185	1	16275	tags=64%, list=29%, signal=90%
GO_PROTEIN_HETEROTETRAMERIZATION	GO_PROTEIN_HETEROTETRAMERIZATION		15	0.658055	1.52182	0.0151339	0.0149686	1	10072	tags=73%, list=18%, signal=89%
GO_HOMOLOGOUS_CHROMOSOME_PAIRING_AT_MEIOSIS	GO_HOMOLOGOUS_CHROMOSOME_PAIRING_AT_MEIOSIS		47	0.553087	1.5218	0.00718686	0.0149616	1	14517	tags=55%, list=26%, signal=74%
GO_MEMBRANE_LIPID_BIOSYNTHETIC_PROCESS	GO_MEMBRANE_LIPID_BIOSYNTHETIC_PROCESS		147	0.518555	1.52149	0	0.0150102	1	13877	tags=50%, list=25%, signal=67%
GO_NEGATIVE_REGULATION_OF_MEIOTIC_CELL_CYCLE	GO_NEGATIVE_REGULATION_OF_MEIOTIC_CELL_CYCLE		16	0.650767	1.52096	0.0127462	0.0151119	1	9266	tags=63%, list=16%, signal=75%
GO_ANDROGEN_RECEPTOR_BINDING	GO_ANDROGEN_RECEPTOR_BINDING		28	0.604387	1.52066	0.00536481	0.0151733	1	10451	tags=61%, list=18%, signal=74%
GO_CERAMIDE_BINDING	GO_CERAMIDE_BINDING		16	0.648406	1.51945	0.0178174	0.0154219	1	6733	tags=44%, list=12%, signal=50%
GO_LENS_FIBER_CELL_DIFFERENTIATION	GO_LENS_FIBER_CELL_DIFFERENTIATION		35	0.581899	1.51912	0.00212314	0.015482	1	8753	tags=43%, list=15%, signal=51%
GO_NON_MOTILE_CILIUM	GO_NON_MOTILE_CILIUM		166	0.515932	1.51909	0	0.015478	1	11943	tags=43%, list=21%, signal=54%
GO_RIBOSE_PHOSPHATE_METABOLIC_PROCESS	GO_RIBOSE_PHOSPHATE_METABOLIC_PROCESS		426	0.501022	1.51894	0	0.0154974	1	11509	tags=45%, list=20%, signal=56%
GO_ENDOPLASMIC_RETICULUM_TO_CYTOSOL_TRANSPORT	GO_ENDOPLASMIC_RETICULUM_TO_CYTOSOL_TRANSPORT		28	0.587846	1.51869	0.00855615	0.0155464	1	16552	tags=57%, list=29%, signal=81%
GO_PROTEIN_LOCALIZATION_TO_MICROTUBULE	GO_PROTEIN_LOCALIZATION_TO_MICROTUBULE		18	0.640654	1.51849	0.0121413	0.0155798	1	17046	tags=78%, list=30%, signal=111%
GO_PHOSPHATIDYLINOSITOL_PHOSPHATE_BINDING	GO_PHOSPHATIDYLINOSITOL_PHOSPHATE_BINDING		179	0.512441	1.51838	0	0.0155893	1	15757	tags=51%, list=28%, signal=71%
GO_PHOSPHORIC_ESTER_HYDROLASE_ACTIVITY	GO_PHOSPHORIC_ESTER_HYDROLASE_ACTIVITY		368	0.50287	1.51785	0	0.0156863	1	12507	tags=48%, list=22%, signal=61%
GO_ANOIKIS	GO_ANOIKIS		34	0.578064	1.51752	0.0052687	0.0157466	1	12783	tags=53%, list=23%, signal=68%
GO_INTRINSIC_COMPONENT_OF_ORGANELLE_MEMBRANE	GO_INTRINSIC_COMPONENT_OF_ORGANELLE_MEMBRANE		395	0.503107	1.51718	0	0.0158175	1	13407	tags=51%, list=24%, signal=67%
GO_ROUGH_ENDOPLASMIC_RETICULUM	GO_ROUGH_ENDOPLASMIC_RETICULUM		84	0.534438	1.51701	0	0.0158398	1	9149	tags=40%, list=16%, signal=48%
GO_UDP_GLYCOSYLTRANSFERASE_ACTIVITY	GO_UDP_GLYCOSYLTRANSFERASE_ACTIVITY		144	0.516773	1.51668	0	0.0158987	1	11983	tags=48%, list=21%, signal=61%
GO_HIPPOCAMPUS_DEVELOPMENT	GO_HIPPOCAMPUS_DEVELOPMENT		81	0.528366	1.51659	0.00201613	0.0159004	1	10722	tags=43%, list=19%, signal=53%
GO_POSITIVE_REGULATION_OF_INTRINSIC_APOPTOTIC_SIGNALING_PATHWAY	GO_POSITIVE_REGULATION_OF_INTRINSIC_APOPTOTIC_SIGNALING_PATHWAY		61	0.545924	1.51644	0	0.0159178	1	16552	tags=66%, list=29%, signal=93%
GO_INTERFERON_BETA_PRODUCTION	GO_INTERFERON_BETA_PRODUCTION		50	0.551923	1.5159	0.0050813	0.0160368	1	13219	tags=54%, list=23%, signal=70%
GO_REGULATION_OF_RELEASE_OF_CYTOCHROME_C_FROM_MITOCHONDRIA	GO_REGULATION_OF_RELEASE_OF_CYTOCHROME_C_FROM_MITOCHONDRIA		49	0.553131	1.51579	0.00307062	0.0160503	1	13645	tags=51%, list=24%, signal=67%
GO_9PLUS0_NON_MOTILE_CILIUM	GO_9PLUS0_NON_MOTILE_CILIUM		138	0.510985	1.51552	0	0.0161116	1	11715	tags=42%, list=21%, signal=53%
GO_PURINE_CONTAINING_COMPOUND_BIOSYNTHETIC_PROCESS	GO_PURINE_CONTAINING_COMPOUND_BIOSYNTHETIC_PROCESS		207	0.510016	1.51512	0	0.0161847	1	11642	tags=46%, list=21%, signal=58%
GO_APPENDAGE_MORPHOGENESIS	GO_APPENDAGE_MORPHOGENESIS		148	0.517403	1.51491	0	0.0162142	1	17653	tags=64%, list=31%, signal=93%
GO_REGULATION_OF_DENDRITIC_SPINE_DEVELOPMENT	GO_REGULATION_OF_DENDRITIC_SPINE_DEVELOPMENT		78	0.537602	1.51487	0	0.0162162	1	15244	tags=60%, list=27%, signal=82%
GO_REGULATION_OF_ACTIN_FILAMENT_LENGTH	GO_REGULATION_OF_ACTIN_FILAMENT_LENGTH		190	0.508303	1.51456	0	0.0162735	1	12517	tags=51%, list=22%, signal=65%
GO_AXIS_SPECIFICATION	GO_AXIS_SPECIFICATION		88	0.526107	1.51408	0	0.0163683	1	17244	tags=56%, list=31%, signal=80%
GO_PRESYNAPTIC_ENDOCYTOSIS	GO_PRESYNAPTIC_ENDOCYTOSIS		62	0.535981	1.51401	0.00407332	0.0163714	1	17898	tags=65%, list=32%, signal=94%
GO_NEUROTRANSMITTER_RECEPTOR_TRANSPORT	GO_NEUROTRANSMITTER_RECEPTOR_TRANSPORT		47	0.549272	1.51386	0.00924025	0.0163958	1	10907	tags=40%, list=19%, signal=50%
GO_OLIGODENDROCYTE_DEVELOPMENT	GO_OLIGODENDROCYTE_DEVELOPMENT		47	0.55111	1.51375	0.00204499	0.0164085	1	7772	tags=36%, list=14%, signal=42%
GO_LOW_DENSITY_LIPOPROTEIN_PARTICLE_CLEARANCE	GO_LOW_DENSITY_LIPOPROTEIN_PARTICLE_CLEARANCE		39	0.565618	1.51368	0.00726895	0.0164201	1	5748	tags=38%, list=10%, signal=43%
GO_INOSITOL_PHOSPHATE_CATABOLIC_PROCESS	GO_INOSITOL_PHOSPHATE_CATABOLIC_PROCESS		17	0.648193	1.51351	0.0158192	0.0164434	1	15244	tags=76%, list=27%, signal=105%
GO_MODIFICATION_OF_POSTSYNAPTIC_STRUCTURE	GO_MODIFICATION_OF_POSTSYNAPTIC_STRUCTURE		18	0.636101	1.51325	0.0155211	0.016487	1	7146	tags=44%, list=13%, signal=51%
GO_NEURON_DEATH_IN_RESPONSE_TO_OXIDATIVE_STRESS	GO_NEURON_DEATH_IN_RESPONSE_TO_OXIDATIVE_STRESS		30	0.583314	1.51325	0.00963597	0.0164788	1	8995	tags=47%, list=16%, signal=55%
GO_NEGATIVE_REGULATION_OF_DNA_BIOSYNTHETIC_PROCESS	GO_NEGATIVE_REGULATION_OF_DNA_BIOSYNTHETIC_PROCESS		39	0.574159	1.51311	0.00417973	0.0164983	1	8741	tags=54%, list=15%, signal=64%
GO_MODULATION_OF_PROCESS_OF_OTHER_ORGANISM	GO_MODULATION_OF_PROCESS_OF_OTHER_ORGANISM		113	0.522906	1.51244	0	0.0166276	1	11626	tags=45%, list=21%, signal=57%
GO_COATED_VESICLE	GO_COATED_VESICLE		297	0.501557	1.51235	0	0.0166406	1	13581	tags=51%, list=24%, signal=67%
GO_GLYCOLIPID_BIOSYNTHETIC_PROCESS	GO_GLYCOLIPID_BIOSYNTHETIC_PROCESS		66	0.543072	1.51196	0	0.0167148	1	13392	tags=52%, list=24%, signal=67%
GO_XENOBIOTIC_TRANSMEMBRANE_TRANSPORTER_ACTIVITY	GO_XENOBIOTIC_TRANSMEMBRANE_TRANSPORTER_ACTIVITY		27	0.589415	1.51185	0.00757576	0.0167256	1	9005	tags=48%, list=16%, signal=57%
GO_POSITIVE_REGULATION_OF_CELL_MORPHOGENESIS_INVOLVED_IN_DIFFERENTIATION	GO_POSITIVE_REGULATION_OF_CELL_MORPHOGENESIS_INVOLVED_IN_DIFFERENTIATION		157	0.516738	1.51159	0	0.0167821	1	14600	tags=57%, list=26%, signal=77%
GO_MITOCHONDRIAL_CYTOCHROME_C_OXIDASE_ASSEMBLY	GO_MITOCHONDRIAL_CYTOCHROME_C_OXIDASE_ASSEMBLY		21	0.627843	1.51123	0.00993378	0.0168556	1	6689	tags=48%, list=12%, signal=54%
GO_EXTRINSIC_COMPONENT_OF_ORGANELLE_MEMBRANE	GO_EXTRINSIC_COMPONENT_OF_ORGANELLE_MEMBRANE		49	0.556182	1.511	0.00305499	0.0169024	1	13234	tags=57%, list=23%, signal=75%
GO_REGULATION_OF_DNA_DAMAGE_RESPONSE_SIGNAL_TRANSDUCTION_BY_P53_CLASS_MEDIATOR	GO_REGULATION_OF_DNA_DAMAGE_RESPONSE_SIGNAL_TRANSDUCTION_BY_P53_CLASS_MEDIATOR		34	0.577076	1.51084	0.0052521	0.0169422	1	13152	tags=62%, list=23%, signal=80%
GO_POLARIZED_EPITHELIAL_CELL_DIFFERENTIATION	GO_POLARIZED_EPITHELIAL_CELL_DIFFERENTIATION		22	0.617686	1.51065	0.0108814	0.0169747	1	9526	tags=64%, list=17%, signal=77%
GO_ATPASE_REGULATOR_ACTIVITY	GO_ATPASE_REGULATOR_ACTIVITY		41	0.564171	1.51023	0	0.0170621	1	15528	tags=61%, list=27%, signal=84%
GO_CELL_REDOX_HOMEOSTASIS	GO_CELL_REDOX_HOMEOSTASIS		59	0.536473	1.50993	0.00101937	0.0171225	1	18442	tags=64%, list=33%, signal=96%
GO_REGULATION_OF_EPIDERMAL_GROWTH_FACTOR_ACTIVATED_RECEPTOR_ACTIVITY	GO_REGULATION_OF_EPIDERMAL_GROWTH_FACTOR_ACTIVATED_RECEPTOR_ACTIVITY		30	0.584463	1.50946	0.0159574	0.0172267	1	13894	tags=57%, list=25%, signal=75%
GO_POSITIVE_REGULATION_OF_MEIOTIC_CELL_CYCLE	GO_POSITIVE_REGULATION_OF_MEIOTIC_CELL_CYCLE		24	0.597537	1.50943	0.0130011	0.0172245	1	13295	tags=58%, list=24%, signal=76%
GO_POSTSYNAPTIC_DENSITY_INTRACELLULAR_COMPONENT	GO_POSTSYNAPTIC_DENSITY_INTRACELLULAR_COMPONENT		17	0.637755	1.50916	0.0155556	0.017272	1	8252	tags=53%, list=15%, signal=62%
GO_UDP_N_ACETYLGLUCOSAMINE_METABOLIC_PROCESS	GO_UDP_N_ACETYLGLUCOSAMINE_METABOLIC_PROCESS		16	0.655474	1.5087	0.0112233	0.0173548	1	9922	tags=63%, list=18%, signal=76%
GO_PHOSPHATASE_REGULATOR_ACTIVITY	GO_PHOSPHATASE_REGULATOR_ACTIVITY		99	0.521138	1.50858	0	0.0173763	1	15501	tags=60%, list=27%, signal=82%
GO_LATE_ENDOSOME_TO_VACUOLE_TRANSPORT_VIA_MULTIVESICULAR_BODY_SORTING_PATHWAY	GO_LATE_ENDOSOME_TO_VACUOLE_TRANSPORT_VIA_MULTIVESICULAR_BODY_SORTING_PATHWAY		17	0.637474	1.50849	0.013544	0.0173819	1	12155	tags=65%, list=22%, signal=82%
GO_POSITIVE_REGULATION_OF_PROTEIN_SERINE_THREONINE_KINASE_ACTIVITY	GO_POSITIVE_REGULATION_OF_PROTEIN_SERINE_THREONINE_KINASE_ACTIVITY		343	0.498623	1.50827	0	0.0174212	1	9107	tags=39%, list=16%, signal=46%
GO_METAL_CLUSTER_BINDING	GO_METAL_CLUSTER_BINDING		67	0.541486	1.50823	0.00101626	0.017422	1	11960	tags=51%, list=21%, signal=64%
GO_REGULATION_OF_EPITHELIAL_TUBE_FORMATION	GO_REGULATION_OF_EPITHELIAL_TUBE_FORMATION		18	0.624388	1.5081	0.01427	0.0174381	1	12539	tags=56%, list=22%, signal=71%
GO_NUCLEOBASE_BIOSYNTHETIC_PROCESS	GO_NUCLEOBASE_BIOSYNTHETIC_PROCESS		18	0.629704	1.50795	0.0144284	0.0174658	1	9282	tags=61%, list=16%, signal=73%
GO_POSITIVE_REGULATION_OF_TRANSCRIPTION_FROM_RNA_POLYMERASE_II_PROMOTER_INVOLVED_IN_CELLULAR_RESPONSE_TO_CHEMICAL_STIMULUS	GO_POSITIVE_REGULATION_OF_TRANSCRIPTION_FROM_RNA_POLYMERASE_II_PROMOTER_INVOLVED_IN_CELLULAR_RESPONSE_TO_CHEMICAL_STIMULUS		23	0.607262	1.50785	0.00647249	0.017475	1	10682	tags=57%, list=19%, signal=70%
GO_POSITIVE_REGULATION_OF_SMOOTHENED_SIGNALING_PATHWAY	GO_POSITIVE_REGULATION_OF_SMOOTHENED_SIGNALING_PATHWAY		37	0.569193	1.50782	0.00729927	0.0174758	1	13112	tags=51%, list=23%, signal=67%
GO_POLYOL_CATABOLIC_PROCESS	GO_POLYOL_CATABOLIC_PROCESS		25	0.604042	1.50736	0.0139335	0.0175654	1	8984	tags=52%, list=16%, signal=62%
GO_DEVELOPMENTAL_CELL_GROWTH	GO_DEVELOPMENTAL_CELL_GROWTH		231	0.503077	1.50724	0	0.0175919	1	14737	tags=51%, list=26%, signal=68%
GO_SYNAPTONEMAL_STRUCTURE	GO_SYNAPTONEMAL_STRUCTURE		41	0.560911	1.50703	0.00519211	0.0176315	1	7316	tags=37%, list=13%, signal=42%
GO_NEGATIVE_REGULATION_OF_ANDROGEN_RECEPTOR_SIGNALING_PATHWAY	GO_NEGATIVE_REGULATION_OF_ANDROGEN_RECEPTOR_SIGNALING_PATHWAY		15	0.65243	1.50637	0.0226757	0.0177624	1	3516	tags=40%, list=6%, signal=43%
GO_POSITIVE_REGULATION_OF_DNA_BINDING	GO_POSITIVE_REGULATION_OF_DNA_BINDING		60	0.543418	1.50565	0.00403633	0.0179103	1	11250	tags=48%, list=20%, signal=60%
GO_REGULATION_OF_MEGAKARYOCYTE_DIFFERENTIATION	GO_REGULATION_OF_MEGAKARYOCYTE_DIFFERENTIATION		80	0.524936	1.50481	0.00100806	0.0181084	1	9383	tags=44%, list=17%, signal=52%
GO_ENDOPLASMIC_RETICULUM_CALCIUM_ION_HOMEOSTASIS	GO_ENDOPLASMIC_RETICULUM_CALCIUM_ION_HOMEOSTASIS		24	0.60667	1.50479	0.0151515	0.018101	1	13894	tags=58%, list=25%, signal=77%
GO_GTP_DEPENDENT_PROTEIN_BINDING	GO_GTP_DEPENDENT_PROTEIN_BINDING		23	0.606789	1.50476	0.0162338	0.0180988	1	13021	tags=65%, list=23%, signal=85%
GO_NEURON_PROJECTION_ORGANIZATION	GO_NEURON_PROJECTION_ORGANIZATION		92	0.52339	1.50464	0.00100503	0.0181207	1	15244	tags=55%, list=27%, signal=76%
GO_INTRINSIC_COMPONENT_OF_NUCLEAR_INNER_MEMBRANE	GO_INTRINSIC_COMPONENT_OF_NUCLEAR_INNER_MEMBRANE		15	0.660889	1.50452	0.00903955	0.0181425	1	3943	tags=47%, list=7%, signal=50%
GO_PROTEIN_TYROSINE_PHOSPHATASE_ACTIVITY	GO_PROTEIN_TYROSINE_PHOSPHATASE_ACTIVITY		101	0.523144	1.50446	0	0.018146	1	9258	tags=45%, list=16%, signal=53%
GO_CELLULAR_RESPONSE_TO_FATTY_ACID	GO_CELLULAR_RESPONSE_TO_FATTY_ACID		55	0.538115	1.50354	0.00406918	0.0183496	1	8874	tags=40%, list=16%, signal=47%
GO_DEVELOPMENTAL_GROWTH_INVOLVED_IN_MORPHOGENESIS	GO_DEVELOPMENTAL_GROWTH_INVOLVED_IN_MORPHOGENESIS		235	0.502576	1.50348	0	0.0183514	1	14737	tags=51%, list=26%, signal=68%
GO_CEREBELLAR_PURKINJE_CELL_LAYER_DEVELOPMENT	GO_CEREBELLAR_PURKINJE_CELL_LAYER_DEVELOPMENT		28	0.595426	1.50343	0.0138889	0.0183538	1	7798	tags=46%, list=14%, signal=54%
GO_CYTOPLASMIC_PATTERN_RECOGNITION_RECEPTOR_SIGNALING_PATHWAY	GO_CYTOPLASMIC_PATTERN_RECOGNITION_RECEPTOR_SIGNALING_PATHWAY		68	0.532401	1.50339	0	0.0183541	1	7137	tags=40%, list=13%, signal=45%
GO_PEPTIDYL_CYSTEINE_MODIFICATION	GO_PEPTIDYL_CYSTEINE_MODIFICATION		49	0.552516	1.50331	0.00307062	0.018358	1	16275	tags=55%, list=29%, signal=77%
GO_ANTIGEN_PROCESSING_AND_PRESENTATION_OF_EXOGENOUS_PEPTIDE_ANTIGEN_VIA_MHC_CLASS_I	GO_ANTIGEN_PROCESSING_AND_PRESENTATION_OF_EXOGENOUS_PEPTIDE_ANTIGEN_VIA_MHC_CLASS_I		80	0.53187	1.50315	0	0.0183807	1	9524	tags=49%, list=17%, signal=59%
GO_POSITIVE_REGULATION_OF_CELL_DIVISION	GO_POSITIVE_REGULATION_OF_CELL_DIVISION		87	0.521069	1.50291	0	0.0184319	1	16038	tags=54%, list=28%, signal=75%
GO_NEGATIVE_REGULATION_OF_PROTEIN_POLYMERIZATION	GO_NEGATIVE_REGULATION_OF_PROTEIN_POLYMERIZATION		78	0.525776	1.50258	0.00101215	0.0184998	1	8413	tags=45%, list=15%, signal=53%
GO_DENDRITIC_SPINE_MORPHOGENESIS	GO_DENDRITIC_SPINE_MORPHOGENESIS		62	0.538388	1.50206	0.00610376	0.0186081	1	13652	tags=52%, list=24%, signal=68%
GO_PHOSPHOLIPID_BIOSYNTHETIC_PROCESS	GO_PHOSPHOLIPID_BIOSYNTHETIC_PROCESS		271	0.50094	1.5018	0	0.0186617	1	10301	tags=45%, list=18%, signal=54%
GO_RNA_POLYMERASE_II_GENERAL_TRANSCRIPTION_INITIATION_FACTOR_BINDING	GO_RNA_POLYMERASE_II_GENERAL_TRANSCRIPTION_INITIATION_FACTOR_BINDING		19	0.622784	1.50164	0.0153005	0.0186925	1	5966	tags=53%, list=11%, signal=59%
GO_REGULATION_OF_POSTSYNAPSE_ORGANIZATION	GO_REGULATION_OF_POSTSYNAPSE_ORGANIZATION		107	0.519275	1.50163	0	0.0186832	1	9977	tags=43%, list=18%, signal=52%
GO_ENDOCRINE_PANCREAS_DEVELOPMENT	GO_ENDOCRINE_PANCREAS_DEVELOPMENT		45	0.554466	1.50105	0.00409836	0.0188093	1	19060	tags=67%, list=34%, signal=101%
GO_MRNA_TRANSCRIPTION	GO_MRNA_TRANSCRIPTION		17	0.640578	1.50105	0.0234637	0.0187999	1	9695	tags=53%, list=17%, signal=64%
GO_EMBRYONIC_APPENDAGE_MORPHOGENESIS	GO_EMBRYONIC_APPENDAGE_MORPHOGENESIS		126	0.515037	1.50086	0	0.0188357	1	17350	tags=63%, list=31%, signal=91%
GO_POSITIVE_REGULATION_OF_STEM_CELL_PROLIFERATION	GO_POSITIVE_REGULATION_OF_STEM_CELL_PROLIFERATION		43	0.550774	1.50082	0.00717213	0.0188347	1	11780	tags=49%, list=21%, signal=62%
GO_CELLULAR_RESPONSE_TO_EXTRACELLULAR_STIMULUS	GO_CELLULAR_RESPONSE_TO_EXTRACELLULAR_STIMULUS		252	0.50193	1.50056	0	0.0188776	1	10825	tags=42%, list=19%, signal=52%
GO_NEGATIVE_REGULATION_OF_CANONICAL_WNT_SIGNALING_PATHWAY	GO_NEGATIVE_REGULATION_OF_CANONICAL_WNT_SIGNALING_PATHWAY		180	0.507595	1.50048	0	0.0188863	1	8986	tags=39%, list=16%, signal=47%
GO_NEURON_TO_NEURON_SYNAPSE	GO_NEURON_TO_NEURON_SYNAPSE		367	0.497174	1.50008	0	0.0189804	1	14254	tags=48%, list=25%, signal=64%
GO_CELLULAR_RESPONSE_TO_INSULIN_STIMULUS	GO_CELLULAR_RESPONSE_TO_INSULIN_STIMULUS		226	0.501002	1.49945	0	0.0191151	1	11557	tags=44%, list=20%, signal=55%
GO_NEGATIVE_REGULATION_OF_WNT_SIGNALING_PATHWAY	GO_NEGATIVE_REGULATION_OF_WNT_SIGNALING_PATHWAY		215	0.501683	1.49931	0	0.0191382	1	8986	tags=39%, list=16%, signal=46%
GO_IMMUNOGLOBULIN_PRODUCTION_INVOLVED_IN_IMMUNOGLOBULIN_MEDIATED_IMMUNE_RESPONSE	GO_IMMUNOGLOBULIN_PRODUCTION_INVOLVED_IN_IMMUNOGLOBULIN_MEDIATED_IMMUNE_RESPONSE		61	0.539725	1.49904	0.0010142	0.0191968	1	6371	tags=41%, list=11%, signal=46%
GO_ERBB2_SIGNALING_PATHWAY	GO_ERBB2_SIGNALING_PATHWAY		32	0.575538	1.49879	0.0116649	0.0192451	1	10504	tags=47%, list=19%, signal=58%
GO_MIDBRAIN_DEVELOPMENT	GO_MIDBRAIN_DEVELOPMENT		91	0.522927	1.49852	0	0.0192912	1	16420	tags=54%, list=29%, signal=76%
GO_PHOSPHATIDYLINOSITOL_METABOLIC_PROCESS	GO_PHOSPHATIDYLINOSITOL_METABOLIC_PROCESS		184	0.507541	1.4985	0	0.0192863	1	8984	tags=41%, list=16%, signal=49%
GO_GUANYL_NUCLEOTIDE_EXCHANGE_FACTOR_ACTIVITY	GO_GUANYL_NUCLEOTIDE_EXCHANGE_FACTOR_ACTIVITY		215	0.500992	1.49795	0	0.0194188	1	9440	tags=41%, list=17%, signal=50%
GO_MORPHOGENESIS_OF_AN_EPITHELIAL_SHEET	GO_MORPHOGENESIS_OF_AN_EPITHELIAL_SHEET		58	0.538959	1.49768	0.00202634	0.0194859	1	14415	tags=59%, list=26%, signal=79%
GO_ANTERIOR_POSTERIOR_AXIS_SPECIFICATION	GO_ANTERIOR_POSTERIOR_AXIS_SPECIFICATION		52	0.545774	1.49752	0	0.0195092	1	16837	tags=60%, list=30%, signal=85%
GO_NEURAL_TUBE_PATTERNING	GO_NEURAL_TUBE_PATTERNING		41	0.553742	1.4967	0.00720906	0.0196897	1	14614	tags=61%, list=26%, signal=82%
GO_GASTRULATION_WITH_MOUTH_FORMING_SECOND	GO_GASTRULATION_WITH_MOUTH_FORMING_SECOND		27	0.589479	1.49655	0.0160256	0.0197129	1	9442	tags=48%, list=17%, signal=58%
GO_OOCYTE_DIFFERENTIATION	GO_OOCYTE_DIFFERENTIATION		52	0.545045	1.4965	0.00716479	0.0197144	1	10062	tags=46%, list=18%, signal=56%
GO_MONOSACCHARIDE_CATABOLIC_PROCESS	GO_MONOSACCHARIDE_CATABOLIC_PROCESS		66	0.531174	1.49639	0.00405269	0.0197339	1	11132	tags=41%, list=20%, signal=51%
GO_PHOSPHATASE_BINDING	GO_PHOSPHATASE_BINDING		194	0.504365	1.49598	0	0.0198282	1	11347	tags=47%, list=20%, signal=58%
GO_EXOCYTIC_VESICLE	GO_EXOCYTIC_VESICLE		224	0.501567	1.49589	0	0.0198466	1	13894	tags=50%, list=25%, signal=65%
GO_CARGO_ADAPTOR_ACTIVITY	GO_CARGO_ADAPTOR_ACTIVITY		17	0.632224	1.49579	0.0226501	0.0198547	1	13581	tags=71%, list=24%, signal=93%
GO_DNA_CATABOLIC_PROCESS	GO_DNA_CATABOLIC_PROCESS		42	0.559801	1.49553	0.00723888	0.0199155	1	9373	tags=50%, list=17%, signal=60%
GO_ACTIVATION_OF_PROTEIN_KINASE_ACTIVITY	GO_ACTIVATION_OF_PROTEIN_KINASE_ACTIVITY		329	0.497485	1.49533	0	0.0199599	1	8970	tags=40%, list=16%, signal=48%
GO_DENDRITIC_SPINE_MEMBRANE	GO_DENDRITIC_SPINE_MEMBRANE		15	0.653057	1.49487	0.0178971	0.0200651	1	9954	tags=47%, list=18%, signal=57%
GO_EMBRYONIC_AXIS_SPECIFICATION	GO_EMBRYONIC_AXIS_SPECIFICATION		39	0.563608	1.49387	0.00208768	0.0202878	1	15842	tags=59%, list=28%, signal=82%
GO_POSITIVE_REGULATION_OF_RELEASE_OF_CYTOCHROME_C_FROM_MITOCHONDRIA	GO_POSITIVE_REGULATION_OF_RELEASE_OF_CYTOCHROME_C_FROM_MITOCHONDRIA		28	0.581219	1.49346	0.0137712	0.0203829	1	13645	tags=54%, list=24%, signal=71%
GO_GLYCOPROTEIN_METABOLIC_PROCESS	GO_GLYCOPROTEIN_METABOLIC_PROCESS		410	0.492614	1.49297	0	0.0205051	1	12576	tags=46%, list=22%, signal=59%
GO_CELLULAR_HYPEROSMOTIC_RESPONSE	GO_CELLULAR_HYPEROSMOTIC_RESPONSE		15	0.645887	1.49291	0.0261067	0.0205067	1	7846	tags=53%, list=14%, signal=62%
GO_CERAMIDE_METABOLIC_PROCESS	GO_CERAMIDE_METABOLIC_PROCESS		100	0.521665	1.49288	0.00100604	0.0205052	1	11262	tags=46%, list=20%, signal=57%
GO_TIGHT_JUNCTION	GO_TIGHT_JUNCTION		129	0.509641	1.49267	0	0.0205531	1	14324	tags=47%, list=25%, signal=62%
GO_ENTEROENDOCRINE_CELL_DIFFERENTIATION	GO_ENTEROENDOCRINE_CELL_DIFFERENTIATION		27	0.588622	1.49262	0.00750268	0.0205547	1	10132	tags=48%, list=18%, signal=59%
GO_MEMBRANE_BIOGENESIS	GO_MEMBRANE_BIOGENESIS		44	0.552197	1.49231	0.00828157	0.020626	1	18410	tags=59%, list=33%, signal=88%
GO_FEMALE_GAMETE_GENERATION	GO_FEMALE_GAMETE_GENERATION		140	0.507255	1.49205	0	0.0206891	1	10062	tags=41%, list=18%, signal=49%
GO_PHOSPHATIDYLINOSITOL_5_PHOSPHATE_BINDING	GO_PHOSPHATIDYLINOSITOL_5_PHOSPHATE_BINDING		19	0.618571	1.49186	0.021041	0.0207246	1	8521	tags=42%, list=15%, signal=50%
GO_TAU_PROTEIN_KINASE_ACTIVITY	GO_TAU_PROTEIN_KINASE_ACTIVITY		22	0.60973	1.49183	0.0140389	0.020723	1	15271	tags=77%, list=27%, signal=106%
GO_GOLGI_CISTERNA	GO_GOLGI_CISTERNA		117	0.512621	1.49176	0	0.0207311	1	17757	tags=56%, list=31%, signal=82%
GO_APICAL_JUNCTION_ASSEMBLY	GO_APICAL_JUNCTION_ASSEMBLY		85	0.526427	1.49164	0	0.0207472	1	10669	tags=49%, list=19%, signal=61%
GO_PEPTIDYL_PROLINE_HYDROXYLATION	GO_PEPTIDYL_PROLINE_HYDROXYLATION		16	0.638068	1.49142	0.0177778	0.0207887	1	18442	tags=88%, list=33%, signal=130%
GO_O_METHYLTRANSFERASE_ACTIVITY	GO_O_METHYLTRANSFERASE_ACTIVITY		23	0.60819	1.49136	0.0153005	0.0207947	1	10577	tags=52%, list=19%, signal=64%
GO_RAS_GUANYL_NUCLEOTIDE_EXCHANGE_FACTOR_ACTIVITY	GO_RAS_GUANYL_NUCLEOTIDE_EXCHANGE_FACTOR_ACTIVITY		115	0.515185	1.49102	0.001	0.0208777	1	11654	tags=47%, list=21%, signal=59%
GO_TELENCEPHALON_DEVELOPMENT	GO_TELENCEPHALON_DEVELOPMENT		256	0.496415	1.49098	0	0.020879	1	10722	tags=40%, list=19%, signal=49%
GO_DNA_BINDING_TRANSCRIPTION_REPRESSOR_ACTIVITY	GO_DNA_BINDING_TRANSCRIPTION_REPRESSOR_ACTIVITY		335	0.493895	1.49059	0	0.0209695	1	14759	tags=52%, list=26%, signal=70%
GO_HISTONE_H3_DEACETYLATION	GO_HISTONE_H3_DEACETYLATION		20	0.61406	1.49041	0.0144605	0.0210087	1	11509	tags=70%, list=20%, signal=88%
GO_PHOSPHATIDIC_ACID_BINDING	GO_PHOSPHATIDIC_ACID_BINDING		19	0.622528	1.48998	0.0166297	0.0211243	1	9256	tags=47%, list=16%, signal=57%
GO_PROTEIN_O_LINKED_GLYCOSYLATION	GO_PROTEIN_O_LINKED_GLYCOSYLATION		105	0.514525	1.48989	0	0.0211396	1	12434	tags=52%, list=22%, signal=67%
GO_POSITIVE_REGULATION_OF_ERBB_SIGNALING_PATHWAY	GO_POSITIVE_REGULATION_OF_ERBB_SIGNALING_PATHWAY		38	0.559875	1.48985	0.00831601	0.0211393	1	11250	tags=45%, list=20%, signal=56%
GO_MANGANESE_ION_BINDING	GO_MANGANESE_ION_BINDING		64	0.532648	1.48983	0.00202224	0.0211335	1	8911	tags=44%, list=16%, signal=52%
GO_REGULATION_OF_RESPONSE_TO_OXIDATIVE_STRESS	GO_REGULATION_OF_RESPONSE_TO_OXIDATIVE_STRESS		89	0.520706	1.48961	0	0.0211902	1	9852	tags=46%, list=17%, signal=56%
GO_STEM_CELL_DIFFERENTIATION	GO_STEM_CELL_DIFFERENTIATION		262	0.495809	1.48906	0	0.0213133	1	9603	tags=40%, list=17%, signal=48%
GO_ACTIVATION_OF_CYSTEINE_TYPE_ENDOPEPTIDASE_ACTIVITY_INVOLVED_IN_APOPTOTIC_PROCESS	GO_ACTIVATION_OF_CYSTEINE_TYPE_ENDOPEPTIDASE_ACTIVITY_INVOLVED_IN_APOPTOTIC_PROCESS		85	0.518796	1.48865	0	0.0214147	1	10696	tags=46%, list=19%, signal=57%
GO_REGULATION_OF_CYSTEINE_TYPE_ENDOPEPTIDASE_ACTIVITY_INVOLVED_IN_APOPTOTIC_SIGNALING_PATHWAY	GO_REGULATION_OF_CYSTEINE_TYPE_ENDOPEPTIDASE_ACTIVITY_INVOLVED_IN_APOPTOTIC_SIGNALING_PATHWAY		17	0.643468	1.48857	0.0123457	0.0214228	1	11250	tags=65%, list=20%, signal=81%
GO_NEGATIVE_REGULATION_OF_CYCLIN_DEPENDENT_PROTEIN_KINASE_ACTIVITY	GO_NEGATIVE_REGULATION_OF_CYCLIN_DEPENDENT_PROTEIN_KINASE_ACTIVITY		32	0.571595	1.48803	0.0116156	0.0215608	1	11514	tags=47%, list=20%, signal=59%
GO_POSITIVE_REGULATION_OF_POSTTRANSCRIPTIONAL_GENE_SILENCING	GO_POSITIVE_REGULATION_OF_POSTTRANSCRIPTIONAL_GENE_SILENCING		25	0.591572	1.4878	0.0195652	0.021607	1	8952	tags=48%, list=16%, signal=57%
GO_INTEGRAL_COMPONENT_OF_SYNAPTIC_VESICLE_MEMBRANE	GO_INTEGRAL_COMPONENT_OF_SYNAPTIC_VESICLE_MEMBRANE		34	0.564989	1.4878	0.0116773	0.0215984	1	18278	tags=65%, list=32%, signal=96%
GO_APICAL_JUNCTION_COMPLEX	GO_APICAL_JUNCTION_COMPLEX		143	0.508379	1.48774	0	0.0216013	1	8802	tags=36%, list=16%, signal=43%
GO_ALDEHYDE_BIOSYNTHETIC_PROCESS	GO_ALDEHYDE_BIOSYNTHETIC_PROCESS		15	0.644738	1.48774	0.0271493	0.0215897	1	5176	tags=40%, list=9%, signal=44%
GO_DORSAL_VENTRAL_NEURAL_TUBE_PATTERNING	GO_DORSAL_VENTRAL_NEURAL_TUBE_PATTERNING		24	0.59622	1.4877	0.0203426	0.0215857	1	16892	tags=67%, list=30%, signal=95%
GO_GOLGI_CISTERNA_MEMBRANE	GO_GOLGI_CISTERNA_MEMBRANE		93	0.516994	1.48734	0.00100604	0.0216804	1	10427	tags=41%, list=18%, signal=50%
GO_NEURAL_NUCLEUS_DEVELOPMENT	GO_NEURAL_NUCLEUS_DEVELOPMENT		62	0.535308	1.48727	0.00307377	0.0216833	1	7225	tags=32%, list=13%, signal=37%
GO_POLY_A_PLUS_MRNA_EXPORT_FROM_NUCLEUS	GO_POLY_A_PLUS_MRNA_EXPORT_FROM_NUCLEUS		21	0.612995	1.48723	0.0130861	0.0216827	1	10059	tags=57%, list=18%, signal=69%
GO_NEGATIVE_REGULATION_OF_TYROSINE_PHOSPHORYLATION_OF_STAT_PROTEIN	GO_NEGATIVE_REGULATION_OF_TYROSINE_PHOSPHORYLATION_OF_STAT_PROTEIN		15	0.645471	1.48718	0.0235018	0.0216806	1	5712	tags=33%, list=10%, signal=37%
GO_POSITIVE_REGULATION_OF_NEURON_DIFFERENTIATION	GO_POSITIVE_REGULATION_OF_NEURON_DIFFERENTIATION		378	0.492069	1.48711	0	0.021687	1	15123	tags=52%, list=27%, signal=70%
GO_FILOPODIUM_ASSEMBLY	GO_FILOPODIUM_ASSEMBLY		61	0.535501	1.48692	0.0020284	0.0217245	1	8285	tags=46%, list=15%, signal=54%
GO_VACUOLAR_LUMEN	GO_VACUOLAR_LUMEN		173	0.498236	1.48629	0	0.0218818	1	10844	tags=40%, list=19%, signal=49%
GO_SEPTIN_CYTOSKELETON	GO_SEPTIN_CYTOSKELETON		15	0.647614	1.48575	0.0224719	0.0220259	1	10066	tags=67%, list=18%, signal=81%
GO_NEURON_APOPTOTIC_PROCESS	GO_NEURON_APOPTOTIC_PROCESS		244	0.497192	1.48567	0	0.0220356	1	15612	tags=51%, list=28%, signal=70%
GO_SITE_OF_POLARIZED_GROWTH	GO_SITE_OF_POLARIZED_GROWTH		191	0.500727	1.48549	0	0.0220772	1	15087	tags=54%, list=27%, signal=73%
GO_PANCREAS_DEVELOPMENT	GO_PANCREAS_DEVELOPMENT		79	0.521238	1.48519	0.00100705	0.0221522	1	17396	tags=58%, list=31%, signal=84%
GO_REGULATION_OF_CELL_MATURATION	GO_REGULATION_OF_CELL_MATURATION		24	0.590444	1.48465	0.0180085	0.022283	1	9869	tags=46%, list=17%, signal=56%
GO_ADHERENS_JUNCTION	GO_ADHERENS_JUNCTION		166	0.50159	1.48443	0	0.0223189	1	13423	tags=49%, list=24%, signal=65%
GO_GLANDULAR_EPITHELIAL_CELL_DEVELOPMENT	GO_GLANDULAR_EPITHELIAL_CELL_DEVELOPMENT		26	0.58578	1.48348	0.0173536	0.0225973	1	10132	tags=50%, list=18%, signal=61%
GO_EXTRINSIC_APOPTOTIC_SIGNALING_PATHWAY_VIA_DEATH_DOMAIN_RECEPTORS	GO_EXTRINSIC_APOPTOTIC_SIGNALING_PATHWAY_VIA_DEATH_DOMAIN_RECEPTORS		89	0.514577	1.48344	0	0.0225947	1	9686	tags=44%, list=17%, signal=53%
GO_LATE_ENDOSOME	GO_LATE_ENDOSOME		275	0.494454	1.48325	0	0.0226414	1	10864	tags=44%, list=19%, signal=54%
GO_ESTABLISHMENT_OR_MAINTENANCE_OF_MONOPOLAR_CELL_POLARITY	GO_ESTABLISHMENT_OR_MAINTENANCE_OF_MONOPOLAR_CELL_POLARITY		22	0.597776	1.48323	0.0201117	0.0226358	1	9759	tags=64%, list=17%, signal=77%
GO_CELLULAR_RESPONSE_TO_PROSTAGLANDIN_E_STIMULUS	GO_CELLULAR_RESPONSE_TO_PROSTAGLANDIN_E_STIMULUS		16	0.638755	1.48223	0.0289855	0.0229124	1	13837	tags=63%, list=24%, signal=83%
GO_LRR_DOMAIN_BINDING	GO_LRR_DOMAIN_BINDING		17	0.63266	1.48204	0.0232558	0.0229578	1	8594	tags=59%, list=15%, signal=69%
GO_RETINAL_GANGLION_CELL_AXON_GUIDANCE	GO_RETINAL_GANGLION_CELL_AXON_GUIDANCE		20	0.605607	1.4818	0.0243094	0.0230091	1	17264	tags=70%, list=31%, signal=101%
GO_WALKING_BEHAVIOR	GO_WALKING_BEHAVIOR		29	0.573677	1.48169	0.0148305	0.023032	1	4754	tags=28%, list=8%, signal=30%
GO_PROTEIN_DEMANNOSYLATION	GO_PROTEIN_DEMANNOSYLATION		20	0.615746	1.48134	0.0175246	0.0231165	1	15620	tags=60%, list=28%, signal=83%
GO_LOCALIZATION_WITHIN_MEMBRANE	GO_LOCALIZATION_WITHIN_MEMBRANE		97	0.51203	1.48104	0.00100402	0.0231929	1	7268	tags=37%, list=13%, signal=43%
GO_POSITIVE_REGULATION_OF_NEURAL_PRECURSOR_CELL_PROLIFERATION	GO_POSITIVE_REGULATION_OF_NEURAL_PRECURSOR_CELL_PROLIFERATION		54	0.539359	1.48089	0.00303644	0.0232266	1	12281	tags=48%, list=22%, signal=61%
GO_SPHINGOLIPID_METABOLIC_PROCESS	GO_SPHINGOLIPID_METABOLIC_PROCESS		162	0.500979	1.48067	0	0.0232786	1	11298	tags=43%, list=20%, signal=54%
GO_REGULATION_OF_GOLGI_ORGANIZATION	GO_REGULATION_OF_GOLGI_ORGANIZATION		16	0.636705	1.48059	0.0155902	0.02329	1	14485	tags=69%, list=26%, signal=92%
GO_REGULATION_OF_ACTIVIN_RECEPTOR_SIGNALING_PATHWAY	GO_REGULATION_OF_ACTIVIN_RECEPTOR_SIGNALING_PATHWAY		24	0.6045	1.48052	0.0107643	0.0233038	1	11779	tags=54%, list=21%, signal=68%
GO_NUCLEOSIDE_SALVAGE	GO_NUCLEOSIDE_SALVAGE		16	0.631098	1.48007	0.0272109	0.0234174	1	4318	tags=44%, list=8%, signal=47%
GO_REGULATION_OF_TRANSCRIPTION_REGULATORY_REGION_DNA_BINDING	GO_REGULATION_OF_TRANSCRIPTION_REGULATORY_REGION_DNA_BINDING		52	0.53527	1.47977	0.00716479	0.0234969	1	10987	tags=46%, list=19%, signal=57%
GO_GOLGI_TO_ENDOSOME_TRANSPORT	GO_GOLGI_TO_ENDOSOME_TRANSPORT		17	0.622701	1.47961	0.0246085	0.0235353	1	17393	tags=82%, list=31%, signal=119%
GO_FILOPODIUM_TIP	GO_FILOPODIUM_TIP		18	0.617582	1.47951	0.0293123	0.0235529	1	8761	tags=56%, list=16%, signal=66%
GO_RHYTHMIC_PROCESS	GO_RHYTHMIC_PROCESS		305	0.489809	1.47941	0	0.023569	1	14068	tags=46%, list=25%, signal=61%
GO_LYSOSOMAL_PROTEIN_CATABOLIC_PROCESS	GO_LYSOSOMAL_PROTEIN_CATABOLIC_PROCESS		15	0.649234	1.4794	0.0217143	0.0235585	1	14600	tags=67%, list=26%, signal=90%
GO_C2H2_ZINC_FINGER_DOMAIN_BINDING	GO_C2H2_ZINC_FINGER_DOMAIN_BINDING		15	0.653186	1.47872	0.015748	0.0237391	1	9296	tags=60%, list=16%, signal=72%
GO_CEREBELLAR_PURKINJE_CELL_LAYER_MORPHOGENESIS	GO_CEREBELLAR_PURKINJE_CELL_LAYER_MORPHOGENESIS		17	0.628523	1.47841	0.023702	0.023823	1	7798	tags=53%, list=14%, signal=61%
GO_GLUTAMINE_METABOLIC_PROCESS	GO_GLUTAMINE_METABOLIC_PROCESS		23	0.599422	1.47771	0.0199336	0.0240209	1	7126	tags=48%, list=13%, signal=55%
GO_INTRACELLULAR_RECEPTOR_SIGNALING_PATHWAY	GO_INTRACELLULAR_RECEPTOR_SIGNALING_PATHWAY		265	0.491667	1.47759	0	0.0240323	1	12202	tags=45%, list=22%, signal=57%
GO_SYNAPTIC_VESICLE_LOCALIZATION	GO_SYNAPTIC_VESICLE_LOCALIZATION		57	0.536547	1.4775	0.0040568	0.0240526	1	13571	tags=54%, list=24%, signal=72%
GO_REGULATION_OF_ACTOMYOSIN_STRUCTURE_ORGANIZATION	GO_REGULATION_OF_ACTOMYOSIN_STRUCTURE_ORGANIZATION		99	0.510612	1.47745	0	0.0240516	1	7733	tags=41%, list=14%, signal=48%
GO_DISULFIDE_OXIDOREDUCTASE_ACTIVITY	GO_DISULFIDE_OXIDOREDUCTASE_ACTIVITY		40	0.545316	1.47711	0.00726141	0.0241337	1	11027	tags=50%, list=20%, signal=62%
GO_PHOSPHATIDYLINOSITOL_PHOSPHATE_KINASE_ACTIVITY	GO_PHOSPHATIDYLINOSITOL_PHOSPHATE_KINASE_ACTIVITY		16	0.637678	1.47669	0.0223964	0.0242539	1	9337	tags=63%, list=17%, signal=75%
GO_ATP_SYNTHESIS_COUPLED_PROTON_TRANSPORT	GO_ATP_SYNTHESIS_COUPLED_PROTON_TRANSPORT		27	0.576582	1.47642	0.0179514	0.0243264	1	10449	tags=44%, list=18%, signal=54%
GO_REGULATION_OF_ACTIN_FILAMENT_ORGANIZATION	GO_REGULATION_OF_ACTIN_FILAMENT_ORGANIZATION		275	0.491194	1.47633	0	0.0243376	1	8848	tags=41%, list=16%, signal=49%
GO_CELL_CORTEX	GO_CELL_CORTEX		304	0.488728	1.47526	0	0.024649	1	10366	tags=43%, list=18%, signal=52%
GO_SULFATE_TRANSMEMBRANE_TRANSPORTER_ACTIVITY	GO_SULFATE_TRANSMEMBRANE_TRANSPORTER_ACTIVITY		17	0.623501	1.4743	0.0225734	0.0249346	1	4761	tags=29%, list=8%, signal=32%
GO_LIPID_DROPLET	GO_LIPID_DROPLET		93	0.513875	1.47394	0	0.0250413	1	10987	tags=44%, list=19%, signal=55%
GO_REGULATION_OF_MAMMARY_GLAND_EPITHELIAL_CELL_PROLIFERATION	GO_REGULATION_OF_MAMMARY_GLAND_EPITHELIAL_CELL_PROLIFERATION		17	0.626121	1.47392	0.0225989	0.025031	1	11397	tags=59%, list=20%, signal=74%
GO_3_UTR_MEDIATED_MRNA_STABILIZATION	GO_3_UTR_MEDIATED_MRNA_STABILIZATION		23	0.597736	1.47328	0.0206522	0.0252207	1	8406	tags=48%, list=15%, signal=56%
GO_ISOPEPTIDASE_ACTIVITY	GO_ISOPEPTIDASE_ACTIVITY		17	0.628588	1.473	0.0243902	0.0252939	1	9280	tags=65%, list=16%, signal=77%
GO_REGULATION_OF_TRANSLATIONAL_ELONGATION	GO_REGULATION_OF_TRANSLATIONAL_ELONGATION		21	0.595773	1.473	0.0304348	0.0252826	1	5979	tags=48%, list=11%, signal=53%
GO_TETRAPYRROLE_BIOSYNTHETIC_PROCESS	GO_TETRAPYRROLE_BIOSYNTHETIC_PROCESS		27	0.588372	1.47282	0.0140086	0.0253303	1	16018	tags=70%, list=28%, signal=98%
GO_ACTIN_FILAMENT_BINDING	GO_ACTIN_FILAMENT_BINDING		206	0.494371	1.47226	0	0.0254735	1	9759	tags=40%, list=17%, signal=48%
GO_OLIGODENDROCYTE_DIFFERENTIATION	GO_OLIGODENDROCYTE_DIFFERENTIATION		103	0.511011	1.47213	0.00100301	0.025504	1	9392	tags=38%, list=17%, signal=45%
GO_NEGATIVE_REGULATION_OF_GLUCOSE_IMPORT	GO_NEGATIVE_REGULATION_OF_GLUCOSE_IMPORT		15	0.634311	1.47164	0.0251142	0.0256304	1	11509	tags=47%, list=20%, signal=59%
GO_EARLY_ENDOSOME_MEMBRANE	GO_EARLY_ENDOSOME_MEMBRANE		161	0.502632	1.47159	0	0.0256359	1	11020	tags=45%, list=19%, signal=56%
GO_PROTEIN_DESTABILIZATION	GO_PROTEIN_DESTABILIZATION		50	0.533401	1.47156	0.00307062	0.0256332	1	12941	tags=52%, list=23%, signal=67%
GO_REGULATION_OF_PHOSPHOPROTEIN_PHOSPHATASE_ACTIVITY	GO_REGULATION_OF_PHOSPHOPROTEIN_PHOSPHATASE_ACTIVITY		117	0.50681	1.47088	0	0.0258561	1	12907	tags=50%, list=23%, signal=64%
GO_RHODOPSIN_MEDIATED_SIGNALING_PATHWAY	GO_RHODOPSIN_MEDIATED_SIGNALING_PATHWAY		29	0.575464	1.47069	0.0159915	0.0259023	1	9077	tags=45%, list=16%, signal=53%
GO_REGULATION_OF_CHOLESTEROL_BIOSYNTHETIC_PROCESS	GO_REGULATION_OF_CHOLESTEROL_BIOSYNTHETIC_PROCESS		50	0.541919	1.47031	0.00307377	0.0260024	1	15193	tags=50%, list=27%, signal=68%
GO_POSITIVE_REGULATION_OF_RESPONSE_TO_ENDOPLASMIC_RETICULUM_STRESS	GO_POSITIVE_REGULATION_OF_RESPONSE_TO_ENDOPLASMIC_RETICULUM_STRESS		37	0.551915	1.47011	0.00830737	0.0260471	1	18410	tags=68%, list=33%, signal=100%
GO_REGULATION_OF_SYNAPTIC_VESICLE_RECYCLING	GO_REGULATION_OF_SYNAPTIC_VESICLE_RECYCLING		25	0.581439	1.46996	0.022508	0.0260757	1	12163	tags=52%, list=22%, signal=66%
GO_PROTEIN_PHOSPHATASE_BINDING	GO_PROTEIN_PHOSPHATASE_BINDING		149	0.502994	1.46993	0	0.0260698	1	11340	tags=46%, list=20%, signal=57%
GO_INTRACELLULAR_LIPID_TRANSPORT	GO_INTRACELLULAR_LIPID_TRANSPORT		44	0.542215	1.46983	0.00827301	0.0260872	1	6733	tags=34%, list=12%, signal=39%
GO_PENTOSE_METABOLIC_PROCESS	GO_PENTOSE_METABOLIC_PROCESS		15	0.642431	1.4687	0.0192963	0.0264375	1	7745	tags=53%, list=14%, signal=62%
GO_REGULATION_OF_WATER_LOSS_VIA_SKIN	GO_REGULATION_OF_WATER_LOSS_VIA_SKIN		28	0.576134	1.46851	0.0105708	0.0264891	1	20349	tags=75%, list=36%, signal=117%
GO_AUTOPHAGOSOME_MEMBRANE	GO_AUTOPHAGOSOME_MEMBRANE		38	0.552133	1.46826	0.0134855	0.026557	1	14633	tags=61%, list=26%, signal=82%
GO_POLE_PLASM	GO_POLE_PLASM		21	0.593093	1.46779	0.0210177	0.0267105	1	15247	tags=57%, list=27%, signal=78%
GO_FOCAL_ADHESION_ASSEMBLY	GO_FOCAL_ADHESION_ASSEMBLY		83	0.513375	1.46778	0.00201207	0.0266985	1	10282	tags=51%, list=18%, signal=62%
GO_POSTSYNAPSE_ORGANIZATION	GO_POSTSYNAPSE_ORGANIZATION		173	0.496933	1.46767	0	0.0267151	1	9977	tags=39%, list=18%, signal=47%
GO_POSITIVE_REGULATION_OF_NEUROBLAST_PROLIFERATION	GO_POSITIVE_REGULATION_OF_NEUROBLAST_PROLIFERATION		23	0.597412	1.46753	0.0194805	0.0267436	1	11780	tags=57%, list=21%, signal=71%
GO_POSITIVE_REGULATION_OF_ISOTYPE_SWITCHING	GO_POSITIVE_REGULATION_OF_ISOTYPE_SWITCHING		28	0.5808	1.46723	0.0136411	0.0268258	1	10279	tags=61%, list=18%, signal=74%
GO_MODULATION_BY_VIRUS_OF_HOST_PROCESS	GO_MODULATION_BY_VIRUS_OF_HOST_PROCESS		29	0.580046	1.46713	0.0107527	0.0268398	1	11397	tags=55%, list=20%, signal=69%
GO_REGULATION_OF_EXIT_FROM_MITOSIS	GO_REGULATION_OF_EXIT_FROM_MITOSIS		17	0.621922	1.46701	0.0211111	0.0268644	1	7225	tags=47%, list=13%, signal=54%
GO_PRE_MIRNA_PROCESSING	GO_PRE_MIRNA_PROCESSING		15	0.645168	1.46687	0.0228571	0.0268933	1	16031	tags=80%, list=28%, signal=112%
GO_IONOTROPIC_GLUTAMATE_RECEPTOR_BINDING	GO_IONOTROPIC_GLUTAMATE_RECEPTOR_BINDING		28	0.575356	1.4667	0.0127796	0.0269294	1	15858	tags=57%, list=28%, signal=79%
GO_NEGATIVE_REGULATION_OF_DENDRITE_DEVELOPMENT	GO_NEGATIVE_REGULATION_OF_DENDRITE_DEVELOPMENT		28	0.573406	1.46615	0.0191489	0.0271075	1	15244	tags=57%, list=27%, signal=78%
GO_MITOCHONDRION_DISTRIBUTION	GO_MITOCHONDRION_DISTRIBUTION		16	0.629275	1.46611	0.0304397	0.0271031	1	4404	tags=38%, list=8%, signal=41%
GO_SOMATIC_STEM_CELL_POPULATION_MAINTENANCE	GO_SOMATIC_STEM_CELL_POPULATION_MAINTENANCE		75	0.518364	1.46608	0.00202634	0.0270967	1	19648	tags=63%, list=35%, signal=96%
GO_LIMBIC_SYSTEM_DEVELOPMENT	GO_LIMBIC_SYSTEM_DEVELOPMENT		109	0.503869	1.46585	0.00100604	0.0271634	1	10722	tags=41%, list=19%, signal=51%
GO_HEPARAN_SULFATE_PROTEOGLYCAN_METABOLIC_PROCESS	GO_HEPARAN_SULFATE_PROTEOGLYCAN_METABOLIC_PROCESS		32	0.567629	1.46539	0.0147059	0.0273083	1	9914	tags=47%, list=18%, signal=57%
GO_REGULATION_OF_VESICLE_FUSION	GO_REGULATION_OF_VESICLE_FUSION		31	0.561823	1.46537	0.00963597	0.027298	1	14456	tags=52%, list=26%, signal=69%
GO_POSITIVE_REGULATION_OF_GLYCOPROTEIN_METABOLIC_PROCESS	GO_POSITIVE_REGULATION_OF_GLYCOPROTEIN_METABOLIC_PROCESS		26	0.57892	1.46532	0.0192926	0.0272997	1	8210	tags=50%, list=15%, signal=58%
GO_PROTEIN_PHOSPHATASE_TYPE_2A_COMPLEX	GO_PROTEIN_PHOSPHATASE_TYPE_2A_COMPLEX		19	0.609156	1.46515	0.0189521	0.0273411	1	11632	tags=63%, list=21%, signal=79%
GO_NEGATIVE_REGULATION_OF_ACTIN_FILAMENT_POLYMERIZATION	GO_NEGATIVE_REGULATION_OF_ACTIN_FILAMENT_POLYMERIZATION		64	0.52429	1.46475	0.00406918	0.0274703	1	8413	tags=45%, list=15%, signal=53%
GO_SUBSTRATE_DEPENDENT_CELL_MIGRATION	GO_SUBSTRATE_DEPENDENT_CELL_MIGRATION		28	0.578685	1.46446	0.0180085	0.0275557	1	7356	tags=46%, list=13%, signal=53%
GO_POSITIVE_REGULATION_OF_PROTEIN_EXPORT_FROM_NUCLEUS	GO_POSITIVE_REGULATION_OF_PROTEIN_EXPORT_FROM_NUCLEUS		21	0.584931	1.46446	0.0252747	0.0275415	1	8060	tags=57%, list=14%, signal=67%
GO_ATPASE_ACTIVATOR_ACTIVITY	GO_ATPASE_ACTIVATOR_ACTIVITY		25	0.574393	1.46428	0.0204741	0.027589	1	15528	tags=64%, list=27%, signal=88%
GO_OXIDOREDUCTASE_ACTIVITY_ACTING_ON_A_SULFUR_GROUP_OF_DONORS	GO_OXIDOREDUCTASE_ACTIVITY_ACTING_ON_A_SULFUR_GROUP_OF_DONORS		58	0.5318	1.46424	0.00510725	0.0275896	1	10081	tags=47%, list=18%, signal=57%
GO_PHOSPHOLIPID_DEPHOSPHORYLATION	GO_PHOSPHOLIPID_DEPHOSPHORYLATION		45	0.541242	1.46408	0.00928793	0.0276283	1	8984	tags=47%, list=16%, signal=55%
GO_TRANSLATION_ELONGATION_FACTOR_ACTIVITY	GO_TRANSLATION_ELONGATION_FACTOR_ACTIVITY		19	0.603714	1.46397	0.0153341	0.0276451	1	16811	tags=79%, list=30%, signal=112%
GO_LYSOPHOSPHOLIPID_ACYLTRANSFERASE_ACTIVITY	GO_LYSOPHOSPHOLIPID_ACYLTRANSFERASE_ACTIVITY		19	0.611275	1.46349	0.0231533	0.0277961	1	17231	tags=74%, list=30%, signal=106%
GO_REGULATION_OF_ENDOCYTOSIS	GO_REGULATION_OF_ENDOCYTOSIS		208	0.491833	1.46319	0	0.0278858	1	10101	tags=42%, list=18%, signal=51%
GO_WNT_SIGNALING_PATHWAY_CALCIUM_MODULATING_PATHWAY	GO_WNT_SIGNALING_PATHWAY_CALCIUM_MODULATING_PATHWAY		38	0.54462	1.46297	0.0104493	0.0279392	1	12083	tags=53%, list=21%, signal=67%
GO_REGULATION_OF_MITOCHONDRIAL_MEMBRANE_POTENTIAL	GO_REGULATION_OF_MITOCHONDRIAL_MEMBRANE_POTENTIAL		74	0.51832	1.46281	0	0.027972	1	10475	tags=45%, list=19%, signal=55%
GO_ACTIN_FILAMENT_ORGANIZATION	GO_ACTIN_FILAMENT_ORGANIZATION		429	0.48201	1.46267	0	0.0280076	1	9759	tags=41%, list=17%, signal=49%
GO_GLYCOPROTEIN_CATABOLIC_PROCESS	GO_GLYCOPROTEIN_CATABOLIC_PROCESS		26	0.58295	1.46241	0.0194805	0.0280832	1	9032	tags=42%, list=16%, signal=50%
GO_REGULATION_OF_PHOSPHATASE_ACTIVITY	GO_REGULATION_OF_PHOSPHATASE_ACTIVITY		175	0.492796	1.46223	0.001	0.0281202	1	15961	tags=55%, list=28%, signal=76%
GO_CORPUS_CALLOSUM_DEVELOPMENT	GO_CORPUS_CALLOSUM_DEVELOPMENT		20	0.593745	1.46203	0.0261153	0.0281733	1	9977	tags=45%, list=18%, signal=55%
GO_REGULATION_OF_GENE_EXPRESSION_BY_GENETIC_IMPRINTING	GO_REGULATION_OF_GENE_EXPRESSION_BY_GENETIC_IMPRINTING		18	0.61096	1.46188	0.036036	0.0282107	1	10119	tags=50%, list=18%, signal=61%
GO_NEUTRAL_AMINO_ACID_TRANSPORT	GO_NEUTRAL_AMINO_ACID_TRANSPORT		43	0.538826	1.46185	0.0134855	0.0282071	1	9678	tags=42%, list=17%, signal=50%
GO_CELLULAR_RESPONSE_TO_OSMOTIC_STRESS	GO_CELLULAR_RESPONSE_TO_OSMOTIC_STRESS		42	0.538664	1.46117	0.00926879	0.0284083	1	14946	tags=57%, list=26%, signal=78%
GO_REGULATION_OF_ISOTYPE_SWITCHING	GO_REGULATION_OF_ISOTYPE_SWITCHING		37	0.553247	1.46114	0.0136698	0.0284051	1	12753	tags=59%, list=23%, signal=77%
GO_PHOSPHATASE_INHIBITOR_ACTIVITY	GO_PHOSPHATASE_INHIBITOR_ACTIVITY		47	0.535907	1.46074	0.0133883	0.0285372	1	7639	tags=40%, list=14%, signal=47%
GO_PIGMENT_METABOLIC_PROCESS	GO_PIGMENT_METABOLIC_PROCESS		72	0.517927	1.46065	0.00201816	0.0285472	1	7379	tags=38%, list=13%, signal=43%
GO_BLASTOCYST_FORMATION	GO_BLASTOCYST_FORMATION		39	0.558055	1.46059	0.00207254	0.0285534	1	12992	tags=64%, list=23%, signal=83%
GO_NEGATIVE_REGULATION_OF_OXIDATIVE_STRESS_INDUCED_INTRINSIC_APOPTOTIC_SIGNALING_PATHWAY	GO_NEGATIVE_REGULATION_OF_OXIDATIVE_STRESS_INDUCED_INTRINSIC_APOPTOTIC_SIGNALING_PATHWAY		19	0.610026	1.46057	0.0309051	0.0285449	1	14414	tags=58%, list=26%, signal=78%
GO_PROTEIN_COMPLEX_OLIGOMERIZATION	GO_PROTEIN_COMPLEX_OLIGOMERIZATION		231	0.488795	1.46051	0	0.0285497	1	8909	tags=40%, list=16%, signal=47%
GO_STEM_CELL_DIVISION	GO_STEM_CELL_DIVISION		44	0.53825	1.45991	0.0123584	0.0287584	1	9977	tags=41%, list=18%, signal=50%
GO_ANTIPORTER_ACTIVITY	GO_ANTIPORTER_ACTIVITY		83	0.512987	1.4594	0	0.0289282	1	8013	tags=35%, list=14%, signal=41%
GO_MAINTENANCE_OF_PROTEIN_LOCATION_IN_CELL	GO_MAINTENANCE_OF_PROTEIN_LOCATION_IN_CELL		64	0.521006	1.45936	0.00101833	0.028928	1	17106	tags=61%, list=30%, signal=87%
GO_ENDOLYSOSOME	GO_ENDOLYSOSOME		20	0.603235	1.4593	0.024838	0.0289284	1	10796	tags=50%, list=19%, signal=62%
GO_NEGATIVE_REGULATION_OF_TRANSFERASE_ACTIVITY	GO_NEGATIVE_REGULATION_OF_TRANSFERASE_ACTIVITY		286	0.487667	1.45927	0	0.0289226	1	10015	tags=39%, list=18%, signal=47%
GO_VESICLE_MEDIATED_TRANSPORT_IN_SYNAPSE	GO_VESICLE_MEDIATED_TRANSPORT_IN_SYNAPSE		220	0.49217	1.4592	0	0.0289361	1	13894	tags=48%, list=25%, signal=63%
GO_PROTON_TRANSPORTING_ATP_SYNTHASE_ACTIVITY_ROTATIONAL_MECHANISM	GO_PROTON_TRANSPORTING_ATP_SYNTHASE_ACTIVITY_ROTATIONAL_MECHANISM		19	0.600824	1.45908	0.023702	0.0289667	1	10449	tags=53%, list=18%, signal=65%
GO_REGULATION_OF_CHROMATIN_SILENCING	GO_REGULATION_OF_CHROMATIN_SILENCING		19	0.605277	1.45906	0.017758	0.0289627	1	18473	tags=79%, list=33%, signal=117%
GO_MITOGEN_ACTIVATED_PROTEIN_KINASE_KINASE_KINASE_BINDING	GO_MITOGEN_ACTIVATED_PROTEIN_KINASE_KINASE_KINASE_BINDING		18	0.60813	1.4581	0.029316	0.0293198	1	14275	tags=61%, list=25%, signal=82%
GO_NEGATIVE_REGULATION_OF_CELL_PROJECTION_ORGANIZATION	GO_NEGATIVE_REGULATION_OF_CELL_PROJECTION_ORGANIZATION		185	0.492191	1.45798	0	0.0293547	1	15975	tags=54%, list=28%, signal=75%
GO_NUCLEOSIDE_DIPHOSPHATE_KINASE_ACTIVITY	GO_NUCLEOSIDE_DIPHOSPHATE_KINASE_ACTIVITY		18	0.609818	1.45776	0.0145577	0.0294194	1	16838	tags=78%, list=30%, signal=111%
GO_CELLULAR_RESPONSE_TO_CADMIUM_ION	GO_CELLULAR_RESPONSE_TO_CADMIUM_ION		38	0.548654	1.4573	0.0156904	0.0295624	1	7888	tags=32%, list=14%, signal=37%
GO_CIRCADIAN_RHYTHM	GO_CIRCADIAN_RHYTHM		218	0.492198	1.45613	0	0.0299838	1	13436	tags=44%, list=24%, signal=58%
GO_PHOSPHOTRANSFERASE_ACTIVITY_FOR_OTHER_SUBSTITUTED_PHOSPHATE_GROUPS	GO_PHOSPHOTRANSFERASE_ACTIVITY_FOR_OTHER_SUBSTITUTED_PHOSPHATE_GROUPS		19	0.602091	1.45583	0.0325027	0.0300748	1	15452	tags=68%, list=27%, signal=94%
GO_ACTIN_POLYMERIZATION_OR_DEPOLYMERIZATION	GO_ACTIN_POLYMERIZATION_OR_DEPOLYMERIZATION		220	0.488721	1.45532	0	0.0302493	1	8848	tags=41%, list=16%, signal=48%
GO_NEGATIVE_REGULATION_OF_INTRINSIC_APOPTOTIC_SIGNALING_PATHWAY_IN_RESPONSE_TO_DNA_DAMAGE	GO_NEGATIVE_REGULATION_OF_INTRINSIC_APOPTOTIC_SIGNALING_PATHWAY_IN_RESPONSE_TO_DNA_DAMAGE		31	0.561643	1.45527	0.0201485	0.0302503	1	8817	tags=55%, list=16%, signal=65%
GO_ANTIGEN_PROCESSING_AND_PRESENTATION_OF_PEPTIDE_ANTIGEN_VIA_MHC_CLASS_I	GO_ANTIGEN_PROCESSING_AND_PRESENTATION_OF_PEPTIDE_ANTIGEN_VIA_MHC_CLASS_I		99	0.507904	1.45503	0	0.030325	1	9944	tags=46%, list=18%, signal=56%
GO_NEGATIVE_REGULATION_OF_NEURON_DIFFERENTIATION	GO_NEGATIVE_REGULATION_OF_NEURON_DIFFERENTIATION		224	0.485718	1.45502	0	0.0303129	1	15975	tags=54%, list=28%, signal=76%
GO_POSITIVE_REGULATION_OF_PROTEIN_AUTOPHOSPHORYLATION	GO_POSITIVE_REGULATION_OF_PROTEIN_AUTOPHOSPHORYLATION		27	0.578712	1.45481	0.0148936	0.0303641	1	9094	tags=48%, list=16%, signal=57%
GO_NEGATIVE_REGULATION_OF_INTRACELLULAR_STEROID_HORMONE_RECEPTOR_SIGNALING_PATHWAY	GO_NEGATIVE_REGULATION_OF_INTRACELLULAR_STEROID_HORMONE_RECEPTOR_SIGNALING_PATHWAY		35	0.551437	1.45479	0.0136986	0.0303529	1	3516	tags=34%, list=6%, signal=37%
GO_B_CELL_APOPTOTIC_PROCESS	GO_B_CELL_APOPTOTIC_PROCESS		26	0.569357	1.4546	0.0276596	0.0304016	1	5079	tags=42%, list=9%, signal=46%
GO_OOGENESIS	GO_OOGENESIS		89	0.50831	1.45432	0.00402414	0.0304977	1	10062	tags=42%, list=18%, signal=50%
GO_AMIDE_TRANSMEMBRANE_TRANSPORTER_ACTIVITY	GO_AMIDE_TRANSMEMBRANE_TRANSPORTER_ACTIVITY		50	0.530898	1.45405	0.00304878	0.030572	1	11701	tags=42%, list=21%, signal=53%
GO_POSITIVE_REGULATION_OF_EXOCYTOSIS	GO_POSITIVE_REGULATION_OF_EXOCYTOSIS		91	0.505537	1.45398	0.00301205	0.0305823	1	14456	tags=49%, list=26%, signal=66%
GO_NEGATIVE_REGULATION_OF_NEURON_PROJECTION_DEVELOPMENT	GO_NEGATIVE_REGULATION_OF_NEURON_PROJECTION_DEVELOPMENT		153	0.495291	1.45388	0	0.0305976	1	15975	tags=54%, list=28%, signal=75%
GO_REGULATION_OF_VIRAL_GENOME_REPLICATION	GO_REGULATION_OF_VIRAL_GENOME_REPLICATION		100	0.506312	1.45351	0	0.0307204	1	6075	tags=34%, list=11%, signal=38%
GO_TUMOR_NECROSIS_FACTOR_MEDIATED_SIGNALING_PATHWAY	GO_TUMOR_NECROSIS_FACTOR_MEDIATED_SIGNALING_PATHWAY		170	0.490769	1.45345	0	0.0307291	1	11112	tags=44%, list=20%, signal=55%
GO_REGULATION_OF_FILOPODIUM_ASSEMBLY	GO_REGULATION_OF_FILOPODIUM_ASSEMBLY		46	0.529578	1.45331	0.0123839	0.0307701	1	8285	tags=46%, list=15%, signal=53%
GO_CEREBRAL_CORTEX_RADIALLY_ORIENTED_CELL_MIGRATION	GO_CEREBRAL_CORTEX_RADIALLY_ORIENTED_CELL_MIGRATION		31	0.559906	1.45331	0.0224599	0.0307545	1	11737	tags=55%, list=21%, signal=69%
GO_ALPHA_TUBULIN_BINDING	GO_ALPHA_TUBULIN_BINDING		37	0.549624	1.4529	0.0135558	0.0308885	1	7970	tags=41%, list=14%, signal=47%
GO_RELEASE_OF_CYTOCHROME_C_FROM_MITOCHONDRIA	GO_RELEASE_OF_CYTOCHROME_C_FROM_MITOCHONDRIA		60	0.525867	1.45283	0.00811359	0.0309018	1	13645	tags=47%, list=24%, signal=61%
GO_ACTOMYOSIN	GO_ACTOMYOSIN		78	0.516015	1.4516	0.0040201	0.0313472	1	10066	tags=49%, list=18%, signal=59%
GO_REGULATION_OF_PROTEIN_BINDING	GO_REGULATION_OF_PROTEIN_BINDING		211	0.489449	1.45142	0	0.031397	1	8328	tags=40%, list=15%, signal=47%
GO_NEGATIVE_REGULATION_OF_PROTEIN_LOCALIZATION_TO_CELL_PERIPHERY	GO_NEGATIVE_REGULATION_OF_PROTEIN_LOCALIZATION_TO_CELL_PERIPHERY		25	0.582506	1.45129	0.0304348	0.0314416	1	15713	tags=56%, list=28%, signal=78%
GO_LEARNING	GO_LEARNING		145	0.491296	1.45128	0	0.0314314	1	15610	tags=48%, list=28%, signal=67%
GO_XENOBIOTIC_TRANSPORT	GO_XENOBIOTIC_TRANSPORT		34	0.549573	1.45105	0.0116034	0.0315099	1	10997	tags=50%, list=19%, signal=62%
GO_NUCLEOSIDE_PHOSPHATE_BIOSYNTHETIC_PROCESS	GO_NUCLEOSIDE_PHOSPHATE_BIOSYNTHETIC_PROCESS		268	0.48347	1.45101	0	0.0315065	1	11772	tags=46%, list=21%, signal=57%
GO_SYNAPTIC_VESICLE_EXOCYTOSIS	GO_SYNAPTIC_VESICLE_EXOCYTOSIS		121	0.497864	1.45098	0.001002	0.0315013	1	14456	tags=53%, list=26%, signal=71%
GO_RESPONSE_TO_DSRNA	GO_RESPONSE_TO_DSRNA		53	0.524721	1.45086	0.00810537	0.0315296	1	9194	tags=36%, list=16%, signal=43%
GO_REGULATION_OF_ATP_BIOSYNTHETIC_PROCESS	GO_REGULATION_OF_ATP_BIOSYNTHETIC_PROCESS		20	0.594426	1.45081	0.0374862	0.0315285	1	5224	tags=35%, list=9%, signal=39%
GO_NEGATIVE_REGULATION_OF_GENE_SILENCING	GO_NEGATIVE_REGULATION_OF_GENE_SILENCING		36	0.550033	1.45075	0.0188088	0.0315335	1	18717	tags=67%, list=33%, signal=100%
GO_ACTOMYOSIN_STRUCTURE_ORGANIZATION	GO_ACTOMYOSIN_STRUCTURE_ORGANIZATION		196	0.490962	1.45013	0	0.0317692	1	9353	tags=40%, list=17%, signal=48%
GO_ERYTHROCYTE_HOMEOSTASIS	GO_ERYTHROCYTE_HOMEOSTASIS		129	0.494919	1.44979	0.001001	0.0318861	1	11159	tags=47%, list=20%, signal=58%
GO_SYNAPTIC_VESICLE_PRIMING	GO_SYNAPTIC_VESICLE_PRIMING		20	0.592488	1.44966	0.0374037	0.0319177	1	14456	tags=60%, list=26%, signal=81%
GO_POSTSYNAPTIC_MODULATION_OF_CHEMICAL_SYNAPTIC_TRANSMISSION	GO_POSTSYNAPTIC_MODULATION_OF_CHEMICAL_SYNAPTIC_TRANSMISSION		16	0.619459	1.44855	0.0402685	0.0323346	1	11692	tags=50%, list=21%, signal=63%
GO_EMBRYONIC_CRANIAL_SKELETON_MORPHOGENESIS	GO_EMBRYONIC_CRANIAL_SKELETON_MORPHOGENESIS		48	0.529352	1.4485	0.0123457	0.0323336	1	11934	tags=44%, list=21%, signal=55%
GO_NEGATIVE_REGULATION_OF_SUPRAMOLECULAR_FIBER_ORGANIZATION	GO_NEGATIVE_REGULATION_OF_SUPRAMOLECULAR_FIBER_ORGANIZATION		151	0.492036	1.44827	0	0.0324158	1	8413	tags=40%, list=15%, signal=47%
GO_SINGLE_STRANDED_VIRAL_RNA_REPLICATION_VIA_DOUBLE_STRANDED_DNA_INTERMEDIATE	GO_SINGLE_STRANDED_VIRAL_RNA_REPLICATION_VIA_DOUBLE_STRANDED_DNA_INTERMEDIATE		20	0.602232	1.44807	0.030871	0.0324785	1	7940	tags=40%, list=14%, signal=47%
GO_SNARE_COMPLEX_ASSEMBLY	GO_SNARE_COMPLEX_ASSEMBLY		20	0.598775	1.44782	0.0269687	0.0325656	1	11374	tags=55%, list=20%, signal=69%
GO_CAMERA_TYPE_EYE_MORPHOGENESIS	GO_CAMERA_TYPE_EYE_MORPHOGENESIS		125	0.493964	1.44699	0	0.0328695	1	16951	tags=56%, list=30%, signal=80%
GO_NEGATIVE_REGULATION_OF_CELL_MORPHOGENESIS_INVOLVED_IN_DIFFERENTIATION	GO_NEGATIVE_REGULATION_OF_CELL_MORPHOGENESIS_INVOLVED_IN_DIFFERENTIATION		98	0.502228	1.44699	0.00100604	0.0328526	1	18101	tags=58%, list=32%, signal=85%
GO_KIDNEY_MORPHOGENESIS	GO_KIDNEY_MORPHOGENESIS		94	0.502051	1.44663	0.00200803	0.0329951	1	13538	tags=49%, list=24%, signal=64%
GO_TELENCEPHALON_GLIAL_CELL_MIGRATION	GO_TELENCEPHALON_GLIAL_CELL_MIGRATION		24	0.572042	1.44525	0.0302703	0.0335321	1	11579	tags=54%, list=20%, signal=68%
GO_CELL_SUBSTRATE_JUNCTION_ORGANIZATION	GO_CELL_SUBSTRATE_JUNCTION_ORGANIZATION		102	0.495759	1.44517	0.00400802	0.0335444	1	15244	tags=59%, list=27%, signal=80%
GO_LENS_DEVELOPMENT_IN_CAMERA_TYPE_EYE	GO_LENS_DEVELOPMENT_IN_CAMERA_TYPE_EYE		83	0.504903	1.44516	0.00301508	0.0335359	1	8753	tags=37%, list=15%, signal=44%
GO_SMAD_BINDING	GO_SMAD_BINDING		79	0.504741	1.44501	0.00503018	0.0335776	1	10696	tags=48%, list=19%, signal=59%
GO_PURINE_CONTAINING_COMPOUND_METABOLIC_PROCESS	GO_PURINE_CONTAINING_COMPOUND_METABOLIC_PROCESS		470	0.473749	1.44498	0	0.0335727	1	11509	tags=42%, list=20%, signal=52%
GO_PHOSPHORYLATED_CARBOHYDRATE_DEPHOSPHORYLATION	GO_PHOSPHORYLATED_CARBOHYDRATE_DEPHOSPHORYLATION		16	0.615959	1.44483	0.031746	0.0336221	1	15244	tags=69%, list=27%, signal=94%
GO_NEURON_DEATH	GO_NEURON_DEATH		359	0.478876	1.44464	0	0.0336747	1	15217	tags=49%, list=27%, signal=67%
GO_MEMBRANE_RAFT_ORGANIZATION	GO_MEMBRANE_RAFT_ORGANIZATION		26	0.570932	1.44418	0.0248112	0.0338336	1	6332	tags=42%, list=11%, signal=48%
GO_PHOTORECEPTOR_CELL_MAINTENANCE	GO_PHOTORECEPTOR_CELL_MAINTENANCE		41	0.539694	1.44391	0.0165631	0.0339342	1	8671	tags=41%, list=15%, signal=49%
GO_MYELOID_CELL_HOMEOSTASIS	GO_MYELOID_CELL_HOMEOSTASIS		154	0.489116	1.44332	0	0.034152	1	11649	tags=46%, list=21%, signal=58%
GO_RUFFLE_MEMBRANE	GO_RUFFLE_MEMBRANE		95	0.506516	1.443	0.00300601	0.0342711	1	12036	tags=48%, list=21%, signal=61%
GO_V_D_J_RECOMBINATION	GO_V_D_J_RECOMBINATION		15	0.630269	1.44283	0.0368239	0.0343241	1	6408	tags=40%, list=11%, signal=45%
GO_FIBROBLAST_APOPTOTIC_PROCESS	GO_FIBROBLAST_APOPTOTIC_PROCESS		22	0.583098	1.44257	0.0334052	0.0344104	1	7523	tags=45%, list=13%, signal=52%
GO_RECEPTOR_METABOLIC_PROCESS	GO_RECEPTOR_METABOLIC_PROCESS		198	0.484984	1.44236	0	0.0344861	1	10508	tags=41%, list=19%, signal=51%
GO_MEMBRANE_LIPID_CATABOLIC_PROCESS	GO_MEMBRANE_LIPID_CATABOLIC_PROCESS		37	0.543788	1.44202	0.0134995	0.0346126	1	11262	tags=46%, list=20%, signal=57%
GO_ACTIN_FILAMENT_BUNDLE_ORGANIZATION	GO_ACTIN_FILAMENT_BUNDLE_ORGANIZATION		158	0.491159	1.44202	0.001	0.0345963	1	8413	tags=41%, list=15%, signal=48%
GO_REGULATION_OF_PLATELET_DERIVED_GROWTH_FACTOR_RECEPTOR_SIGNALING_PATHWAY	GO_REGULATION_OF_PLATELET_DERIVED_GROWTH_FACTOR_RECEPTOR_SIGNALING_PATHWAY		23	0.58199	1.44148	0.0287929	0.0347915	1	5710	tags=43%, list=10%, signal=48%
GO_POSITIVE_REGULATION_OF_CELL_GROWTH	GO_POSITIVE_REGULATION_OF_CELL_GROWTH		167	0.487581	1.4412	0	0.0348925	1	12516	tags=46%, list=22%, signal=59%
GO_GLYCEROPHOSPHOLIPID_METABOLIC_PROCESS	GO_GLYCEROPHOSPHOLIPID_METABOLIC_PROCESS		342	0.479419	1.44078	0	0.0350495	1	13632	tags=49%, list=24%, signal=64%
GO_RESPONSE_TO_INSULIN	GO_RESPONSE_TO_INSULIN		283	0.479441	1.44035	0	0.0352109	1	15704	tags=52%, list=28%, signal=72%
GO_SPINAL_CORD_DEVELOPMENT	GO_SPINAL_CORD_DEVELOPMENT		109	0.498321	1.4399	0.00100301	0.0353968	1	15083	tags=50%, list=27%, signal=69%
GO_NUCLEAR_BODY_ORGANIZATION	GO_NUCLEAR_BODY_ORGANIZATION		17	0.613749	1.43967	0.0329545	0.0354799	1	14804	tags=76%, list=26%, signal=104%
GO_COPII_COATED_VESICLE_CARGO_LOADING	GO_COPII_COATED_VESICLE_CARGO_LOADING		15	0.622426	1.43925	0.0361991	0.0356359	1	5682	tags=47%, list=10%, signal=52%
GO_ENDOPLASMIC_RETICULUM_MANNOSE_TRIMMING	GO_ENDOPLASMIC_RETICULUM_MANNOSE_TRIMMING		16	0.610925	1.43911	0.046875	0.0356779	1	15207	tags=56%, list=27%, signal=77%
GO_PHAGOCYTIC_VESICLE	GO_PHAGOCYTIC_VESICLE		140	0.492427	1.43861	0	0.0358827	1	10791	tags=46%, list=19%, signal=56%
GO_LEFT_RIGHT_PATTERN_FORMATION	GO_LEFT_RIGHT_PATTERN_FORMATION		22	0.588586	1.43859	0.0229759	0.0358685	1	9454	tags=55%, list=17%, signal=65%
GO_NEGATIVE_REGULATION_OF_VIRAL_RELEASE_FROM_HOST_CELL	GO_NEGATIVE_REGULATION_OF_VIRAL_RELEASE_FROM_HOST_CELL		15	0.626068	1.43835	0.0401376	0.0359567	1	10696	tags=53%, list=19%, signal=66%
GO_THYMUS_DEVELOPMENT	GO_THYMUS_DEVELOPMENT		46	0.533579	1.43772	0.0132924	0.0362165	1	6698	tags=30%, list=12%, signal=34%
GO_POSITIVE_REGULATION_OF_BONE_RESORPTION	GO_POSITIVE_REGULATION_OF_BONE_RESORPTION		19	0.595941	1.43742	0.0376106	0.0363217	1	6331	tags=37%, list=11%, signal=41%
GO_NEGATIVE_REGULATION_OF_DNA_BINDING_TRANSCRIPTION_FACTOR_ACTIVITY	GO_NEGATIVE_REGULATION_OF_DNA_BINDING_TRANSCRIPTION_FACTOR_ACTIVITY		178	0.479624	1.43686	0	0.0365274	1	14275	tags=44%, list=25%, signal=58%
GO_REGULATION_OF_CELL_MORPHOGENESIS	GO_REGULATION_OF_CELL_MORPHOGENESIS		498	0.472267	1.43648	0	0.0366709	1	14600	tags=50%, list=26%, signal=67%
GO_REGULATION_OF_DEVELOPMENTAL_PIGMENTATION	GO_REGULATION_OF_DEVELOPMENTAL_PIGMENTATION		15	0.62205	1.43615	0.027366	0.0367929	1	15985	tags=73%, list=28%, signal=102%
GO_CLATHRIN_COATED_VESICLE	GO_CLATHRIN_COATED_VESICLE		193	0.481252	1.43601	0	0.0368346	1	13581	tags=48%, list=24%, signal=63%
GO_VENTRAL_SPINAL_CORD_DEVELOPMENT	GO_VENTRAL_SPINAL_CORD_DEVELOPMENT		49	0.530713	1.43561	0.0132653	0.036989	1	15083	tags=57%, list=27%, signal=78%
GO_AMYLOID_PRECURSOR_PROTEIN_BIOSYNTHETIC_PROCESS	GO_AMYLOID_PRECURSOR_PROTEIN_BIOSYNTHETIC_PROCESS		17	0.614913	1.43533	0.0381594	0.0370866	1	13929	tags=53%, list=25%, signal=70%
GO_BARBED_END_ACTIN_FILAMENT_CAPPING	GO_BARBED_END_ACTIN_FILAMENT_CAPPING		26	0.566798	1.43521	0.0215285	0.0371176	1	9758	tags=54%, list=17%, signal=65%
GO_NEGATIVE_REGULATION_OF_PROTEIN_LOCALIZATION_TO_MEMBRANE	GO_NEGATIVE_REGULATION_OF_PROTEIN_LOCALIZATION_TO_MEMBRANE		31	0.552066	1.43484	0.0244681	0.0372644	1	10388	tags=42%, list=18%, signal=51%
GO_REGULATION_OF_ENDOPLASMIC_RETICULUM_UNFOLDED_PROTEIN_RESPONSE	GO_REGULATION_OF_ENDOPLASMIC_RETICULUM_UNFOLDED_PROTEIN_RESPONSE		28	0.561176	1.43444	0.0214133	0.0374304	1	16390	tags=64%, list=29%, signal=90%
GO_NEUROMUSCULAR_PROCESS_CONTROLLING_BALANCE	GO_NEUROMUSCULAR_PROCESS_CONTROLLING_BALANCE		51	0.525722	1.43428	0.0102881	0.0374815	1	15563	tags=53%, list=28%, signal=73%
GO_POSITIVE_REGULATION_OF_SMAD_PROTEIN_SIGNAL_TRANSDUCTION	GO_POSITIVE_REGULATION_OF_SMAD_PROTEIN_SIGNAL_TRANSDUCTION		15	0.621556	1.43374	0.0381062	0.0376889	1	17671	tags=80%, list=31%, signal=116%
GO_WNT_ACTIVATED_RECEPTOR_ACTIVITY	GO_WNT_ACTIVATED_RECEPTOR_ACTIVITY		15	0.630716	1.43363	0.0332963	0.0377145	1	15065	tags=67%, list=27%, signal=91%
GO_RESPONSE_TO_NERVE_GROWTH_FACTOR	GO_RESPONSE_TO_NERVE_GROWTH_FACTOR		52	0.521131	1.43287	0.00924974	0.0380271	1	15244	tags=54%, list=27%, signal=74%
GO_CARBOHYDRATE_TRANSMEMBRANE_TRANSPORT	GO_CARBOHYDRATE_TRANSMEMBRANE_TRANSPORT		116	0.49575	1.43265	0	0.0381099	1	11509	tags=40%, list=20%, signal=50%
GO_MALE_SEX_DIFFERENTIATION	GO_MALE_SEX_DIFFERENTIATION		164	0.483625	1.43261	0	0.0381056	1	16721	tags=54%, list=30%, signal=76%
GO_RESPONSE_TO_OXYGEN_LEVELS	GO_RESPONSE_TO_OXYGEN_LEVELS		390	0.473589	1.43226	0	0.0382417	1	10886	tags=43%, list=19%, signal=52%
GO_EXTRACELLULAR_VESICLE_BIOGENESIS	GO_EXTRACELLULAR_VESICLE_BIOGENESIS		22	0.576583	1.43218	0.0231533	0.0382558	1	5603	tags=36%, list=10%, signal=40%
GO_MANNOSIDASE_ACTIVITY	GO_MANNOSIDASE_ACTIVITY		15	0.615815	1.43213	0.048478	0.0382551	1	7065	tags=40%, list=13%, signal=46%
GO_CARBOHYDRATE_TRANSPORT	GO_CARBOHYDRATE_TRANSPORT		149	0.486996	1.4313	0	0.0385983	1	11509	tags=39%, list=20%, signal=49%
GO_PATTERN_SPECIFICATION_PROCESS	GO_PATTERN_SPECIFICATION_PROCESS		455	0.473637	1.43124	0	0.0386072	1	17305	tags=55%, list=31%, signal=79%
GO_LIPOPROTEIN_METABOLIC_PROCESS	GO_LIPOPROTEIN_METABOLIC_PROCESS		135	0.487709	1.43117	0.00200401	0.0386157	1	10232	tags=44%, list=18%, signal=53%
GO_TRANSLATION_REPRESSOR_ACTIVITY	GO_TRANSLATION_REPRESSOR_ACTIVITY		26	0.571236	1.43077	0.0247845	0.0387854	1	5747	tags=42%, list=10%, signal=47%
GO_POSITIVE_REGULATION_OF_PROTEIN_LOCALIZATION_TO_CELL_PERIPHERY	GO_POSITIVE_REGULATION_OF_PROTEIN_LOCALIZATION_TO_CELL_PERIPHERY		67	0.51079	1.43068	0.00504541	0.0388086	1	11560	tags=51%, list=20%, signal=64%
GO_NEUROTRANSMITTER_SECRETION	GO_NEUROTRANSMITTER_SECRETION		175	0.483864	1.42967	0	0.0392368	1	14456	tags=49%, list=26%, signal=66%
GO_ENDOPLASMIC_RETICULUM_EXIT_SITE	GO_ENDOPLASMIC_RETICULUM_EXIT_SITE		33	0.555808	1.42964	0.0216942	0.0392329	1	7957	tags=42%, list=14%, signal=49%
GO_CELL_PROJECTION_MEMBRANE	GO_CELL_PROJECTION_MEMBRANE		343	0.469334	1.42949	0	0.0392935	1	12036	tags=41%, list=21%, signal=51%
[truncated: 2,711 more rows]

## Sheet: GO Low
NAME	GS<br> follow link to MSigDB	GS DETAILS	SIZE	ES	NES	NOM p-val	FDR q-val	FWER p-val	RANK AT MAX	LEADING EDGE
GO_ENDOTHELIAL_CELL_PROLIFERATION	GO_ENDOTHELIAL_CELL_PROLIFERATION	Details ...	184	-0.258481	---	---	1	0	2720	tags=16%, list=5%, signal=17%
GO_IMMUNOGLOBULIN_PRODUCTION	GO_IMMUNOGLOBULIN_PRODUCTION	Details ...	209	-0.39669	---	---	1	0	4524	tags=44%, list=8%, signal=48%
GO_PRODUCTION_OF_MOLECULAR_MEDIATOR_OF_IMMUNE_RESPONSE	GO_PRODUCTION_OF_MOLECULAR_MEDIATOR_OF_IMMUNE_RESPONSE	Details ...	305	-0.368772	---	---	1	0	4524	tags=39%, list=8%, signal=42%
GO_LYMPHOCYTE_MEDIATED_IMMUNITY	GO_LYMPHOCYTE_MEDIATED_IMMUNITY	Details ...	355	-0.493017	---	---	1	0	4343	tags=46%, list=8%, signal=50%
GO_HUMORAL_IMMUNE_RESPONSE_MEDIATED_BY_CIRCULATING_IMMUNOGLOBULIN	GO_HUMORAL_IMMUNE_RESPONSE_MEDIATED_BY_CIRCULATING_IMMUNOGLOBULIN	Details ...	144	-0.797938	---	---	1	0	4318	tags=74%, list=8%, signal=79%
GO_ADAPTIVE_IMMUNE_RESPONSE_BASED_ON_SOMATIC_RECOMBINATION_OF_IMMUNE_RECEPTORS_BUILT_FROM_IMMUNOGLOBULIN_SUPERFAMILY_DOMAINS	GO_ADAPTIVE_IMMUNE_RESPONSE_BASED_ON_SOMATIC_RECOMBINATION_OF_IMMUNE_RECEPTORS_BUILT_FROM_IMMUNOGLOBULIN_SUPERFAMILY_DOMAINS	Details ...	358	-0.484961	---	---	1	0	4343	tags=47%, list=8%, signal=51%
GO_PLATELET_DEGRANULATION	GO_PLATELET_DEGRANULATION	Details ...	129	-0.370991	---	---	1	0	2003	tags=27%, list=4%, signal=28%
GO_NEGATIVE_REGULATION_OF_IMMUNE_SYSTEM_PROCESS	GO_NEGATIVE_REGULATION_OF_IMMUNE_SYSTEM_PROCESS	Details ...	454	-0.272257	---	---	1	0	4758	tags=26%, list=8%, signal=29%
GO_REGULATION_OF_IMMUNE_EFFECTOR_PROCESS	GO_REGULATION_OF_IMMUNE_EFFECTOR_PROCESS	Details ...	468	-0.394826	---	---	1	0	4343	tags=37%, list=8%, signal=40%
GO_POSITIVE_REGULATION_OF_IMMUNE_EFFECTOR_PROCESS	GO_POSITIVE_REGULATION_OF_IMMUNE_EFFECTOR_PROCESS	Details ...	222	-0.292555	---	---	1	0	3108	tags=25%, list=5%, signal=27%
GO_REGULATION_OF_LEUKOCYTE_MEDIATED_IMMUNITY	GO_REGULATION_OF_LEUKOCYTE_MEDIATED_IMMUNITY	Details ...	211	-0.334669	---	---	1	0	2774	tags=26%, list=5%, signal=27%
GO_POSITIVE_REGULATION_OF_LEUKOCYTE_MEDIATED_IMMUNITY	GO_POSITIVE_REGULATION_OF_LEUKOCYTE_MEDIATED_IMMUNITY	Details ...	138	-0.328973	---	---	1	0	3006	tags=28%, list=5%, signal=30%
GO_IMMUNE_RESPONSE_REGULATING_SIGNALING_PATHWAY	GO_IMMUNE_RESPONSE_REGULATING_SIGNALING_PATHWAY	Details ...	500	-0.305042	---	---	1	0	4508	tags=36%, list=8%, signal=39%
GO_VASCULAR_PROCESS_IN_CIRCULATORY_SYSTEM	GO_VASCULAR_PROCESS_IN_CIRCULATORY_SYSTEM	Details ...	187	-0.243237	---	---	1	0	4311	tags=22%, list=8%, signal=24%
GO_FATTY_ACID_METABOLIC_PROCESS	GO_FATTY_ACID_METABOLIC_PROCESS	Details ...	396	-0.285852	---	---	1	0	6005	tags=31%, list=11%, signal=35%
GO_PHAGOCYTOSIS	GO_PHAGOCYTOSIS	Details ...	369	-0.297867	---	---	1	0	4318	tags=33%, list=8%, signal=35%
GO_HUMORAL_IMMUNE_RESPONSE	GO_HUMORAL_IMMUNE_RESPONSE	Details ...	366	-0.567459	---	---	1	0	4749	tags=46%, list=8%, signal=49%
GO_LEUKOCYTE_CELL_CELL_ADHESION	GO_LEUKOCYTE_CELL_CELL_ADHESION	Details ...	360	-0.299594	---	---	1	0	3717	tags=26%, list=7%, signal=28%
GO_G_PROTEIN_COUPLED_RECEPTOR_SIGNALING_PATHWAY_COUPLED_TO_CYCLIC_NUCLEOTIDE_SECOND_MESSENGER	GO_G_PROTEIN_COUPLED_RECEPTOR_SIGNALING_PATHWAY_COUPLED_TO_CYCLIC_NUCLEOTIDE_SECOND_MESSENGER	Details ...	260	-0.235148	---	---	1	0	4117	tags=17%, list=7%, signal=18%
GO_ADENYLATE_CYCLASE_ACTIVATING_G_PROTEIN_COUPLED_RECEPTOR_SIGNALING_PATHWAY	GO_ADENYLATE_CYCLASE_ACTIVATING_G_PROTEIN_COUPLED_RECEPTOR_SIGNALING_PATHWAY	Details ...	144	-0.295984	---	---	1	0	4117	tags=22%, list=7%, signal=24%
GO_CELL_RECOGNITION	GO_CELL_RECOGNITION	Details ...	215	-0.386699	---	---	1	0	3802	tags=37%, list=7%, signal=39%
GO_REGULATION_OF_BLOOD_PRESSURE	GO_REGULATION_OF_BLOOD_PRESSURE	Details ...	186	-0.24118	---	---	1	0	4364	tags=23%, list=8%, signal=25%
GO_CELLULAR_AMINO_ACID_CATABOLIC_PROCESS	GO_CELLULAR_AMINO_ACID_CATABOLIC_PROCESS	Details ...	123	-0.542093	---	---	1	0	4796	tags=51%, list=8%, signal=56%
GO_RESPONSE_TO_XENOBIOTIC_STIMULUS	GO_RESPONSE_TO_XENOBIOTIC_STIMULUS	Details ...	130	-0.316075	---	---	1	0	6269	tags=38%, list=11%, signal=43%
GO_MEMBRANE_INVAGINATION	GO_MEMBRANE_INVAGINATION	Details ...	132	-0.419525	---	---	1	0	3964	tags=41%, list=7%, signal=44%
GO_LIPID_CATABOLIC_PROCESS	GO_LIPID_CATABOLIC_PROCESS	Details ...	342	-0.270549	---	---	1	0	3988	tags=25%, list=7%, signal=27%
GO_ORGANIC_ACID_CATABOLIC_PROCESS	GO_ORGANIC_ACID_CATABOLIC_PROCESS	Details ...	281	-0.45734	---	---	1	0	3988	tags=40%, list=7%, signal=43%
GO_B_CELL_MEDIATED_IMMUNITY	GO_B_CELL_MEDIATED_IMMUNITY	Details ...	219	-0.545344	---	---	1	0	4343	tags=56%, list=8%, signal=60%
GO_ANTIMICROBIAL_HUMORAL_RESPONSE	GO_ANTIMICROBIAL_HUMORAL_RESPONSE	Details ...	137	-0.290782	---	---	1	0	4946	tags=22%, list=9%, signal=24%
GO_SECOND_MESSENGER_MEDIATED_SIGNALING	GO_SECOND_MESSENGER_MEDIATED_SIGNALING	Details ...	452	-0.23077	---	---	1	0	3912	tags=19%, list=7%, signal=21%
GO_CYCLIC_NUCLEOTIDE_MEDIATED_SIGNALING	GO_CYCLIC_NUCLEOTIDE_MEDIATED_SIGNALING	Details ...	220	-0.251235	---	---	1	0	4117	tags=20%, list=7%, signal=21%
GO_REGULATION_OF_CELL_CELL_ADHESION	GO_REGULATION_OF_CELL_CELL_ADHESION	Details ...	435	-0.267138	---	---	1	0	3732	tags=24%, list=7%, signal=26%
GO_NEGATIVE_REGULATION_OF_CELL_CELL_ADHESION	GO_NEGATIVE_REGULATION_OF_CELL_CELL_ADHESION	Details ...	189	-0.252152	---	---	1	0	3732	tags=21%, list=7%, signal=23%
GO_POSITIVE_REGULATION_OF_CELL_CELL_ADHESION	GO_POSITIVE_REGULATION_OF_CELL_CELL_ADHESION	Details ...	276	-0.300847	---	---	1	0	3687	tags=27%, list=7%, signal=29%
GO_T_CELL_DIFFERENTIATION	GO_T_CELL_DIFFERENTIATION	Details ...	252	-0.293409	---	---	1	0	3035	tags=27%, list=5%, signal=28%
GO_LEUKOCYTE_CHEMOTAXIS	GO_LEUKOCYTE_CHEMOTAXIS	Details ...	228	-0.29655	---	---	1	0	4749	tags=29%, list=8%, signal=31%
GO_NEGATIVE_REGULATION_OF_DEFENSE_RESPONSE	GO_NEGATIVE_REGULATION_OF_DEFENSE_RESPONSE	Details ...	254	-0.265874	---	---	1	0	3915	tags=21%, list=7%, signal=23%
GO_NEGATIVE_REGULATION_OF_RESPONSE_TO_EXTERNAL_STIMULUS	GO_NEGATIVE_REGULATION_OF_RESPONSE_TO_EXTERNAL_STIMULUS	Details ...	416	-0.250961	---	---	1	0	4537	tags=21%, list=8%, signal=23%
GO_RESPONSE_TO_INTERFERON_GAMMA	GO_RESPONSE_TO_INTERFERON_GAMMA	Details ...	198	-0.324188	---	---	1	0	4738	tags=34%, list=8%, signal=37%
GO_CD4_POSITIVE_ALPHA_BETA_T_CELL_ACTIVATION	GO_CD4_POSITIVE_ALPHA_BETA_T_CELL_ACTIVATION	Details ...	96	-0.353785	---	---	1	0	2952	tags=25%, list=5%, signal=26%
GO_T_CELL_PROLIFERATION	GO_T_CELL_PROLIFERATION	Details ...	194	-0.320201	---	---	1	0	5447	tags=33%, list=10%, signal=36%
GO_T_CELL_ACTIVATION	GO_T_CELL_ACTIVATION	Details ...	482	-0.263303	---	---	1	0	3717	tags=25%, list=7%, signal=27%
GO_B_CELL_ACTIVATION	GO_B_CELL_ACTIVATION	Details ...	316	-0.288668	---	---	1	0	3852	tags=30%, list=7%, signal=32%
GO_DEFENSE_RESPONSE_TO_BACTERIUM	GO_DEFENSE_RESPONSE_TO_BACTERIUM	Details ...	336	-0.406104	---	---	1	0	4946	tags=31%, list=9%, signal=33%
GO_EXTRACELLULAR_STRUCTURE_ORGANIZATION	GO_EXTRACELLULAR_STRUCTURE_ORGANIZATION	Details ...	394	-0.236816	---	---	1	0	4379	tags=21%, list=8%, signal=23%
GO_CELLULAR_LIPID_CATABOLIC_PROCESS	GO_CELLULAR_LIPID_CATABOLIC_PROCESS	Details ...	235	-0.30219	---	---	1	0	5543	tags=32%, list=10%, signal=35%
GO_SMALL_MOLECULE_CATABOLIC_PROCESS	GO_SMALL_MOLECULE_CATABOLIC_PROCESS	Details ...	450	-0.321646	---	---	1	0	4039	tags=31%, list=7%, signal=33%
GO_REGULATION_OF_LYMPHOCYTE_DIFFERENTIATION	GO_REGULATION_OF_LYMPHOCYTE_DIFFERENTIATION	Details ...	180	-0.276955	---	---	1	0	3717	tags=27%, list=7%, signal=29%
GO_POSITIVE_REGULATION_OF_LYMPHOCYTE_DIFFERENTIATION	GO_POSITIVE_REGULATION_OF_LYMPHOCYTE_DIFFERENTIATION	Details ...	104	-0.268852	---	---	1	0	3634	tags=26%, list=6%, signal=28%
GO_REGULATION_OF_INFLAMMATORY_RESPONSE	GO_REGULATION_OF_INFLAMMATORY_RESPONSE	Details ...	406	-0.253081	---	---	1	0	3849	tags=21%, list=7%, signal=23%
GO_NEGATIVE_REGULATION_OF_INFLAMMATORY_RESPONSE	GO_NEGATIVE_REGULATION_OF_INFLAMMATORY_RESPONSE		182	-0.292781	---	---	1	0	3806	tags=21%, list=7%, signal=22%
GO_NEGATIVE_REGULATION_OF_IMMUNE_RESPONSE	GO_NEGATIVE_REGULATION_OF_IMMUNE_RESPONSE		154	-0.378857	---	---	1	0	4478	tags=30%, list=8%, signal=32%
GO_ANTIGEN_RECEPTOR_MEDIATED_SIGNALING_PATHWAY	GO_ANTIGEN_RECEPTOR_MEDIATED_SIGNALING_PATHWAY		309	-0.351203	---	---	1	0	4742	tags=42%, list=8%, signal=46%
GO_REGULATION_OF_T_CELL_ACTIVATION	GO_REGULATION_OF_T_CELL_ACTIVATION		331	-0.297262	---	---	1	0	3717	tags=28%, list=7%, signal=30%
GO_REGULATION_OF_B_CELL_ACTIVATION	GO_REGULATION_OF_B_CELL_ACTIVATION		184	-0.402772	---	---	1	0	3849	tags=39%, list=7%, signal=41%
GO_NEGATIVE_REGULATION_OF_CELL_ACTIVATION	GO_NEGATIVE_REGULATION_OF_CELL_ACTIVATION		206	-0.333456	---	---	1	0	4378	tags=28%, list=8%, signal=30%
GO_POSITIVE_REGULATION_OF_CELL_ACTIVATION	GO_POSITIVE_REGULATION_OF_CELL_ACTIVATION		406	-0.339354	---	---	1	0	3849	tags=32%, list=7%, signal=34%
GO_POSITIVE_REGULATION_OF_B_CELL_ACTIVATION	GO_POSITIVE_REGULATION_OF_B_CELL_ACTIVATION		140	-0.437993	---	---	1	0	3849	tags=44%, list=7%, signal=47%
GO_NEGATIVE_REGULATION_OF_LYMPHOCYTE_ACTIVATION	GO_NEGATIVE_REGULATION_OF_LYMPHOCYTE_ACTIVATION		153	-0.301137	---	---	1	0	3717	tags=24%, list=7%, signal=26%
GO_POSITIVE_REGULATION_OF_LYMPHOCYTE_ACTIVATION	GO_POSITIVE_REGULATION_OF_LYMPHOCYTE_ACTIVATION		345	-0.354606	---	---	1	0	3849	tags=34%, list=7%, signal=36%
GO_REGULATION_OF_CYTOSOLIC_CALCIUM_ION_CONCENTRATION	GO_REGULATION_OF_CYTOSOLIC_CALCIUM_ION_CONCENTRATION		354	-0.252438	---	---	1	0	4008	tags=21%, list=7%, signal=23%
GO_CELL_CHEMOTAXIS	GO_CELL_CHEMOTAXIS		304	-0.278726	---	---	1	0	4749	tags=27%, list=8%, signal=29%
GO_POSITIVE_REGULATION_OF_ERK1_AND_ERK2_CASCADE	GO_POSITIVE_REGULATION_OF_ERK1_AND_ERK2_CASCADE		209	-0.308871	---	---	1	0	4002	tags=26%, list=7%, signal=28%
GO_LEUKOCYTE_PROLIFERATION	GO_LEUKOCYTE_PROLIFERATION		312	-0.279077	---	---	1	0	5300	tags=29%, list=9%, signal=32%
GO_REGULATION_OF_LEUKOCYTE_PROLIFERATION	GO_REGULATION_OF_LEUKOCYTE_PROLIFERATION		239	-0.304618	---	---	1	0	5300	tags=31%, list=9%, signal=34%
GO_POSITIVE_REGULATION_OF_LEUKOCYTE_PROLIFERATION	GO_POSITIVE_REGULATION_OF_LEUKOCYTE_PROLIFERATION		149	-0.308996	---	---	1	0	3108	tags=24%, list=5%, signal=25%
GO_GRANULOCYTE_CHEMOTAXIS	GO_GRANULOCYTE_CHEMOTAXIS		123	-0.283247	---	---	1	0	4695	tags=28%, list=8%, signal=31%
GO_TUMOR_NECROSIS_FACTOR_SUPERFAMILY_CYTOKINE_PRODUCTION	GO_TUMOR_NECROSIS_FACTOR_SUPERFAMILY_CYTOKINE_PRODUCTION		180	-0.259096	---	---	1	0	5290	tags=25%, list=9%, signal=27%
GO_MONOCARBOXYLIC_ACID_BIOSYNTHETIC_PROCESS	GO_MONOCARBOXYLIC_ACID_BIOSYNTHETIC_PROCESS		246	-0.244654	---	---	1	0	3964	tags=21%, list=7%, signal=23%
GO_GRANULOCYTE_MIGRATION	GO_GRANULOCYTE_MIGRATION		146	-0.25039	---	---	1	0	4695	tags=25%, list=8%, signal=28%
GO_DETOXIFICATION	GO_DETOXIFICATION		136	-0.276481	---	---	1	0	3818	tags=25%, list=7%, signal=27%
GO_NEGATIVE_REGULATION_OF_VASCULATURE_DEVELOPMENT	GO_NEGATIVE_REGULATION_OF_VASCULATURE_DEVELOPMENT		181	-0.259689	---	---	1	0	2689	tags=16%, list=5%, signal=17%
GO_FATTY_ACID_DERIVATIVE_METABOLIC_PROCESS	GO_FATTY_ACID_DERIVATIVE_METABOLIC_PROCESS		175	-0.287884	---	---	1	0	4268	tags=26%, list=8%, signal=28%
GO_ALPHA_AMINO_ACID_METABOLIC_PROCESS	GO_ALPHA_AMINO_ACID_METABOLIC_PROCESS		201	-0.348958	---	---	1	0	3938	tags=35%, list=7%, signal=38%
GO_REGULATION_OF_RESPONSE_TO_WOUNDING	GO_REGULATION_OF_RESPONSE_TO_WOUNDING		177	-0.304187	---	---	1	0	3332	tags=24%, list=6%, signal=25%
GO_POSITIVE_REGULATION_OF_LEUKOCYTE_CELL_CELL_ADHESION	GO_POSITIVE_REGULATION_OF_LEUKOCYTE_CELL_CELL_ADHESION		232	-0.327714	---	---	1	0	3687	tags=30%, list=7%, signal=32%
GO_POSITIVE_REGULATION_OF_VASCULATURE_DEVELOPMENT	GO_POSITIVE_REGULATION_OF_VASCULATURE_DEVELOPMENT		219	-0.277172	---	---	1	0	3308	tags=19%, list=6%, signal=20%
GO_EXTERNAL_SIDE_OF_PLASMA_MEMBRANE	GO_EXTERNAL_SIDE_OF_PLASMA_MEMBRANE		405	-0.490523	---	---	1	0	3991	tags=39%, list=7%, signal=42%
GO_IMMUNOGLOBULIN_COMPLEX	GO_IMMUNOGLOBULIN_COMPLEX		151	-0.834954	---	---	1	0	5146	tags=75%, list=9%, signal=82%
GO_T_CELL_RECEPTOR_COMPLEX	GO_T_CELL_RECEPTOR_COMPLEX		125	-0.875445	---	---	1	0	3837	tags=81%, list=7%, signal=86%
GO_COLLAGEN_CONTAINING_EXTRACELLULAR_MATRIX	GO_COLLAGEN_CONTAINING_EXTRACELLULAR_MATRIX		427	-0.366492	---	---	1	0	2861	tags=25%, list=5%, signal=26%
GO_BLOOD_MICROPARTICLE	GO_BLOOD_MICROPARTICLE		146	-0.637014	---	---	1	0	4318	tags=58%, list=8%, signal=63%
GO_PLASMA_MEMBRANE_SIGNALING_RECEPTOR_COMPLEX	GO_PLASMA_MEMBRANE_SIGNALING_RECEPTOR_COMPLEX		292	-0.505241	---	---	1	0	3702	tags=44%, list=7%, signal=47%
GO_PEPTIDE_RECEPTOR_ACTIVITY	GO_PEPTIDE_RECEPTOR_ACTIVITY		152	-0.349446	---	---	1	0	3806	tags=24%, list=7%, signal=25%
GO_CYTOKINE_ACTIVITY	GO_CYTOKINE_ACTIVITY		233	-0.296514	---	---	1	0	4736	tags=24%, list=8%, signal=26%
GO_EXTRACELLULAR_MATRIX_STRUCTURAL_CONSTITUENT	GO_EXTRACELLULAR_MATRIX_STRUCTURAL_CONSTITUENT		169	-0.376479	---	---	1	0	4808	tags=30%, list=9%, signal=33%
GO_GLYCOSAMINOGLYCAN_BINDING	GO_GLYCOSAMINOGLYCAN_BINDING		232	-0.375802	---	---	1	0	3991	tags=28%, list=7%, signal=30%
GO_HEPARIN_BINDING	GO_HEPARIN_BINDING		169	-0.399011	---	---	1	0	3991	tags=31%, list=7%, signal=33%
GO_SERINE_HYDROLASE_ACTIVITY	GO_SERINE_HYDROLASE_ACTIVITY		189	-0.310304	---	---	1	0	4997	tags=26%, list=9%, signal=28%
GO_VITAMIN_BINDING	GO_VITAMIN_BINDING		143	-0.320732	---	---	1	0	4517	tags=30%, list=8%, signal=33%
GO_CARBOHYDRATE_BINDING	GO_CARBOHYDRATE_BINDING		267	-0.311246	---	---	1	0	4778	tags=28%, list=8%, signal=30%
GO_TETRAPYRROLE_BINDING	GO_TETRAPYRROLE_BINDING		148	-0.392194	---	---	1	0	4746	tags=37%, list=8%, signal=40%
GO_PEPTIDASE_REGULATOR_ACTIVITY	GO_PEPTIDASE_REGULATOR_ACTIVITY		226	-0.250097	---	---	1	0	5284	tags=27%, list=9%, signal=29%
GO_ENDOPEPTIDASE_REGULATOR_ACTIVITY	GO_ENDOPEPTIDASE_REGULATOR_ACTIVITY		190	-0.280384	---	---	1	0	4480	tags=26%, list=8%, signal=28%
GO_RNA_BINDING_INVOLVED_IN_POSTTRANSCRIPTIONAL_GENE_SILENCING	GO_RNA_BINDING_INVOLVED_IN_POSTTRANSCRIPTIONAL_GENE_SILENCING		210	-0.129377	---	---	1	0	9021	tags=13%, list=16%, signal=16%
GO_SULFUR_COMPOUND_BINDING	GO_SULFUR_COMPOUND_BINDING		262	-0.28409	---	---	1	0	3845	tags=25%, list=7%, signal=27%
GO_REGULATION_OF_HUMORAL_IMMUNE_RESPONSE	GO_REGULATION_OF_HUMORAL_IMMUNE_RESPONSE		133	-0.754615	-4.60263	0	0	0	4318	tags=67%, list=8%, signal=72%
GO_COMPLEMENT_ACTIVATION	GO_COMPLEMENT_ACTIVATION		167	-0.816382	-4.16579	0	0	0	4318	tags=73%, list=8%, signal=79%
GO_ANTIGEN_BINDING	GO_ANTIGEN_BINDING		155	-0.747189	-4.07127	0	0	0	4782	tags=70%, list=8%, signal=77%
GO_IMMUNOGLOBULIN_RECEPTOR_BINDING	GO_IMMUNOGLOBULIN_RECEPTOR_BINDING		69	-0.822732	-3.91976	0	0	0	5583	tags=74%, list=10%, signal=82%
GO_IMMUNOGLOBULIN_COMPLEX_CIRCULATING	GO_IMMUNOGLOBULIN_COMPLEX_CIRCULATING		65	-0.854781	-3.7936	0	0	0	3802	tags=74%, list=7%, signal=79%
GO_PHAGOCYTOSIS_RECOGNITION	GO_PHAGOCYTOSIS_RECOGNITION		77	-0.72913	-3.70554	0	0	0	3802	tags=65%, list=7%, signal=70%
GO_MHC_PROTEIN_COMPLEX	GO_MHC_PROTEIN_COMPLEX		23	-0.892522	-3.261	0	0	0	3108	tags=83%, list=5%, signal=87%
GO_MONOCARBOXYLIC_ACID_CATABOLIC_PROCESS	GO_MONOCARBOXYLIC_ACID_CATABOLIC_PROCESS		138	-0.512086	-3.09694	0	0	0	6005	tags=49%, list=11%, signal=55%
GO_BLOOD_COAGULATION_INTRINSIC_PATHWAY	GO_BLOOD_COAGULATION_INTRINSIC_PATHWAY		18	-0.863313	-3.01602	0	0	0	2757	tags=72%, list=5%, signal=76%
GO_REGULATION_OF_NATURAL_KILLER_CELL_MEDIATED_IMMUNITY	GO_REGULATION_OF_NATURAL_KILLER_CELL_MEDIATED_IMMUNITY		45	-0.674159	-2.99683	0	0	0	2528	tags=42%, list=4%, signal=44%
GO_PROTEIN_ACTIVATION_CASCADE	GO_PROTEIN_ACTIVATION_CASCADE		28	-0.753956	-2.89029	0	0	0	2757	tags=61%, list=5%, signal=64%
GO_AROMATASE_ACTIVITY	GO_AROMATASE_ACTIVITY		25	-0.767862	-2.88132	0	0	0	4746	tags=64%, list=8%, signal=70%
GO_COMPLEMENT_ACTIVATION_ALTERNATIVE_PATHWAY	GO_COMPLEMENT_ACTIVATION_ALTERNATIVE_PATHWAY		17	-0.864245	-2.8768	0	0	0	3040	tags=71%, list=5%, signal=75%
GO_HIGH_DENSITY_LIPOPROTEIN_PARTICLE	GO_HIGH_DENSITY_LIPOPROTEIN_PARTICLE		27	-0.754224	-2.87243	0	0	0	1867	tags=59%, list=3%, signal=61%
GO_B_CELL_RECEPTOR_SIGNALING_PATHWAY	GO_B_CELL_RECEPTOR_SIGNALING_PATHWAY		121	-0.65903	-2.87018	0	0	0	5146	tags=62%, list=9%, signal=68%
GO_POSITIVE_REGULATION_OF_NATURAL_KILLER_CELL_MEDIATED_IMMUNITY	GO_POSITIVE_REGULATION_OF_NATURAL_KILLER_CELL_MEDIATED_IMMUNITY		29	-0.729973	-2.86241	0	0	0	2528	tags=52%, list=4%, signal=54%
GO_PEPTIDE_ANTIGEN_BINDING	GO_PEPTIDE_ANTIGEN_BINDING		30	-0.730931	-2.8426	0	0	0	3451	tags=70%, list=6%, signal=75%
GO_REGULATION_OF_LEUKOCYTE_MEDIATED_CYTOTOXICITY	GO_REGULATION_OF_LEUKOCYTE_MEDIATED_CYTOTOXICITY		75	-0.583464	-2.80283	0	0	0	3006	tags=40%, list=5%, signal=42%
GO_CYTOLYSIS	GO_CYTOLYSIS		29	-0.708795	-2.78569	0	0	0	3040	tags=59%, list=5%, signal=62%
GO_FIBRINOLYSIS	GO_FIBRINOLYSIS		26	-0.73278	-2.78221	0	0	0	2769	tags=62%, list=5%, signal=65%
GO_T_CELL_SELECTION	GO_T_CELL_SELECTION		49	-0.593651	-2.7715	0	0	0	3006	tags=45%, list=5%, signal=47%
GO_REGULATION_OF_CELL_KILLING	GO_REGULATION_OF_CELL_KILLING		92	-0.538743	-2.76573	0	0	0	3006	tags=38%, list=5%, signal=40%
GO_POSITIVE_T_CELL_SELECTION	GO_POSITIVE_T_CELL_SELECTION		36	-0.65936	-2.76507	0	0	0	2774	tags=50%, list=5%, signal=53%
GO_AROMATIC_AMINO_ACID_FAMILY_CATABOLIC_PROCESS	GO_AROMATIC_AMINO_ACID_FAMILY_CATABOLIC_PROCESS		28	-0.703791	-2.72544	0	0	0	4317	tags=68%, list=8%, signal=73%
GO_POSITIVE_REGULATION_OF_NATURAL_KILLER_CELL_MEDIATED_CYTOTOXICITY	GO_POSITIVE_REGULATION_OF_NATURAL_KILLER_CELL_MEDIATED_CYTOTOXICITY		24	-0.745825	-2.68847	0	0	0	599	tags=46%, list=1%, signal=46%
GO_ARACHIDONIC_ACID_MONOOXYGENASE_ACTIVITY	GO_ARACHIDONIC_ACID_MONOOXYGENASE_ACTIVITY		20	-0.786502	-2.67518	0	0	0	4746	tags=70%, list=8%, signal=76%
GO_EPOXYGENASE_P450_PATHWAY	GO_EPOXYGENASE_P450_PATHWAY		20	-0.769093	-2.67334	0	0	0	4746	tags=70%, list=8%, signal=76%
GO_ALPHA_AMINO_ACID_CATABOLIC_PROCESS	GO_ALPHA_AMINO_ACID_CATABOLIC_PROCESS		103	-0.565487	-2.66127	0	0	0	4796	tags=54%, list=8%, signal=59%
GO_POSITIVE_REGULATION_OF_CELL_KILLING	GO_POSITIVE_REGULATION_OF_CELL_KILLING		61	-0.610645	-2.64066	0	0	0	3006	tags=49%, list=5%, signal=52%
GO_NEGATIVE_REGULATION_OF_COAGULATION	GO_NEGATIVE_REGULATION_OF_COAGULATION		53	-0.601086	-2.61239	0	0	0	6068	tags=55%, list=11%, signal=61%
GO_PROTEIN_LIPID_COMPLEX	GO_PROTEIN_LIPID_COMPLEX		39	-0.620869	-2.59672	0	0	0	1867	tags=44%, list=3%, signal=45%
GO_OXIDOREDUCTASE_ACTIVITY_ACTING_ON_PAIRED_DONORS_WITH_INCORPORATION_OR_REDUCTION_OF_MOLECULAR_OXYGEN_REDUCED_FLAVIN_OR_FLAVOPROTEIN_AS_ONE_DONOR_AND_INCORPORATION_OF_ONE_ATOM_OF_OXYGEN	GO_OXIDOREDUCTASE_ACTIVITY_ACTING_ON_PAIRED_DONORS_WITH_INCORPORATION_OR_REDUCTION_OF_MOLECULAR_OXYGEN_REDUCED_FLAVIN_OR_FLAVOPROTEIN_AS_ONE_DONOR_AND_INCORPORATION_OF_ONE_ATOM_OF_OXYGEN		35	-0.67259	-2.55802	0	0	0	4746	tags=60%, list=8%, signal=65%
GO_STEROID_HYDROXYLASE_ACTIVITY	GO_STEROID_HYDROXYLASE_ACTIVITY		38	-0.614481	-2.55785	0	0	0	4746	tags=50%, list=8%, signal=55%
GO_ACUTE_PHASE_RESPONSE	GO_ACUTE_PHASE_RESPONSE		47	-0.602159	-2.55126	0	0	0	4311	tags=43%, list=8%, signal=46%
GO_AMINO_ACID_BETAINE_METABOLIC_PROCESS	GO_AMINO_ACID_BETAINE_METABOLIC_PROCESS		17	-0.734865	-2.54288	0	0	0	5138	tags=53%, list=9%, signal=58%
GO_FATTY_ACID_CATABOLIC_PROCESS	GO_FATTY_ACID_CATABOLIC_PROCESS		114	-0.502687	-2.54216	0	0	0	6005	tags=48%, list=11%, signal=54%
GO_NEGATIVE_REGULATION_OF_LEUKOCYTE_MEDIATED_IMMUNITY	GO_NEGATIVE_REGULATION_OF_LEUKOCYTE_MEDIATED_IMMUNITY		52	-0.54115	-2.54053	0	0	0	5055	tags=42%, list=9%, signal=46%
GO_C_C_CHEMOKINE_BINDING	GO_C_C_CHEMOKINE_BINDING		24	-0.707799	-2.53585	0	0	0	2929	tags=54%, list=5%, signal=57%
GO_AROMATIC_AMINO_ACID_FAMILY_METABOLIC_PROCESS	GO_AROMATIC_AMINO_ACID_FAMILY_METABOLIC_PROCESS		40	-0.586822	-2.53118	0	0	0	4317	tags=55%, list=8%, signal=60%
GO_ARACHIDONIC_ACID_EPOXYGENASE_ACTIVITY	GO_ARACHIDONIC_ACID_EPOXYGENASE_ACTIVITY		16	-0.782574	-2.5206	0	2.04149e-05	0.001	4746	tags=75%, list=8%, signal=82%
GO_REGULATION_OF_COAGULATION	GO_REGULATION_OF_COAGULATION		86	-0.513808	-2.50895	0	2.02659e-05	0.001	3245	tags=37%, list=6%, signal=39%
GO_POSITIVE_REGULATION_OF_COAGULATION	GO_POSITIVE_REGULATION_OF_COAGULATION		29	-0.629278	-2.48953	0	2.0119e-05	0.001	1576	tags=41%, list=3%, signal=43%
GO_NATURAL_KILLER_CELL_MEDIATED_IMMUNITY	GO_NATURAL_KILLER_CELL_MEDIATED_IMMUNITY		66	-0.513858	-2.48327	0	1.99743e-05	0.001	2925	tags=33%, list=5%, signal=35%
GO_CHEMOKINE_ACTIVITY	GO_CHEMOKINE_ACTIVITY		47	-0.572792	-2.4646	0	1.98316e-05	0.001	4695	tags=47%, list=8%, signal=51%
GO_LYMPHOCYTE_CHEMOTAXIS	GO_LYMPHOCYTE_CHEMOTAXIS		63	-0.534735	-2.45179	0	4.01296e-05	0.002	4695	tags=44%, list=8%, signal=48%
GO_G_PROTEIN_COUPLED_CHEMOATTRACTANT_RECEPTOR_ACTIVITY	GO_G_PROTEIN_COUPLED_CHEMOATTRACTANT_RECEPTOR_ACTIVITY		26	-0.631753	-2.41582	0	3.9847e-05	0.002	3806	tags=50%, list=7%, signal=54%
GO_POSITIVE_REGULATION_OF_ALPHA_BETA_T_CELL_PROLIFERATION	GO_POSITIVE_REGULATION_OF_ALPHA_BETA_T_CELL_PROLIFERATION		21	-0.668354	-2.39729	0	6.26419e-05	0.003	1564	tags=48%, list=3%, signal=49%
GO_CYTOKINE_RECEPTOR_ACTIVITY	GO_CYTOKINE_RECEPTOR_ACTIVITY		97	-0.450651	-2.39287	0	8.25634e-05	0.004	2953	tags=31%, list=5%, signal=33%
GO_T_CELL_MEDIATED_CYTOTOXICITY	GO_T_CELL_MEDIATED_CYTOTOXICITY		44	-0.559202	-2.39015	0	0.000101458	0.005	3006	tags=43%, list=5%, signal=46%
GO_IMMUNE_RECEPTOR_ACTIVITY	GO_IMMUNE_RECEPTOR_ACTIVITY		132	-0.484073	-2.38505	0	0.000100763	0.005	3989	tags=34%, list=7%, signal=37%
GO_BENZENE_CONTAINING_COMPOUND_METABOLIC_PROCESS	GO_BENZENE_CONTAINING_COMPOUND_METABOLIC_PROCESS		25	-0.64201	-2.37213	0	0.000137137	0.007	3646	tags=48%, list=6%, signal=51%
GO_ANTIGEN_PROCESSING_AND_PRESENTATION_OF_ENDOGENOUS_ANTIGEN	GO_ANTIGEN_PROCESSING_AND_PRESENTATION_OF_ENDOGENOUS_ANTIGEN		24	-0.625732	-2.37193	0	0.000136211	0.007	3146	tags=58%, list=6%, signal=62%
GO_REGULATION_OF_T_CELL_MEDIATED_CYTOTOXICITY	GO_REGULATION_OF_T_CELL_MEDIATED_CYTOTOXICITY		35	-0.595417	-2.36858	0	0.00017264	0.009	3006	tags=49%, list=5%, signal=51%
GO_LYMPHOCYTE_MIGRATION	GO_LYMPHOCYTE_MIGRATION		115	-0.484031	-2.35946	0	0.000209355	0.011	4695	tags=40%, list=8%, signal=44%
GO_NEGATIVE_REGULATION_OF_LYMPHOCYTE_MEDIATED_IMMUNITY	GO_NEGATIVE_REGULATION_OF_LYMPHOCYTE_MEDIATED_IMMUNITY		42	-0.544688	-2.35808	0	0.000207969	0.011	2528	tags=33%, list=4%, signal=35%
GO_CCR_CHEMOKINE_RECEPTOR_BINDING	GO_CCR_CHEMOKINE_RECEPTOR_BINDING		45	-0.576502	-2.35355	0	0.000224941	0.012	4695	tags=36%, list=8%, signal=39%
GO_DRUG_CATABOLIC_PROCESS	GO_DRUG_CATABOLIC_PROCESS		26	-0.596353	-2.3441	0	0.000242227	0.013	7275	tags=69%, list=13%, signal=79%
GO_MONOOXYGENASE_ACTIVITY	GO_MONOOXYGENASE_ACTIVITY		101	-0.463341	-2.323	0	0.000295291	0.016	4746	tags=39%, list=8%, signal=42%
GO_FATTY_ACID_BETA_OXIDATION	GO_FATTY_ACID_BETA_OXIDATION		74	-0.514166	-2.31866	0	0.000293386	0.016	6005	tags=49%, list=11%, signal=54%
GO_AMINE_CATABOLIC_PROCESS	GO_AMINE_CATABOLIC_PROCESS		22	-0.63332	-2.27445	0	0.000447715	0.024	4687	tags=59%, list=8%, signal=64%
GO_LEUKOCYTE_MEDIATED_CYTOTOXICITY	GO_LEUKOCYTE_MEDIATED_CYTOTOXICITY		108	-0.472135	-2.26419	0	0.000464028	0.025	3006	tags=33%, list=5%, signal=35%
GO_REGULATION_OF_LIPOPROTEIN_LIPASE_ACTIVITY	GO_REGULATION_OF_LIPOPROTEIN_LIPASE_ACTIVITY		24	-0.597777	-2.23299	0	0.000558443	0.03	5453	tags=46%, list=10%, signal=51%
GO_NEGATIVE_REGULATION_OF_NATURAL_KILLER_CELL_MEDIATED_IMMUNITY	GO_NEGATIVE_REGULATION_OF_NATURAL_KILLER_CELL_MEDIATED_IMMUNITY		17	-0.629141	-2.23274	0	0.000554931	0.03	5867	tags=47%, list=10%, signal=52%
GO_POSITIVE_REGULATION_OF_T_CELL_MEDIATED_CYTOTOXICITY	GO_POSITIVE_REGULATION_OF_T_CELL_MEDIATED_CYTOTOXICITY		28	-0.594072	-2.22309	0	0.000645434	0.035	3006	tags=54%, list=5%, signal=57%
GO_T_HELPER_CELL_LINEAGE_COMMITMENT	GO_T_HELPER_CELL_LINEAGE_COMMITMENT		16	-0.686392	-2.21631	0	0.000734543	0.04	2774	tags=50%, list=5%, signal=53%
GO_PROTEIN_CONTAINING_COMPLEX_REMODELING	GO_PROTEIN_CONTAINING_COMPLEX_REMODELING		32	-0.554825	-2.21548	0	0.000730008	0.04	7287	tags=53%, list=13%, signal=61%
GO_CD4_POSITIVE_OR_CD8_POSITIVE_ALPHA_BETA_T_CELL_LINEAGE_COMMITMENT	GO_CD4_POSITIVE_OR_CD8_POSITIVE_ALPHA_BETA_T_CELL_LINEAGE_COMMITMENT		22	-0.614043	-2.19285	0	0.000965329	0.052	4343	tags=41%, list=8%, signal=44%
GO_OXYGEN_BINDING	GO_OXYGEN_BINDING		36	-0.553795	-2.17817	0	0.00104834	0.057	6833	tags=47%, list=12%, signal=54%
GO_LIPID_OXIDATION	GO_LIPID_OXIDATION		111	-0.448633	-2.17102	0	0.00116731	0.064	6005	tags=45%, list=11%, signal=50%
GO_ICOSANOID_RECEPTOR_ACTIVITY	GO_ICOSANOID_RECEPTOR_ACTIVITY		15	-0.67851	-2.16794	0	0.00117924	0.065	2100	tags=40%, list=4%, signal=42%
GO_CELL_KILLING	GO_CELL_KILLING		172	-0.437671	-2.15902	0	0.00120654	0.067	3040	tags=30%, list=5%, signal=32%
GO_MONOCYTE_CHEMOTAXIS	GO_MONOCYTE_CHEMOTAXIS		65	-0.49403	-2.15737	0	0.00119936	0.067	4002	tags=32%, list=7%, signal=35%
GO_NEGATIVE_REGULATION_OF_T_CELL_MEDIATED_IMMUNITY	GO_NEGATIVE_REGULATION_OF_T_CELL_MEDIATED_IMMUNITY		19	-0.631701	-2.15718	0	0.00119226	0.067	4343	tags=42%, list=8%, signal=46%
GO_ASPARTATE_FAMILY_AMINO_ACID_CATABOLIC_PROCESS	GO_ASPARTATE_FAMILY_AMINO_ACID_CATABOLIC_PROCESS		23	-0.614203	-2.15038	0	0.00125275	0.071	4687	tags=57%, list=8%, signal=62%
GO_RESPONSE_TO_CHEMOKINE	GO_RESPONSE_TO_CHEMOKINE		95	-0.459272	-2.14195	0	0.00134876	0.076	4695	tags=41%, list=8%, signal=45%
GO_SIALIC_ACID_BINDING	GO_SIALIC_ACID_BINDING		22	-0.59912	-2.14152	0	0.00134091	0.076	7899	tags=55%, list=14%, signal=63%
GO_THYMIC_T_CELL_SELECTION	GO_THYMIC_T_CELL_SELECTION		22	-0.596511	-2.13692	0	0.00138498	0.079	2708	tags=45%, list=5%, signal=48%
GO_CORECEPTOR_ACTIVITY	GO_CORECEPTOR_ACTIVITY		48	-0.517199	-2.13374	0	0.00139285	0.08	4379	tags=48%, list=8%, signal=52%
GO_MHC_PROTEIN_BINDING	GO_MHC_PROTEIN_BINDING		42	-0.505743	-2.12997	0	0.00143349	0.083	3679	tags=45%, list=7%, signal=48%
GO_REGULATION_OF_LYMPHOCYTE_MEDIATED_IMMUNITY	GO_REGULATION_OF_LYMPHOCYTE_MEDIATED_IMMUNITY		154	-0.385172	-2.12896	0	0.00142535	0.083	3006	tags=31%, list=5%, signal=33%
GO_LUMENAL_SIDE_OF_ENDOPLASMIC_RETICULUM_MEMBRANE	GO_LUMENAL_SIDE_OF_ENDOPLASMIC_RETICULUM_MEMBRANE		27	-0.564734	-2.12731	0	0.00146719	0.086	2728	tags=52%, list=5%, signal=54%
GO_TRANSFERASE_ACTIVITY_TRANSFERRING_NITROGENOUS_GROUPS	GO_TRANSFERASE_ACTIVITY_TRANSFERRING_NITROGENOUS_GROUPS		23	-0.582106	-2.1265	0	0.00147507	0.087	2287	tags=52%, list=4%, signal=54%
GO_RECEPTOR_ANTAGONIST_ACTIVITY	GO_RECEPTOR_ANTAGONIST_ACTIVITY		32	-0.523818	-2.11874	0	0.00151513	0.09	5336	tags=41%, list=9%, signal=45%
GO_NEGATIVE_REGULATION_OF_WOUND_HEALING	GO_NEGATIVE_REGULATION_OF_WOUND_HEALING		77	-0.457418	-2.11509	0	0.00155365	0.091	3786	tags=35%, list=7%, signal=38%
GO_INTERFERON_GAMMA_PRODUCTION	GO_INTERFERON_GAMMA_PRODUCTION		113	-0.469801	-2.10992	0	0.00164099	0.097	2774	tags=35%, list=5%, signal=37%
GO_INTERLEUKIN_4_PRODUCTION	GO_INTERLEUKIN_4_PRODUCTION		35	-0.499718	-2.10641	0	0.00163197	0.097	2454	tags=31%, list=4%, signal=33%
GO_METALLOENDOPEPTIDASE_INHIBITOR_ACTIVITY	GO_METALLOENDOPEPTIDASE_INHIBITOR_ACTIVITY		16	-0.638985	-2.0958	0	0.00176836	0.106	7050	tags=56%, list=12%, signal=64%
GO_REGULATION_OF_NATURAL_KILLER_CELL_ACTIVATION	GO_REGULATION_OF_NATURAL_KILLER_CELL_ACTIVATION		34	-0.525523	-2.09307	0	0.00175874	0.106	2978	tags=38%, list=5%, signal=40%
GO_ALPHA_BETA_T_CELL_ACTIVATION	GO_ALPHA_BETA_T_CELL_ACTIVATION		145	-0.391449	-2.09244	0	0.00174924	0.106	2978	tags=30%, list=5%, signal=31%
GO_CYTOKINE_BINDING	GO_CYTOKINE_BINDING		135	-0.402597	-2.07602	0	0.00202539	0.123	3601	tags=32%, list=6%, signal=34%
GO_REGULATION_OF_T_CELL_MEDIATED_IMMUNITY	GO_REGULATION_OF_T_CELL_MEDIATED_IMMUNITY		73	-0.445035	-2.07528	0	0.00203171	0.124	3006	tags=36%, list=5%, signal=38%
GO_TRIGLYCERIDE_RICH_PLASMA_LIPOPROTEIN_PARTICLE	GO_TRIGLYCERIDE_RICH_PLASMA_LIPOPROTEIN_PARTICLE		20	-0.615434	-2.07523	0	0.0020209	0.124	3845	tags=45%, list=7%, signal=48%
GO_HIGH_DENSITY_LIPOPROTEIN_PARTICLE_REMODELING	GO_HIGH_DENSITY_LIPOPROTEIN_PARTICLE_REMODELING		18	-0.622194	-2.07322	0	0.00207384	0.126	5543	tags=50%, list=10%, signal=55%
GO_VITAMIN_B6_BINDING	GO_VITAMIN_B6_BINDING		54	-0.539226	-2.06684	0	0.00218726	0.132	4796	tags=50%, list=8%, signal=55%
GO_DRUG_METABOLIC_PROCESS	GO_DRUG_METABOLIC_PROCESS		46	-0.496026	-2.05982	0	0.00226849	0.137	4746	tags=48%, list=8%, signal=52%
GO_ANTIGEN_PROCESSING_AND_PRESENTATION_OF_ENDOGENOUS_PEPTIDE_ANTIGEN	GO_ANTIGEN_PROCESSING_AND_PRESENTATION_OF_ENDOGENOUS_PEPTIDE_ANTIGEN		17	-0.64679	-2.0503	0	0.00255157	0.153	3146	tags=59%, list=6%, signal=62%
GO_IMMUNOGLOBULIN_BINDING	GO_IMMUNOGLOBULIN_BINDING		24	-0.553391	-2.05012	0	0.00256672	0.154	5068	tags=50%, list=9%, signal=55%
GO_PLASMINOGEN_ACTIVATION	GO_PLASMINOGEN_ACTIVATION		23	-0.559202	-2.04465	0	0.00258494	0.156	2769	tags=52%, list=5%, signal=55%
GO_ACUTE_INFLAMMATORY_RESPONSE	GO_ACUTE_INFLAMMATORY_RESPONSE		109	-0.413538	-2.04334	0	0.00258705	0.157	3634	tags=32%, list=6%, signal=34%
GO_PLATELET_ALPHA_GRANULE_LUMEN	GO_PLATELET_ALPHA_GRANULE_LUMEN		67	-0.425667	-2.03803	0	0.00268641	0.161	2003	tags=33%, list=4%, signal=34%
GO_BRANCHED_CHAIN_AMINO_ACID_METABOLIC_PROCESS	GO_BRANCHED_CHAIN_AMINO_ACID_METABOLIC_PROCESS		25	-0.556421	-2.03123	0	0.00292706	0.173	3663	tags=40%, list=6%, signal=43%
GO_NEGATIVE_REGULATION_OF_LEUKOCYTE_MEDIATED_CYTOTOXICITY	GO_NEGATIVE_REGULATION_OF_LEUKOCYTE_MEDIATED_CYTOTOXICITY		20	-0.583671	-2.02812	0	0.00295579	0.175	2528	tags=35%, list=4%, signal=37%
GO_POSITIVE_REGULATION_OF_CYTOSOLIC_CALCIUM_ION_CONCENTRATION_INVOLVED_IN_PHOSPHOLIPASE_C_ACTIVATING_G_PROTEIN_COUPLED_SIGNALING_PATHWAY	GO_POSITIVE_REGULATION_OF_CYTOSOLIC_CALCIUM_ION_CONCENTRATION_INVOLVED_IN_PHOSPHOLIPASE_C_ACTIVATING_G_PROTEIN_COUPLED_SIGNALING_PATHWAY		34	-0.488021	-2.02405	0	0.00302901	0.18	4714	tags=41%, list=8%, signal=45%
GO_GLUTAMATE_METABOLIC_PROCESS	GO_GLUTAMATE_METABOLIC_PROCESS		33	-0.490038	-2.02318	0	0.00304453	0.182	3766	tags=42%, list=7%, signal=45%
GO_CHEMOKINE_RECEPTOR_BINDING	GO_CHEMOKINE_RECEPTOR_BINDING		68	-0.454987	-2.02169	0	0.00306114	0.184	4695	tags=34%, list=8%, signal=37%
GO_NEGATIVE_REGULATION_OF_INTERLEUKIN_12_PRODUCTION	GO_NEGATIVE_REGULATION_OF_INTERLEUKIN_12_PRODUCTION		16	-0.638271	-2.01907	0	0.00311907	0.187	6818	tags=56%, list=12%, signal=64%
GO_POSITIVE_REGULATION_OF_T_CELL_PROLIFERATION	GO_POSITIVE_REGULATION_OF_T_CELL_PROLIFERATION		100	-0.396468	-2.01344	0	0.00324972	0.197	3108	tags=29%, list=5%, signal=31%
GO_FATTY_ACID_LIGASE_ACTIVITY	GO_FATTY_ACID_LIGASE_ACTIVITY		22	-0.572264	-1.99905	0	0.00372055	0.224	6253	tags=45%, list=11%, signal=51%
GO_REVERSE_CHOLESTEROL_TRANSPORT	GO_REVERSE_CHOLESTEROL_TRANSPORT		18	-0.616734	-1.99725	0	0.00383251	0.229	5674	tags=50%, list=10%, signal=56%
GO_OXIDOREDUCTASE_ACTIVITY_ACTING_ON_PAIRED_DONORS_WITH_INCORPORATION_OR_REDUCTION_OF_MOLECULAR_OXYGEN_NAD_P_H_AS_ONE_DONOR_AND_INCORPORATION_OF_ONE_ATOM_OF_OXYGEN	GO_OXIDOREDUCTASE_ACTIVITY_ACTING_ON_PAIRED_DONORS_WITH_INCORPORATION_OR_REDUCTION_OF_MOLECULAR_OXYGEN_NAD_P_H_AS_ONE_DONOR_AND_INCORPORATION_OF_ONE_ATOM_OF_OXYGEN		45	-0.457298	-1.99505	0	0.00390057	0.235	4194	tags=38%, list=7%, signal=41%
GO_CHEMOKINE_BINDING	GO_CHEMOKINE_BINDING		33	-0.518372	-1.99491	0	0.00388172	0.235	3546	tags=45%, list=6%, signal=48%
GO_T_CELL_ACTIVATION_INVOLVED_IN_IMMUNE_RESPONSE	GO_T_CELL_ACTIVATION_INVOLVED_IN_IMMUNE_RESPONSE		108	-0.353481	-1.99473	0	0.00386306	0.235	4343	tags=27%, list=8%, signal=29%
GO_REGULATION_OF_INFLAMMATORY_RESPONSE_TO_ANTIGENIC_STIMULUS	GO_REGULATION_OF_INFLAMMATORY_RESPONSE_TO_ANTIGENIC_STIMULUS		29	-0.525889	-1.9893	0	0.00391759	0.237	3806	tags=45%, list=7%, signal=48%
GO_RETINOL_METABOLIC_PROCESS	GO_RETINOL_METABOLIC_PROCESS		47	-0.456368	-1.98489	0	0.00409413	0.249	5321	tags=40%, list=9%, signal=45%
GO_ALPHA_BETA_T_CELL_ACTIVATION_INVOLVED_IN_IMMUNE_RESPONSE	GO_ALPHA_BETA_T_CELL_ACTIVATION_INVOLVED_IN_IMMUNE_RESPONSE		62	-0.417145	-1.9833	0	0.00417342	0.252	2952	tags=31%, list=5%, signal=32%
GO_SHORT_CHAIN_FATTY_ACID_METABOLIC_PROCESS	GO_SHORT_CHAIN_FATTY_ACID_METABOLIC_PROCESS		17	-0.598136	-1.97898	0	0.0042664	0.256	5928	tags=59%, list=10%, signal=66%
GO_POSITIVE_REGULATION_OF_BLOOD_VESSEL_ENDOTHELIAL_CELL_PROLIFERATION_INVOLVED_IN_SPROUTING_ANGIOGENESIS	GO_POSITIVE_REGULATION_OF_BLOOD_VESSEL_ENDOTHELIAL_CELL_PROLIFERATION_INVOLVED_IN_SPROUTING_ANGIOGENESIS		19	-0.565781	-1.97782	0	0.00427257	0.257	6546	tags=47%, list=12%, signal=54%
GO_T_CELL_MEDIATED_IMMUNITY	GO_T_CELL_MEDIATED_IMMUNITY		104	-0.40811	-1.97772	0	0.00425261	0.257	3006	tags=32%, list=5%, signal=33%
GO_INTERFERON_GAMMA_MEDIATED_SIGNALING_PATHWAY	GO_INTERFERON_GAMMA_MEDIATED_SIGNALING_PATHWAY		89	-0.405305	-1.97769	0	0.00423283	0.257	4738	tags=38%, list=8%, signal=42%
GO_NEGATIVE_REGULATION_OF_VASCULAR_ENDOTHELIAL_CELL_PROLIFERATION	GO_NEGATIVE_REGULATION_OF_VASCULAR_ENDOTHELIAL_CELL_PROLIFERATION		21	-0.54997	-1.97226	0	0.00444508	0.271	6887	tags=29%, list=12%, signal=33%
GO_ALPHA_BETA_T_CELL_PROLIFERATION	GO_ALPHA_BETA_T_CELL_PROLIFERATION		36	-0.484562	-1.96059	0	0.00501218	0.301	4322	tags=39%, list=8%, signal=42%
GO_NEGATIVE_REGULATION_OF_ENDOTHELIAL_CELL_APOPTOTIC_PROCESS	GO_NEGATIVE_REGULATION_OF_ENDOTHELIAL_CELL_APOPTOTIC_PROCESS		34	-0.497938	-1.95857	0	0.0050457	0.303	1344	tags=29%, list=2%, signal=30%
GO_RETINOL_DEHYDROGENASE_ACTIVITY	GO_RETINOL_DEHYDROGENASE_ACTIVITY		20	-0.564597	-1.94585	0	0.00547772	0.328	5321	tags=50%, list=9%, signal=55%
GO_ALPHA_BETA_T_CELL_DIFFERENTIATION	GO_ALPHA_BETA_T_CELL_DIFFERENTIATION		105	-0.375854	-1.93819	0	0.00580388	0.347	2978	tags=30%, list=5%, signal=32%
GO_NEGATIVE_REGULATION_OF_CYTOKINE_PRODUCTION_INVOLVED_IN_IMMUNE_RESPONSE	GO_NEGATIVE_REGULATION_OF_CYTOKINE_PRODUCTION_INVOLVED_IN_IMMUNE_RESPONSE		24	-0.522776	-1.93584	0	0.00588486	0.354	4343	tags=38%, list=8%, signal=41%
GO_NEGATIVE_REGULATION_OF_ADAPTIVE_IMMUNE_RESPONSE	GO_NEGATIVE_REGULATION_OF_ADAPTIVE_IMMUNE_RESPONSE		48	-0.452403	-1.92319	0	0.00638079	0.372	2528	tags=29%, list=4%, signal=31%
GO_ZYMOGEN_ACTIVATION	GO_ZYMOGEN_ACTIVATION		58	-0.436207	-1.91851	0	0.00649945	0.379	1161	tags=29%, list=2%, signal=30%
GO_NEGATIVE_REGULATION_OF_LEUKOCYTE_APOPTOTIC_PROCESS	GO_NEGATIVE_REGULATION_OF_LEUKOCYTE_APOPTOTIC_PROCESS		49	-0.427329	-1.91794	0	0.00648258	0.379	4253	tags=43%, list=8%, signal=46%
GO_POSITIVE_REGULATION_OF_WOUND_HEALING	GO_POSITIVE_REGULATION_OF_WOUND_HEALING		59	-0.415389	-1.91781	0	0.00645377	0.379	3030	tags=29%, list=5%, signal=30%
GO_POSITIVE_REGULATION_OF_INTERFERON_GAMMA_PRODUCTION	GO_POSITIVE_REGULATION_OF_INTERFERON_GAMMA_PRODUCTION		65	-0.437166	-1.91671	0	0.00649913	0.384	2774	tags=37%, list=5%, signal=39%
GO_NEGATIVE_REGULATION_OF_T_CELL_APOPTOTIC_PROCESS	GO_NEGATIVE_REGULATION_OF_T_CELL_APOPTOTIC_PROCESS		19	-0.535262	-1.91581	0	0.00652162	0.386	5068	tags=53%, list=9%, signal=58%
GO_EXTRACELLULAR_MATRIX_STRUCTURAL_CONSTITUENT_CONFERRING_COMPRESSION_RESISTANCE	GO_EXTRACELLULAR_MATRIX_STRUCTURAL_CONSTITUENT_CONFERRING_COMPRESSION_RESISTANCE		22	-0.511948	-1.90537	0	0.00686608	0.408	2724	tags=36%, list=5%, signal=38%
GO_ACYLGLYCEROL_HOMEOSTASIS	GO_ACYLGLYCEROL_HOMEOSTASIS		38	-0.474616	-1.90528	0	0.0068361	0.408	3845	tags=34%, list=7%, signal=37%
GO_TOLERANCE_INDUCTION	GO_TOLERANCE_INDUCTION		26	-0.508317	-1.90123	0	0.00701211	0.417	6496	tags=46%, list=11%, signal=52%
GO_T_CELL_DIFFERENTIATION_INVOLVED_IN_IMMUNE_RESPONSE	GO_T_CELL_DIFFERENTIATION_INVOLVED_IN_IMMUNE_RESPONSE		70	-0.410794	-1.89785	0	0.00728702	0.428	2952	tags=31%, list=5%, signal=33%
GO_POSITIVE_REGULATION_OF_VASOCONSTRICTION	GO_POSITIVE_REGULATION_OF_VASOCONSTRICTION		33	-0.46004	-1.89724	0	0.00726793	0.428	5136	tags=39%, list=9%, signal=43%
GO_POLYSACCHARIDE_BINDING	GO_POLYSACCHARIDE_BINDING		25	-0.522612	-1.89659	0	0.00724906	0.429	9053	tags=48%, list=16%, signal=57%
GO_POSITIVE_REGULATION_OF_LYMPHOCYTE_MEDIATED_IMMUNITY	GO_POSITIVE_REGULATION_OF_LYMPHOCYTE_MEDIATED_IMMUNITY		106	-0.383906	-1.88533	0	0.0077419	0.454	3006	tags=34%, list=5%, signal=36%
GO_REGULATION_OF_ALPHA_BETA_T_CELL_ACTIVATION	GO_REGULATION_OF_ALPHA_BETA_T_CELL_ACTIVATION		96	-0.392511	-1.88464	0	0.00774824	0.455	4343	tags=33%, list=8%, signal=36%
GO_PLATELET_DENSE_GRANULE	GO_PLATELET_DENSE_GRANULE		21	-0.529653	-1.8787	0	0.00804437	0.473	1886	tags=43%, list=3%, signal=44%
GO_POSITIVE_REGULATION_OF_ALPHA_BETA_T_CELL_ACTIVATION	GO_POSITIVE_REGULATION_OF_ALPHA_BETA_T_CELL_ACTIVATION		62	-0.402959	-1.87379	0	0.00837182	0.489	2880	tags=34%, list=5%, signal=36%
GO_NEGATIVE_REGULATION_OF_LYMPHOCYTE_MIGRATION	GO_NEGATIVE_REGULATION_OF_LYMPHOCYTE_MIGRATION		15	-0.589819	-1.87314	0	0.00838396	0.493	5673	tags=40%, list=10%, signal=44%
GO_POSITIVE_REGULATION_OF_HUMORAL_IMMUNE_RESPONSE	GO_POSITIVE_REGULATION_OF_HUMORAL_IMMUNE_RESPONSE		19	-0.528612	-1.87229	0	0.00837514	0.493	1885	tags=37%, list=3%, signal=38%
GO_LEUKOCYTE_TETHERING_OR_ROLLING	GO_LEUKOCYTE_TETHERING_OR_ROLLING		29	-0.501647	-1.87001	0	0.00843735	0.499	3546	tags=45%, list=6%, signal=48%
GO_RENAL_FILTRATION	GO_RENAL_FILTRATION		25	-0.514464	-1.86689	0	0.00855969	0.503	1576	tags=36%, list=3%, signal=37%
GO_POSITIVE_REGULATION_OF_SMOOTH_MUSCLE_CELL_DIFFERENTIATION	GO_POSITIVE_REGULATION_OF_SMOOTH_MUSCLE_CELL_DIFFERENTIATION		16	-0.603623	-1.86402	0	0.00868408	0.506	2831	tags=31%, list=5%, signal=33%
GO_NATURAL_KILLER_CELL_ACTIVATION	GO_NATURAL_KILLER_CELL_ACTIVATION		84	-0.368605	-1.86277	0	0.00871029	0.51	3173	tags=29%, list=6%, signal=30%
GO_ETHANOL_METABOLIC_PROCESS	GO_ETHANOL_METABOLIC_PROCESS		22	-0.511394	-1.86271	0.0113636	0.0086746	0.51	7235	tags=55%, list=13%, signal=63%
GO_ENDOCYTIC_VESICLE_LUMEN	GO_ENDOCYTIC_VESICLE_LUMEN		20	-0.53708	-1.86195	0	0.00868791	0.512	4946	tags=55%, list=9%, signal=60%
GO_CD8_POSITIVE_ALPHA_BETA_T_CELL_ACTIVATION	GO_CD8_POSITIVE_ALPHA_BETA_T_CELL_ACTIVATION		27	-0.476566	-1.85668	0	0.00890117	0.52	8107	tags=56%, list=14%, signal=65%
GO_ACUTE_INFLAMMATORY_RESPONSE_TO_ANTIGENIC_STIMULUS	GO_ACUTE_INFLAMMATORY_RESPONSE_TO_ANTIGENIC_STIMULUS		24	-0.517275	-1.85537	0	0.00891077	0.52	3634	tags=38%, list=6%, signal=40%
GO_TRIGLYCERIDE_METABOLIC_PROCESS	GO_TRIGLYCERIDE_METABOLIC_PROCESS		108	-0.34197	-1.85516	0	0.00888573	0.52	7287	tags=40%, list=13%, signal=46%
GO_KILLING_OF_CELLS_IN_OTHER_ORGANISM_INVOLVED_IN_SYMBIOTIC_INTERACTION	GO_KILLING_OF_CELLS_IN_OTHER_ORGANISM_INVOLVED_IN_SYMBIOTIC_INTERACTION		28	-0.478526	-1.84886	0	0.00928177	0.532	4749	tags=43%, list=8%, signal=47%
GO_NEGATIVE_REGULATION_OF_LEUKOCYTE_CHEMOTAXIS	GO_NEGATIVE_REGULATION_OF_LEUKOCYTE_CHEMOTAXIS		19	-0.549234	-1.84729	0.00900901	0.00932623	0.535	4485	tags=42%, list=8%, signal=46%
GO_LUMENAL_SIDE_OF_MEMBRANE	GO_LUMENAL_SIDE_OF_MEMBRANE		34	-0.476598	-1.84352	0	0.00957035	0.544	2728	tags=44%, list=5%, signal=46%
GO_INFLAMMATORY_RESPONSE_TO_ANTIGENIC_STIMULUS	GO_INFLAMMATORY_RESPONSE_TO_ANTIGENIC_STIMULUS		60	-0.412071	-1.842	0	0.00962844	0.547	3806	tags=33%, list=7%, signal=36%
GO_POSITIVE_REGULATION_OF_RHO_PROTEIN_SIGNAL_TRANSDUCTION	GO_POSITIVE_REGULATION_OF_RHO_PROTEIN_SIGNAL_TRANSDUCTION		33	-0.435662	-1.84134	0.0208333	0.00960243	0.548	5880	tags=48%, list=10%, signal=54%
GO_OXYGEN_TRANSPORT	GO_OXYGEN_TRANSPORT		15	-0.580031	-1.83943	0	0.00968502	0.554	6356	tags=53%, list=11%, signal=60%
GO_SCAVENGER_RECEPTOR_ACTIVITY	GO_SCAVENGER_RECEPTOR_ACTIVITY		47	-0.4384	-1.83661	0	0.00977332	0.558	4569	tags=32%, list=8%, signal=35%
GO_ENDOTHELIAL_CELL_APOPTOTIC_PROCESS	GO_ENDOTHELIAL_CELL_APOPTOTIC_PROCESS		65	-0.421831	-1.83497	0	0.00983082	0.562	2528	tags=26%, list=4%, signal=27%
GO_ACYL_COA_LIGASE_ACTIVITY	GO_ACYL_COA_LIGASE_ACTIVITY		16	-0.591337	-1.83243	0.00877193	0.0100081	0.569	812	tags=31%, list=1%, signal=32%
GO_REGULATION_OF_LYMPHOCYTE_MIGRATION	GO_REGULATION_OF_LYMPHOCYTE_MIGRATION		64	-0.384548	-1.83196	0	0.00999313	0.569	3961	tags=33%, list=7%, signal=35%
GO_REGULATION_OF_CELLULAR_EXTRAVASATION	GO_REGULATION_OF_CELLULAR_EXTRAVASATION		33	-0.42507	-1.82859	0	0.0102636	0.583	3849	tags=36%, list=7%, signal=39%
GO_ANTIBACTERIAL_HUMORAL_RESPONSE	GO_ANTIBACTERIAL_HUMORAL_RESPONSE		59	-0.391851	-1.82361	0	0.0106902	0.602	2321	tags=20%, list=4%, signal=21%
GO_NAD_BIOSYNTHETIC_PROCESS	GO_NAD_BIOSYNTHETIC_PROCESS		29	-0.499135	-1.80997	0.0178571	0.0116841	0.64	3646	tags=45%, list=6%, signal=48%
GO_POSITIVE_REGULATION_OF_TYROSINE_PHOSPHORYLATION_OF_STAT_PROTEIN	GO_POSITIVE_REGULATION_OF_TYROSINE_PHOSPHORYLATION_OF_STAT_PROTEIN		68	-0.391874	-1.80804	0	0.0116958	0.641	3025	tags=26%, list=5%, signal=28%
GO_T_HELPER_17_TYPE_IMMUNE_RESPONSE	GO_T_HELPER_17_TYPE_IMMUNE_RESPONSE		30	-0.471352	-1.79714	0	0.0124216	0.658	2774	tags=37%, list=5%, signal=39%
GO_MICROBODY_LUMEN	GO_MICROBODY_LUMEN		52	-0.40764	-1.79471	0	0.0125711	0.662	5458	tags=48%, list=10%, signal=53%
GO_SERINE_TYPE_ENDOPEPTIDASE_INHIBITOR_ACTIVITY	GO_SERINE_TYPE_ENDOPEPTIDASE_INHIBITOR_ACTIVITY		96	-0.369621	-1.79155	0	0.0127802	0.669	4480	tags=29%, list=8%, signal=32%
GO_REGULATION_OF_POSITIVE_CHEMOTAXIS	GO_REGULATION_OF_POSITIVE_CHEMOTAXIS		26	-0.451867	-1.79045	0	0.0127642	0.669	1919	tags=31%, list=3%, signal=32%
GO_2_OXOGLUTARATE_METABOLIC_PROCESS	GO_2_OXOGLUTARATE_METABOLIC_PROCESS		16	-0.551913	-1.78913	0	0.0128298	0.672	1939	tags=38%, list=3%, signal=39%
GO_CELLULAR_EXTRAVASATION	GO_CELLULAR_EXTRAVASATION		67	-0.37214	-1.78715	0	0.0129796	0.676	5539	tags=40%, list=10%, signal=45%
GO_RENAL_SYSTEM_VASCULATURE_DEVELOPMENT	GO_RENAL_SYSTEM_VASCULATURE_DEVELOPMENT		28	-0.471579	-1.7848	0	0.0131337	0.684	1180	tags=25%, list=2%, signal=26%
GO_DEFENSE_RESPONSE_TO_GRAM_POSITIVE_BACTERIUM	GO_DEFENSE_RESPONSE_TO_GRAM_POSITIVE_BACTERIUM		99	-0.346332	-1.77929	0	0.0136247	0.697	4311	tags=24%, list=8%, signal=26%
GO_POSITIVE_REGULATION_OF_RECEPTOR_SIGNALING_PATHWAY_VIA_STAT	GO_POSITIVE_REGULATION_OF_RECEPTOR_SIGNALING_PATHWAY_VIA_STAT		90	-0.380658	-1.77782	0	0.0136608	0.7	3025	tags=27%, list=5%, signal=28%
GO_NEUTROPHIL_CHEMOTAXIS	GO_NEUTROPHIL_CHEMOTAXIS		99	-0.362164	-1.77755	0	0.0136654	0.701	4695	tags=33%, list=8%, signal=36%
GO_LYMPHOCYTE_COSTIMULATION	GO_LYMPHOCYTE_COSTIMULATION		58	-0.401868	-1.77703	0	0.0136479	0.703	3961	tags=36%, list=7%, signal=39%
GO_REGULATION_OF_TYPE_2_IMMUNE_RESPONSE	GO_REGULATION_OF_TYPE_2_IMMUNE_RESPONSE		31	-0.456233	-1.77367	0	0.0138433	0.707	5788	tags=35%, list=10%, signal=40%
GO_NEGATIVE_REGULATION_OF_ENDOTHELIAL_CELL_PROLIFERATION	GO_NEGATIVE_REGULATION_OF_ENDOTHELIAL_CELL_PROLIFERATION		69	-0.380582	-1.77315	0	0.013824	0.707	6887	tags=30%, list=12%, signal=35%
GO_POSITIVE_REGULATION_OF_NATURAL_KILLER_CELL_ACTIVATION	GO_POSITIVE_REGULATION_OF_NATURAL_KILLER_CELL_ACTIVATION		20	-0.517737	-1.76992	0.0253165	0.0140832	0.716	2774	tags=35%, list=5%, signal=37%
GO_POSITIVE_REGULATION_OF_ANTIGEN_RECEPTOR_MEDIATED_SIGNALING_PATHWAY	GO_POSITIVE_REGULATION_OF_ANTIGEN_RECEPTOR_MEDIATED_SIGNALING_PATHWAY		23	-0.497107	-1.76922	0.0133333	0.0140732	0.719	3824	tags=48%, list=7%, signal=51%
GO_KILLING_OF_CELLS_OF_OTHER_ORGANISM	GO_KILLING_OF_CELLS_OF_OTHER_ORGANISM		65	-0.389042	-1.76869	0	0.0140434	0.719	4946	tags=34%, list=9%, signal=37%
GO_NEGATIVE_REGULATION_OF_INTERLEUKIN_6_PRODUCTION	GO_NEGATIVE_REGULATION_OF_INTERLEUKIN_6_PRODUCTION		58	-0.376668	-1.76837	0	0.0140249	0.72	5093	tags=22%, list=9%, signal=25%
GO_REGULATION_OF_PLATELET_ACTIVATION	GO_REGULATION_OF_PLATELET_ACTIVATION		36	-0.446604	-1.76783	0	0.0140413	0.722	3786	tags=33%, list=7%, signal=36%
GO_QUINONE_BINDING	GO_QUINONE_BINDING		18	-0.51806	-1.76751	0.0194175	0.0140018	0.723	4219	tags=50%, list=7%, signal=54%
GO_OXIDOREDUCTASE_ACTIVITY_ACTING_ON_SINGLE_DONORS_WITH_INCORPORATION_OF_MOLECULAR_OXYGEN	GO_OXIDOREDUCTASE_ACTIVITY_ACTING_ON_SINGLE_DONORS_WITH_INCORPORATION_OF_MOLECULAR_OXYGEN		26	-0.503617	-1.76743	0	0.0139722	0.723	4411	tags=42%, list=8%, signal=46%
GO_CD4_POSITIVE_ALPHA_BETA_T_CELL_CYTOKINE_PRODUCTION	GO_CD4_POSITIVE_ALPHA_BETA_T_CELL_CYTOKINE_PRODUCTION		23	-0.473589	-1.76721	0	0.0139425	0.724	3679	tags=30%, list=7%, signal=33%
GO_BLOOD_VESSEL_ENDOTHELIAL_CELL_PROLIFERATION_INVOLVED_IN_SPROUTING_ANGIOGENESIS	GO_BLOOD_VESSEL_ENDOTHELIAL_CELL_PROLIFERATION_INVOLVED_IN_SPROUTING_ANGIOGENESIS		48	-0.425019	-1.7664	0	0.0140276	0.73	6546	tags=33%, list=12%, signal=38%
GO_INDOLALKYLAMINE_METABOLIC_PROCESS	GO_INDOLALKYLAMINE_METABOLIC_PROCESS		17	-0.521181	-1.76385	0	0.0142388	0.736	1712	tags=41%, list=3%, signal=42%
GO_REGULATION_OF_ANTIGEN_RECEPTOR_MEDIATED_SIGNALING_PATHWAY	GO_REGULATION_OF_ANTIGEN_RECEPTOR_MEDIATED_SIGNALING_PATHWAY		66	-0.367962	-1.7628	0	0.0142819	0.738	3824	tags=33%, list=7%, signal=36%
GO_POSITIVE_REGULATION_OF_INTERLEUKIN_4_PRODUCTION	GO_POSITIVE_REGULATION_OF_INTERLEUKIN_4_PRODUCTION		24	-0.48132	-1.76278	0.0149254	0.0142321	0.738	2454	tags=33%, list=4%, signal=35%
GO_COLLAGEN_TRIMER	GO_COLLAGEN_TRIMER		87	-0.373051	-1.76256	0	0.0141936	0.738	5719	tags=30%, list=10%, signal=33%
GO_RESPONSE_TO_TUMOR_CELL	GO_RESPONSE_TO_TUMOR_CELL		26	-0.458559	-1.75944	0	0.0144234	0.747	1356	tags=31%, list=2%, signal=32%
GO_NEGATIVE_REGULATION_OF_PRODUCTION_OF_MOLECULAR_MEDIATOR_OF_IMMUNE_RESPONSE	GO_NEGATIVE_REGULATION_OF_PRODUCTION_OF_MOLECULAR_MEDIATOR_OF_IMMUNE_RESPONSE		36	-0.427861	-1.75939	0	0.0143856	0.748	5788	tags=39%, list=10%, signal=43%
GO_CD4_POSITIVE_ALPHA_BETA_T_CELL_DIFFERENTIATION	GO_CD4_POSITIVE_ALPHA_BETA_T_CELL_DIFFERENTIATION		77	-0.388794	-1.75848	0	0.0144319	0.749	2952	tags=29%, list=5%, signal=30%
GO_EOSINOPHIL_CHEMOTAXIS	GO_EOSINOPHIL_CHEMOTAXIS		18	-0.5246	-1.75628	0.00934579	0.0147049	0.755	6469	tags=44%, list=11%, signal=50%
GO_INDOLE_CONTAINING_COMPOUND_METABOLIC_PROCESS	GO_INDOLE_CONTAINING_COMPOUND_METABOLIC_PROCESS		24	-0.488963	-1.75294	0	0.0150586	0.763	3646	tags=46%, list=6%, signal=49%
GO_REGULATION_OF_T_CELL_CYTOKINE_PRODUCTION	GO_REGULATION_OF_T_CELL_CYTOKINE_PRODUCTION		32	-0.445053	-1.74783	0	0.0155128	0.776	4343	tags=38%, list=8%, signal=41%
GO_NEGATIVE_REGULATION_OF_LEUKOCYTE_CELL_CELL_ADHESION	GO_NEGATIVE_REGULATION_OF_LEUKOCYTE_CELL_CELL_ADHESION		135	-0.277485	-1.7443	0	0.0158259	0.787	2674	tags=19%, list=5%, signal=20%
GO_ARACHIDONIC_ACID_METABOLIC_PROCESS	GO_ARACHIDONIC_ACID_METABOLIC_PROCESS		58	-0.406472	-1.74426	0	0.0157724	0.787	4746	tags=40%, list=8%, signal=43%
GO_POSITIVE_REGULATION_OF_FATTY_ACID_METABOLIC_PROCESS	GO_POSITIVE_REGULATION_OF_FATTY_ACID_METABOLIC_PROCESS		38	-0.438214	-1.74242	0	0.0158678	0.79	5453	tags=42%, list=10%, signal=47%
GO_RECEPTOR_INHIBITOR_ACTIVITY	GO_RECEPTOR_INHIBITOR_ACTIVITY		40	-0.409519	-1.74234	0	0.0158251	0.79	5336	tags=35%, list=9%, signal=39%
GO_T_HELPER_1_TYPE_IMMUNE_RESPONSE	GO_T_HELPER_1_TYPE_IMMUNE_RESPONSE		44	-0.418129	-1.74232	0	0.0157721	0.79	2774	tags=32%, list=5%, signal=33%
GO_NEGATIVE_REGULATION_OF_TUMOR_NECROSIS_FACTOR_SUPERFAMILY_CYTOKINE_PRODUCTION	GO_NEGATIVE_REGULATION_OF_TUMOR_NECROSIS_FACTOR_SUPERFAMILY_CYTOKINE_PRODUCTION		77	-0.35883	-1.74109	0	0.0158579	0.792	4946	tags=26%, list=9%, signal=28%
GO_PROTEIN_LIPID_COMPLEX_SUBUNIT_ORGANIZATION	GO_PROTEIN_LIPID_COMPLEX_SUBUNIT_ORGANIZATION		54	-0.392144	-1.74013	0	0.0159526	0.796	1063	tags=20%, list=2%, signal=21%
GO_PYRIDINE_CONTAINING_COMPOUND_BIOSYNTHETIC_PROCESS	GO_PYRIDINE_CONTAINING_COMPOUND_BIOSYNTHETIC_PROCESS		35	-0.440524	-1.73561	0	0.0163987	0.808	3646	tags=40%, list=6%, signal=43%
GO_ENTERIC_NERVOUS_SYSTEM_DEVELOPMENT	GO_ENTERIC_NERVOUS_SYSTEM_DEVELOPMENT		15	-0.525024	-1.73231	0.0162602	0.0166628	0.817	1177	tags=27%, list=2%, signal=27%
GO_NEGATIVE_REGULATION_OF_LIPID_CATABOLIC_PROCESS	GO_NEGATIVE_REGULATION_OF_LIPID_CATABOLIC_PROCESS		24	-0.472782	-1.73036	0	0.0167526	0.819	4390	tags=38%, list=8%, signal=41%
GO_SODIUM_INDEPENDENT_ORGANIC_ANION_TRANSMEMBRANE_TRANSPORTER_ACTIVITY	GO_SODIUM_INDEPENDENT_ORGANIC_ANION_TRANSMEMBRANE_TRANSPORTER_ACTIVITY		16	-0.52554	-1.72793	0.0188679	0.01695	0.821	3200	tags=31%, list=6%, signal=33%
GO_MUSCLE_MYOSIN_COMPLEX	GO_MUSCLE_MYOSIN_COMPLEX		15	-0.543529	-1.72626	0.00990099	0.0171343	0.822	6730	tags=67%, list=12%, signal=76%
GO_REGULATION_OF_CD4_POSITIVE_ALPHA_BETA_T_CELL_ACTIVATION	GO_REGULATION_OF_CD4_POSITIVE_ALPHA_BETA_T_CELL_ACTIVATION		62	-0.362024	-1.72433	0	0.0172941	0.827	4343	tags=29%, list=8%, signal=31%
GO_RENAL_SYSTEM_PROCESS_INVOLVED_IN_REGULATION_OF_BLOOD_VOLUME	GO_RENAL_SYSTEM_PROCESS_INVOLVED_IN_REGULATION_OF_BLOOD_VOLUME		16	-0.503453	-1.72017	0.010989	0.017686	0.835	1576	tags=31%, list=3%, signal=32%
GO_REGULATION_OF_ACUTE_INFLAMMATORY_RESPONSE	GO_REGULATION_OF_ACUTE_INFLAMMATORY_RESPONSE		47	-0.393574	-1.71871	0	0.017725	0.837	3634	tags=32%, list=6%, signal=34%
GO_PLATELET_ALPHA_GRANULE	GO_PLATELET_ALPHA_GRANULE		91	-0.362441	-1.71301	0	0.0182558	0.845	2003	tags=27%, list=4%, signal=28%
GO_CYTOKINE_PRODUCTION_INVOLVED_IN_IMMUNE_RESPONSE	GO_CYTOKINE_PRODUCTION_INVOLVED_IN_IMMUNE_RESPONSE		104	-0.318473	-1.70956	0	0.0186615	0.852	2528	tags=24%, list=4%, signal=25%
GO_T_CELL_MIGRATION	GO_T_CELL_MIGRATION		67	-0.40032	-1.70852	0	0.0187244	0.852	4463	tags=39%, list=8%, signal=42%
GO_REGULATION_OF_T_CELL_DIFFERENTIATION	GO_REGULATION_OF_T_CELL_DIFFERENTIATION		149	-0.274272	-1.70821	0	0.018694	0.852	3035	tags=26%, list=5%, signal=27%
GO_POSITIVE_REGULATION_OF_ENDOTHELIAL_CELL_APOPTOTIC_PROCESS	GO_POSITIVE_REGULATION_OF_ENDOTHELIAL_CELL_APOPTOTIC_PROCESS		24	-0.459631	-1.70783	0	0.0186744	0.853	6429	tags=50%, list=11%, signal=56%
GO_POSITIVE_REGULATION_OF_RESPONSE_TO_WOUNDING	GO_POSITIVE_REGULATION_OF_RESPONSE_TO_WOUNDING		71	-0.375216	-1.70622	0	0.0187967	0.857	3111	tags=27%, list=6%, signal=28%
GO_POSITIVE_REGULATION_OF_ADAPTIVE_IMMUNE_RESPONSE	GO_POSITIVE_REGULATION_OF_ADAPTIVE_IMMUNE_RESPONSE		109	-0.314049	-1.70423	0	0.0189936	0.858	3006	tags=30%, list=5%, signal=32%
GO_REGULATION_OF_ACUTE_INFLAMMATORY_RESPONSE_TO_ANTIGENIC_STIMULUS	GO_REGULATION_OF_ACUTE_INFLAMMATORY_RESPONSE_TO_ANTIGENIC_STIMULUS		15	-0.52448	-1.70385	0.0166667	0.0189907	0.859	5178	tags=47%, list=9%, signal=51%
GO_NEGATIVE_REGULATION_OF_PLATELET_ACTIVATION	GO_NEGATIVE_REGULATION_OF_PLATELET_ACTIVATION		19	-0.507159	-1.70324	0	0.0190437	0.863	3786	tags=37%, list=7%, signal=39%
GO_NEGATIVE_REGULATION_OF_LEUKOCYTE_MIGRATION	GO_NEGATIVE_REGULATION_OF_LEUKOCYTE_MIGRATION		46	-0.395457	-1.70072	0	0.0193323	0.871	5788	tags=35%, list=10%, signal=39%
GO_LONG_CHAIN_FATTY_ACID_METABOLIC_PROCESS	GO_LONG_CHAIN_FATTY_ACID_METABOLIC_PROCESS		113	-0.345407	-1.70012	0	0.0193633	0.872	4997	tags=35%, list=9%, signal=38%
GO_NEGATIVE_REGULATION_OF_IMMUNE_EFFECTOR_PROCESS	GO_NEGATIVE_REGULATION_OF_IMMUNE_EFFECTOR_PROCESS		124	-0.340759	-1.697	0	0.0196983	0.877	2528	tags=26%, list=4%, signal=27%
GO_REGULATION_OF_CD4_POSITIVE_ALPHA_BETA_T_CELL_DIFFERENTIATION	GO_REGULATION_OF_CD4_POSITIVE_ALPHA_BETA_T_CELL_DIFFERENTIATION		47	-0.369045	-1.69141	0	0.0202839	0.886	2880	tags=28%, list=5%, signal=29%
GO_POSITIVE_REGULATION_OF_INTERLEUKIN_17_PRODUCTION	GO_POSITIVE_REGULATION_OF_INTERLEUKIN_17_PRODUCTION		18	-0.507914	-1.68937	0.0111111	0.020492	0.889	2774	tags=33%, list=5%, signal=35%
GO_ICOSANOID_METABOLIC_PROCESS	GO_ICOSANOID_METABOLIC_PROCESS		122	-0.321645	-1.68902	0	0.0204568	0.889	4843	tags=30%, list=9%, signal=32%
GO_HIGH_DENSITY_LIPOPROTEIN_PARTICLE_ASSEMBLY	GO_HIGH_DENSITY_LIPOPROTEIN_PARTICLE_ASSEMBLY		15	-0.538444	-1.68733	0.0178571	0.0205958	0.891	5487	tags=33%, list=10%, signal=37%
GO_NEGATIVE_REGULATION_OF_INTERLEUKIN_1_PRODUCTION	GO_NEGATIVE_REGULATION_OF_INTERLEUKIN_1_PRODUCTION		44	-0.382466	-1.68587	0	0.0207256	0.894	8348	tags=32%, list=15%, signal=37%
GO_STEROID_ESTERIFICATION	GO_STEROID_ESTERIFICATION		18	-0.499576	-1.6819	0.0178571	0.0212494	0.901	765	tags=28%, list=1%, signal=28%
GO_REGULATION_OF_T_HELPER_1_TYPE_IMMUNE_RESPONSE	GO_REGULATION_OF_T_HELPER_1_TYPE_IMMUNE_RESPONSE		27	-0.44926	-1.68148	0	0.0212301	0.902	2774	tags=37%, list=5%, signal=39%
GO_NEGATIVE_REGULATION_OF_RESPONSE_TO_WOUNDING	GO_NEGATIVE_REGULATION_OF_RESPONSE_TO_WOUNDING		92	-0.401883	-1.67851	0	0.0215945	0.906	4325	tags=33%, list=8%, signal=35%
GO_REGULATION_OF_LYMPHOCYTE_CHEMOTAXIS	GO_REGULATION_OF_LYMPHOCYTE_CHEMOTAXIS		27	-0.425982	-1.67843	0	0.0215735	0.906	3961	tags=41%, list=7%, signal=44%
GO_LEUKOTRIENE_METABOLIC_PROCESS	GO_LEUKOTRIENE_METABOLIC_PROCESS		35	-0.426887	-1.6718	0	0.0224518	0.915	3988	tags=31%, list=7%, signal=34%
GO_REGULATION_OF_VASOCONSTRICTION	GO_REGULATION_OF_VASOCONSTRICTION		59	-0.36711	-1.66782	0	0.0230009	0.922	5290	tags=32%, list=9%, signal=35%
GO_ACTIVATION_OF_PHOSPHOLIPASE_C_ACTIVITY	GO_ACTIVATION_OF_PHOSPHOLIPASE_C_ACTIVITY		34	-0.414133	-1.66684	0	0.0230966	0.924	1641	tags=26%, list=3%, signal=27%
GO_POSITIVE_REGULATION_OF_HETEROTYPIC_CELL_CELL_ADHESION	GO_POSITIVE_REGULATION_OF_HETEROTYPIC_CELL_CELL_ADHESION		16	-0.503308	-1.66426	0.0454545	0.0233813	0.928	3964	tags=44%, list=7%, signal=47%
GO_REGULATION_OF_EPITHELIAL_CELL_APOPTOTIC_PROCESS	GO_REGULATION_OF_EPITHELIAL_CELL_APOPTOTIC_PROCESS		91	-0.341587	-1.66219	0	0.0236051	0.931	3650	tags=25%, list=6%, signal=27%
GO_POSITIVE_REGULATION_OF_LIPASE_ACTIVITY	GO_POSITIVE_REGULATION_OF_LIPASE_ACTIVITY		76	-0.364586	-1.65139	0	0.0249857	0.94	2704	tags=28%, list=5%, signal=29%
GO_C_ACYLTRANSFERASE_ACTIVITY	GO_C_ACYLTRANSFERASE_ACTIVITY		20	-0.477699	-1.64339	0	0.0261692	0.945	3138	tags=35%, list=6%, signal=37%
GO_REGULATION_OF_ADAPTIVE_IMMUNE_RESPONSE	GO_REGULATION_OF_ADAPTIVE_IMMUNE_RESPONSE		167	-0.332536	-1.64094	0	0.026523	0.947	3717	tags=31%, list=7%, signal=33%
GO_GAS_TRANSPORT	GO_GAS_TRANSPORT		20	-0.461489	-1.63924	0.0116279	0.0267316	0.947	6356	tags=40%, list=11%, signal=45%
GO_TRIGLYCERIDE_CATABOLIC_PROCESS	GO_TRIGLYCERIDE_CATABOLIC_PROCESS		38	-0.393498	-1.6386	0	0.026792	0.948	7287	tags=47%, list=13%, signal=54%
GO_NEUTRAL_LIPID_BIOSYNTHETIC_PROCESS	GO_NEUTRAL_LIPID_BIOSYNTHETIC_PROCESS		49	-0.372204	-1.63631	0	0.0270873	0.949	4268	tags=29%, list=8%, signal=31%
GO_REGULATION_OF_B_CELL_RECEPTOR_SIGNALING_PATHWAY	GO_REGULATION_OF_B_CELL_RECEPTOR_SIGNALING_PATHWAY		26	-0.432429	-1.63467	0	0.0272385	0.951	5673	tags=46%, list=10%, signal=51%
GO_NEUTROPHIL_MIGRATION	GO_NEUTROPHIL_MIGRATION		118	-0.312085	-1.63298	0	0.0274566	0.952	4695	tags=30%, list=8%, signal=32%
GO_NUCLEOTIDE_RECEPTOR_ACTIVITY	GO_NUCLEOTIDE_RECEPTOR_ACTIVITY		21	-0.472858	-1.63206	0.0306122	0.0275158	0.953	2661	tags=33%, list=5%, signal=35%
GO_REGULATION_OF_CYTOKINE_PRODUCTION_INVOLVED_IN_IMMUNE_RESPONSE	GO_REGULATION_OF_CYTOKINE_PRODUCTION_INVOLVED_IN_IMMUNE_RESPONSE		83	-0.338852	-1.63165	0	0.0275652	0.955	2528	tags=27%, list=4%, signal=28%
GO_REGULATION_OF_TRIGLYCERIDE_METABOLIC_PROCESS	GO_REGULATION_OF_TRIGLYCERIDE_METABOLIC_PROCESS		41	-0.401613	-1.63043	0	0.0276398	0.956	6436	tags=44%, list=11%, signal=50%
GO_IMMUNE_RESPONSE_TO_TUMOR_CELL	GO_IMMUNE_RESPONSE_TO_TUMOR_CELL		20	-0.461818	-1.62796	0	0.0280417	0.959	1356	tags=30%, list=2%, signal=31%
GO_PEPTIDOGLYCAN_BINDING	GO_PEPTIDOGLYCAN_BINDING		18	-0.47373	-1.62795	0.0121951	0.0279611	0.959	2068	tags=28%, list=4%, signal=29%
GO_NEGATIVE_REGULATION_OF_SMOOTH_MUSCLE_CELL_PROLIFERATION	GO_NEGATIVE_REGULATION_OF_SMOOTH_MUSCLE_CELL_PROLIFERATION		58	-0.372729	-1.62429	0	0.0284882	0.96	3771	tags=24%, list=7%, signal=26%
GO_NEGATIVE_REGULATION_OF_CELL_KILLING	GO_NEGATIVE_REGULATION_OF_CELL_KILLING		24	-0.470137	-1.62389	0.011236	0.0284323	0.96	2528	tags=29%, list=4%, signal=31%
GO_POSITIVE_REGULATION_OF_T_CELL_RECEPTOR_SIGNALING_PATHWAY	GO_POSITIVE_REGULATION_OF_T_CELL_RECEPTOR_SIGNALING_PATHWAY		15	-0.509231	-1.62368	0.0280374	0.0283776	0.961	3824	tags=47%, list=7%, signal=50%
GO_REGULATION_OF_VASCULAR_ASSOCIATED_SMOOTH_MUSCLE_CELL_DIFFERENTIATION	GO_REGULATION_OF_VASCULAR_ASSOCIATED_SMOOTH_MUSCLE_CELL_DIFFERENTIATION		24	-0.455217	-1.62203	0.0298507	0.0286355	0.964	1799	tags=17%, list=3%, signal=17%
GO_VASCULAR_ENDOTHELIAL_GROWTH_FACTOR_SIGNALING_PATHWAY	GO_VASCULAR_ENDOTHELIAL_GROWTH_FACTOR_SIGNALING_PATHWAY		49	-0.371356	-1.62199	0.0454545	0.0285544	0.964	3486	tags=29%, list=6%, signal=30%
GO_REGULATION_OF_WOUND_HEALING	GO_REGULATION_OF_WOUND_HEALING		146	-0.349187	-1.61844	0	0.0289728	0.966	3332	tags=27%, list=6%, signal=28%
GO_NEGATIVE_REGULATION_OF_INTERLEUKIN_10_PRODUCTION	GO_NEGATIVE_REGULATION_OF_INTERLEUKIN_10_PRODUCTION		21	-0.455027	-1.61759	0.0128205	0.0290842	0.967	4343	tags=33%, list=8%, signal=36%
GO_T_CELL_LINEAGE_COMMITMENT	GO_T_CELL_LINEAGE_COMMITMENT		28	-0.413012	-1.61599	0.0166667	0.0292876	0.968	2774	tags=29%, list=5%, signal=30%
GO_T_CELL_CYTOKINE_PRODUCTION	GO_T_CELL_CYTOKINE_PRODUCTION		43	-0.388021	-1.61479	0	0.0293823	0.968	2373	tags=28%, list=4%, signal=29%
GO_REGULATION_OF_T_CELL_APOPTOTIC_PROCESS	GO_REGULATION_OF_T_CELL_APOPTOTIC_PROCESS		34	-0.3993	-1.6142	0	0.0294113	0.968	3646	tags=32%, list=6%, signal=35%
GO_TRIGLYCERIDE_BIOSYNTHETIC_PROCESS	GO_TRIGLYCERIDE_BIOSYNTHETIC_PROCESS		41	-0.390976	-1.6141	0	0.0293451	0.968	3845	tags=29%, list=7%, signal=31%
GO_RETINOL_BINDING	GO_RETINOL_BINDING		16	-0.504752	-1.60879	0.042735	0.0300422	0.971	4517	tags=38%, list=8%, signal=41%
GO_ACTIVATION_OF_JANUS_KINASE_ACTIVITY	GO_ACTIVATION_OF_JANUS_KINASE_ACTIVITY		15	-0.509375	-1.60218	0.046875	0.0310853	0.975	2774	tags=33%, list=5%, signal=35%
GO_RESPONSE_TO_CAMP	GO_RESPONSE_TO_CAMP		94	-0.345704	-1.59401	0	0.0325451	0.977	4382	tags=30%, list=8%, signal=32%
GO_COMPLEMENT_BINDING	GO_COMPLEMENT_BINDING		21	-0.472963	-1.59398	0	0.0324554	0.977	4318	tags=48%, list=8%, signal=52%
GO_EOSINOPHIL_MIGRATION	GO_EOSINOPHIL_MIGRATION		22	-0.45669	-1.59341	0.03	0.0324799	0.977	6469	tags=36%, list=11%, signal=41%
GO_TERPENOID_METABOLIC_PROCESS	GO_TERPENOID_METABOLIC_PROCESS		124	-0.293352	-1.59311	0	0.0324545	0.977	5453	tags=30%, list=10%, signal=33%
GO_REGULATION_OF_T_HELPER_CELL_DIFFERENTIATION	GO_REGULATION_OF_T_HELPER_CELL_DIFFERENTIATION		35	-0.39834	-1.59083	0	0.0328751	0.979	2774	tags=29%, list=5%, signal=30%
GO_REGULATION_OF_HETEROTYPIC_CELL_CELL_ADHESION	GO_REGULATION_OF_HETEROTYPIC_CELL_CELL_ADHESION		26	-0.419077	-1.5875	0.0128205	0.0334774	0.98	3964	tags=38%, list=7%, signal=41%
GO_EXTRACELLULAR_MATRIX_STRUCTURAL_CONSTITUENT_CONFERRING_TENSILE_STRENGTH	GO_EXTRACELLULAR_MATRIX_STRUCTURAL_CONSTITUENT_CONFERRING_TENSILE_STRENGTH		41	-0.353221	-1.58508	0	0.0338418	0.98	8160	tags=34%, list=14%, signal=40%
GO_SULFUR_AMINO_ACID_CATABOLIC_PROCESS	GO_SULFUR_AMINO_ACID_CATABOLIC_PROCESS		15	-0.477683	-1.58386	0.0166667	0.034018	0.98	1461	tags=40%, list=3%, signal=41%
GO_NEGATIVE_REGULATION_OF_NEUROINFLAMMATORY_RESPONSE	GO_NEGATIVE_REGULATION_OF_NEUROINFLAMMATORY_RESPONSE		18	-0.455937	-1.58117	0.0416667	0.0345418	0.981	3588	tags=33%, list=6%, signal=36%
GO_ENDOTHELIUM_DEVELOPMENT	GO_ENDOTHELIUM_DEVELOPMENT		131	-0.31146	-1.58096	0	0.0344881	0.981	822	tags=15%, list=1%, signal=15%
GO_IMMUNOGLOBULIN_SECRETION	GO_IMMUNOGLOBULIN_SECRETION		21	-0.449956	-1.57788	0.0215054	0.034992	0.983	277	tags=19%, list=0%, signal=19%
GO_VASCULAR_WOUND_HEALING	GO_VASCULAR_WOUND_HEALING		19	-0.477096	-1.5752	0.0458716	0.0355789	0.987	1956	tags=21%, list=3%, signal=22%
GO_POSITIVE_REGULATION_OF_T_CELL_MEDIATED_IMMUNITY	GO_POSITIVE_REGULATION_OF_T_CELL_MEDIATED_IMMUNITY		50	-0.39247	-1.57373	0	0.0357383	0.989	4782	tags=42%, list=8%, signal=46%
GO_PYRIDINE_CONTAINING_COMPOUND_METABOLIC_PROCESS	GO_PYRIDINE_CONTAINING_COMPOUND_METABOLIC_PROCESS		41	-0.391915	-1.57351	0.0277778	0.0356905	0.989	5559	tags=44%, list=10%, signal=49%
GO_REGULATION_OF_ALPHA_BETA_T_CELL_DIFFERENTIATION	GO_REGULATION_OF_ALPHA_BETA_T_CELL_DIFFERENTIATION		63	-0.335109	-1.57328	0	0.0356202	0.989	2978	tags=29%, list=5%, signal=30%
GO_DENDRITIC_CELL_DIFFERENTIATION	GO_DENDRITIC_CELL_DIFFERENTIATION		43	-0.386333	-1.57319	0	0.0355561	0.989	2528	tags=28%, list=4%, signal=29%
GO_GLYCINE_METABOLIC_PROCESS	GO_GLYCINE_METABOLIC_PROCESS		16	-0.485356	-1.57174	0.0247934	0.0357883	0.99	3938	tags=50%, list=7%, signal=54%
GO_ACID_THIOL_LIGASE_ACTIVITY	GO_ACID_THIOL_LIGASE_ACTIVITY		30	-0.405929	-1.5711	0	0.0358276	0.99	3441	tags=27%, list=6%, signal=28%
GO_DENDRITIC_CELL_CHEMOTAXIS	GO_DENDRITIC_CELL_CHEMOTAXIS		24	-0.444882	-1.571	0.0273973	0.035756	0.99	3463	tags=42%, list=6%, signal=44%
GO_POSITIVE_CHEMOTAXIS	GO_POSITIVE_CHEMOTAXIS		67	-0.334244	-1.57039	0	0.0358001	0.99	2689	tags=22%, list=5%, signal=23%
GO_MONONUCLEAR_CELL_MIGRATION	GO_MONONUCLEAR_CELL_MIGRATION		95	-0.343765	-1.5701	0	0.0357691	0.991	4695	tags=28%, list=8%, signal=31%
GO_PRIMARY_ALCOHOL_METABOLIC_PROCESS	GO_PRIMARY_ALCOHOL_METABOLIC_PROCESS		94	-0.292481	-1.56889	0	0.0359503	0.992	5321	tags=30%, list=9%, signal=33%
GO_REGULATION_OF_LIPID_CATABOLIC_PROCESS	GO_REGULATION_OF_LIPID_CATABOLIC_PROCESS		60	-0.344254	-1.56783	0	0.0360639	0.992	6111	tags=40%, list=11%, signal=45%
GO_RESPONSE_TO_PROTOZOAN	GO_RESPONSE_TO_PROTOZOAN		27	-0.416752	-1.56568	0.0138889	0.0363925	0.994	4392	tags=30%, list=8%, signal=32%
GO_REGULATION_OF_FATTY_ACID_OXIDATION	GO_REGULATION_OF_FATTY_ACID_OXIDATION		32	-0.387001	-1.5656	0	0.0363209	0.994	6005	tags=44%, list=11%, signal=49%
GO_NATURAL_KILLER_CELL_ACTIVATION_INVOLVED_IN_IMMUNE_RESPONSE	GO_NATURAL_KILLER_CELL_ACTIVATION_INVOLVED_IN_IMMUNE_RESPONSE		31	-0.390828	-1.56455	0.0163934	0.0364362	0.994	8244	tags=35%, list=15%, signal=42%
GO_NEGATIVE_REGULATION_OF_BLOOD_VESSEL_ENDOTHELIAL_CELL_PROLIFERATION_INVOLVED_IN_SPROUTING_ANGIOGENESIS	GO_NEGATIVE_REGULATION_OF_BLOOD_VESSEL_ENDOTHELIAL_CELL_PROLIFERATION_INVOLVED_IN_SPROUTING_ANGIOGENESIS		22	-0.444036	-1.56446	0.027027	0.0363499	0.994	6068	tags=27%, list=11%, signal=31%
GO_LEUKOCYTE_ADHESION_TO_VASCULAR_ENDOTHELIAL_CELL	GO_LEUKOCYTE_ADHESION_TO_VASCULAR_ENDOTHELIAL_CELL		49	-0.355992	-1.56165	0	0.0367983	0.994	3546	tags=29%, list=6%, signal=30%
GO_PHOSPHOLIPASE_C_ACTIVATING_G_PROTEIN_COUPLED_RECEPTOR_SIGNALING_PATHWAY	GO_PHOSPHOLIPASE_C_ACTIVATING_G_PROTEIN_COUPLED_RECEPTOR_SIGNALING_PATHWAY		104	-0.31396	-1.56133	0	0.036757	0.994	4309	tags=26%, list=8%, signal=28%
GO_B_CELL_PROLIFERATION	GO_B_CELL_PROLIFERATION		97	-0.312558	-1.56128	0	0.0366712	0.994	4086	tags=27%, list=7%, signal=29%
GO_NEGATIVE_REGULATION_OF_EPITHELIAL_CELL_APOPTOTIC_PROCESS	GO_NEGATIVE_REGULATION_OF_EPITHELIAL_CELL_APOPTOTIC_PROCESS		48	-0.370482	-1.56035	0	0.0367411	0.994	1344	tags=21%, list=2%, signal=21%
GO_POSITIVE_REGULATION_OF_LYMPHOCYTE_MIGRATION	GO_POSITIVE_REGULATION_OF_LYMPHOCYTE_MIGRATION		38	-0.374477	-1.56012	0	0.0366858	0.994	3961	tags=39%, list=7%, signal=42%
GO_LYMPH_VESSEL_DEVELOPMENT	GO_LYMPH_VESSEL_DEVELOPMENT		26	-0.428072	-1.55994	0.0144928	0.0366455	0.994	6151	tags=38%, list=11%, signal=43%
GO_CD8_POSITIVE_ALPHA_BETA_T_CELL_DIFFERENTIATION	GO_CD8_POSITIVE_ALPHA_BETA_T_CELL_DIFFERENTIATION		15	-0.474448	-1.55956	0.0357143	0.0366263	0.995	8107	tags=60%, list=14%, signal=70%
GO_POSITIVE_REGULATION_OF_TRIGLYCERIDE_METABOLIC_PROCESS	GO_POSITIVE_REGULATION_OF_TRIGLYCERIDE_METABOLIC_PROCESS		22	-0.443478	-1.55944	0	0.0365487	0.995	2752	tags=32%, list=5%, signal=33%
GO_POSITIVE_REGULATION_OF_ACUTE_INFLAMMATORY_RESPONSE	GO_POSITIVE_REGULATION_OF_ACUTE_INFLAMMATORY_RESPONSE		29	-0.418743	-1.5565	0.0163934	0.0371517	0.996	3634	tags=38%, list=6%, signal=41%
GO_PROTEIN_LIPID_COMPLEX_ASSEMBLY	GO_PROTEIN_LIPID_COMPLEX_ASSEMBLY		34	-0.385542	-1.55303	0	0.0377426	0.996	1063	tags=21%, list=2%, signal=21%
GO_RESPONSE_TO_TYPE_I_INTERFERON	GO_RESPONSE_TO_TYPE_I_INTERFERON		98	-0.351661	-1.55281	0	0.0376852	0.996	3717	tags=35%, list=7%, signal=37%
GO_ANGIOGENESIS_INVOLVED_IN_WOUND_HEALING	GO_ANGIOGENESIS_INVOLVED_IN_WOUND_HEALING		28	-0.403373	-1.55214	0.015873	0.0377473	0.996	2227	tags=25%, list=4%, signal=26%
GO_LOW_DENSITY_LIPOPROTEIN_PARTICLE_REMODELING	GO_LOW_DENSITY_LIPOPROTEIN_PARTICLE_REMODELING		16	-0.482022	-1.55172	0.0550459	0.037735	0.996	8968	tags=56%, list=16%, signal=67%
GO_REGULATION_OF_LIPASE_ACTIVITY	GO_REGULATION_OF_LIPASE_ACTIVITY		101	-0.330211	-1.54328	0	0.0395776	0.999	2140	tags=23%, list=4%, signal=24%
GO_TYPE_2_IMMUNE_RESPONSE	GO_TYPE_2_IMMUNE_RESPONSE		39	-0.365613	-1.54276	0.030303	0.0395784	0.999	3679	tags=26%, list=7%, signal=27%
GO_PEPTIDYL_TYROSINE_AUTOPHOSPHORYLATION	GO_PEPTIDYL_TYROSINE_AUTOPHOSPHORYLATION		41	-0.365057	-1.54086	0	0.0399516	0.999	1923	tags=24%, list=3%, signal=25%
GO_BIOACTIVE_LIPID_RECEPTOR_ACTIVITY	GO_BIOACTIVE_LIPID_RECEPTOR_ACTIVITY		16	-0.498108	-1.54086	0.0526316	0.039853	0.999	5838	tags=44%, list=10%, signal=49%
GO_NEGATIVE_REGULATION_OF_CELLULAR_RESPONSE_TO_VASCULAR_ENDOTHELIAL_GROWTH_FACTOR_STIMULUS	GO_NEGATIVE_REGULATION_OF_CELLULAR_RESPONSE_TO_VASCULAR_ENDOTHELIAL_GROWTH_FACTOR_STIMULUS		20	-0.430782	-1.5337	0.0315789	0.0413733	0.999	3486	tags=30%, list=6%, signal=32%
GO_MHC_PROTEIN_COMPLEX_BINDING	GO_MHC_PROTEIN_COMPLEX_BINDING		25	-0.423755	-1.53169	0.05	0.0417177	0.999	3679	tags=52%, list=7%, signal=56%
GO_MONOCARBOXYLIC_ACID_TRANSMEMBRANE_TRANSPORTER_ACTIVITY	GO_MONOCARBOXYLIC_ACID_TRANSMEMBRANE_TRANSPORTER_ACTIVITY		59	-0.327099	-1.53021	0	0.041952	0.999	3770	tags=25%, list=7%, signal=27%
GO_FATTY_ACID_BETA_OXIDATION_USING_ACYL_COA_OXIDASE	GO_FATTY_ACID_BETA_OXIDATION_USING_ACYL_COA_OXIDASE		15	-0.478343	-1.52987	0.0245902	0.0419299	0.999	6599	tags=53%, list=12%, signal=60%
GO_POSITIVE_REGULATION_OF_CELLULAR_EXTRAVASATION	GO_POSITIVE_REGULATION_OF_CELLULAR_EXTRAVASATION		21	-0.447649	-1.52596	0.0326087	0.0427627	0.999	3546	tags=38%, list=6%, signal=41%
GO_LIPOXYGENASE_PATHWAY	GO_LIPOXYGENASE_PATHWAY		16	-0.461455	-1.52553	0.0462963	0.0427631	0.999	3964	tags=38%, list=7%, signal=40%
GO_GLOMERULAR_MESANGIUM_DEVELOPMENT	GO_GLOMERULAR_MESANGIUM_DEVELOPMENT		16	-0.483291	-1.5248	0.0476191	0.042849	0.999	1180	tags=25%, list=2%, signal=26%
GO_POSITIVE_REGULATION_OF_FATTY_ACID_BIOSYNTHETIC_PROCESS	GO_POSITIVE_REGULATION_OF_FATTY_ACID_BIOSYNTHETIC_PROCESS		23	-0.411026	-1.52257	0.027027	0.0432827	1	5453	tags=39%, list=10%, signal=43%
GO_DETECTION_OF_OTHER_ORGANISM	GO_DETECTION_OF_OTHER_ORGANISM		19	-0.44374	-1.52149	0.0373832	0.0434142	1	3006	tags=32%, list=5%, signal=33%
GO_REGULATION_OF_ANTIGEN_PROCESSING_AND_PRESENTATION	GO_REGULATION_OF_ANTIGEN_PROCESSING_AND_PRESENTATION		20	-0.449105	-1.51964	0.0520833	0.0437431	1	3035	tags=45%, list=5%, signal=48%
GO_ARGININE_METABOLIC_PROCESS	GO_ARGININE_METABOLIC_PROCESS		19	-0.437929	-1.51759	0.0337079	0.0442855	1	4796	tags=42%, list=8%, signal=46%
GO_SULFUR_COMPOUND_CATABOLIC_PROCESS	GO_SULFUR_COMPOUND_CATABOLIC_PROCESS		56	-0.339546	-1.51087	0	0.0459829	1	3074	tags=29%, list=5%, signal=30%
GO_DEFENSE_RESPONSE_TO_GRAM_NEGATIVE_BACTERIUM	GO_DEFENSE_RESPONSE_TO_GRAM_NEGATIVE_BACTERIUM		81	-0.325347	-1.51059	0	0.0459743	1	4946	tags=25%, list=9%, signal=27%
GO_PHOSPHORUS_OXYGEN_LYASE_ACTIVITY	GO_PHOSPHORUS_OXYGEN_LYASE_ACTIVITY		22	-0.422634	-1.50931	0.0235294	0.0462659	1	6547	tags=41%, list=12%, signal=46%
GO_RETINOIC_ACID_METABOLIC_PROCESS	GO_RETINOIC_ACID_METABOLIC_PROCESS		33	-0.379665	-1.50816	0	0.0463893	1	2357	tags=27%, list=4%, signal=28%
GO_SODIUM_INDEPENDENT_ORGANIC_ANION_TRANSPORT	GO_SODIUM_INDEPENDENT_ORGANIC_ANION_TRANSPORT		16	-0.470228	-1.50508	0.027972	0.0470599	1	3200	tags=31%, list=6%, signal=33%
GO_INTERLEUKIN_1_PRODUCTION	GO_INTERLEUKIN_1_PRODUCTION		118	-0.272755	-1.50372	0	0.047321	1	6818	tags=26%, list=12%, signal=30%
GO_CARGO_RECEPTOR_ACTIVITY	GO_CARGO_RECEPTOR_ACTIVITY		73	-0.328475	-1.49988	0	0.0483105	1	4569	tags=27%, list=8%, signal=30%
GO_ESTABLISHMENT_OF_ENDOTHELIAL_BARRIER	GO_ESTABLISHMENT_OF_ENDOTHELIAL_BARRIER		46	-0.34394	-1.49886	0	0.0485654	1	539	tags=17%, list=1%, signal=18%
GO_REGULATION_OF_T_HELPER_17_TYPE_IMMUNE_RESPONSE	GO_REGULATION_OF_T_HELPER_17_TYPE_IMMUNE_RESPONSE		21	-0.429237	-1.49482	0.0645161	0.0495887	1	4343	tags=33%, list=8%, signal=36%
GO_POSITIVE_REGULATION_OF_LIPID_METABOLIC_PROCESS	GO_POSITIVE_REGULATION_OF_LIPID_METABOLIC_PROCESS		151	-0.271561	-1.492	0	0.0502042	1	3841	tags=25%, list=7%, signal=26%
GO_REGULATION_OF_PHOSPHOLIPASE_C_ACTIVITY	GO_REGULATION_OF_PHOSPHOLIPASE_C_ACTIVITY		48	-0.341104	-1.49002	0	0.05065	1	1641	tags=23%, list=3%, signal=24%
GO_HIGH_DENSITY_LIPOPROTEIN_PARTICLE_CLEARANCE	GO_HIGH_DENSITY_LIPOPROTEIN_PARTICLE_CLEARANCE		16	-0.470684	-1.48924	0.0636364	0.0508036	1	5674	tags=50%, list=10%, signal=56%
GO_POSITIVE_REGULATION_OF_CD4_POSITIVE_ALPHA_BETA_T_CELL_ACTIVATION	GO_POSITIVE_REGULATION_OF_CD4_POSITIVE_ALPHA_BETA_T_CELL_ACTIVATION		35	-0.375743	-1.48626	0	0.0516631	1	5093	tags=34%, list=9%, signal=38%
GO_NEGATIVE_REGULATION_OF_LIPASE_ACTIVITY	GO_NEGATIVE_REGULATION_OF_LIPASE_ACTIVITY		18	-0.451535	-1.47712	0.0462963	0.0545744	1	1344	tags=28%, list=2%, signal=28%
GO_REGULATION_OF_HEPATOCYTE_PROLIFERATION	GO_REGULATION_OF_HEPATOCYTE_PROLIFERATION		15	-0.446657	-1.47532	0.0650407	0.0549215	1	301	tags=20%, list=1%, signal=20%
GO_NEGATIVE_REGULATION_OF_BLOOD_VESSEL_DIAMETER	GO_NEGATIVE_REGULATION_OF_BLOOD_VESSEL_DIAMETER		83	-0.290619	-1.47255	0	0.0556594	1	5290	tags=28%, list=9%, signal=31%
GO_HEART_TRABECULA_MORPHOGENESIS	GO_HEART_TRABECULA_MORPHOGENESIS		34	-0.36412	-1.47143	0	0.0559622	1	627	tags=21%, list=1%, signal=21%
GO_RESPONSE_TO_GLUCAGON	GO_RESPONSE_TO_GLUCAGON		36	-0.34597	-1.46764	0	0.0570421	1	3827	tags=33%, list=7%, signal=36%
GO_NEGATIVE_REGULATION_OF_INFLAMMATORY_RESPONSE_TO_ANTIGENIC_STIMULUS	GO_NEGATIVE_REGULATION_OF_INFLAMMATORY_RESPONSE_TO_ANTIGENIC_STIMULUS		15	-0.459419	-1.46723	0.078125	0.0570804	1	5178	tags=40%, list=9%, signal=44%
GO_POSITIVE_REGULATION_OF_STEROL_TRANSPORT	GO_POSITIVE_REGULATION_OF_STEROL_TRANSPORT		29	-0.385528	-1.46673	0.0166667	0.0571346	1	3786	tags=31%, list=7%, signal=33%
GO_REGULATION_OF_LEUKOCYTE_APOPTOTIC_PROCESS	GO_REGULATION_OF_LEUKOCYTE_APOPTOTIC_PROCESS		86	-0.319447	-1.46652	0	0.0571125	1	3646	tags=31%, list=6%, signal=34%
GO_INTERLEUKIN_12_PRODUCTION	GO_INTERLEUKIN_12_PRODUCTION		56	-0.357125	-1.46467	0.0666667	0.0575838	1	6818	tags=43%, list=12%, signal=49%
GO_T_CELL_CHEMOTAXIS	GO_T_CELL_CHEMOTAXIS		28	-0.380936	-1.46375	0.0465116	0.0577827	1	4463	tags=43%, list=8%, signal=47%
GO_POSITIVE_REGULATION_OF_PHOSPHATIDYLINOSITOL_3_KINASE_SIGNALING	GO_POSITIVE_REGULATION_OF_PHOSPHATIDYLINOSITOL_3_KINASE_SIGNALING		87	-0.315519	-1.46272	0	0.0579583	1	2064	tags=21%, list=4%, signal=21%
GO_POSITIVE_REGULATION_OF_T_HELPER_1_TYPE_IMMUNE_RESPONSE	GO_POSITIVE_REGULATION_OF_T_HELPER_1_TYPE_IMMUNE_RESPONSE		20	-0.422698	-1.45707	0.0240964	0.0596648	1	2774	tags=35%, list=5%, signal=37%
GO_DENDRITIC_CELL_MIGRATION	GO_DENDRITIC_CELL_MIGRATION		29	-0.38242	-1.45329	0.0597015	0.0610068	1	3463	tags=38%, list=6%, signal=40%
GO_REGULATION_OF_CD8_POSITIVE_ALPHA_BETA_T_CELL_ACTIVATION	GO_REGULATION_OF_CD8_POSITIVE_ALPHA_BETA_T_CELL_ACTIVATION		18	-0.419516	-1.44747	0.0549451	0.0629311	1	5447	tags=44%, list=10%, signal=49%
GO_CHEMOATTRACTANT_ACTIVITY	GO_CHEMOATTRACTANT_ACTIVITY		37	-0.360117	-1.4473	0	0.0628628	1	2689	tags=22%, list=5%, signal=23%
GO_REGULATION_OF_T_CELL_RECEPTOR_SIGNALING_PATHWAY	GO_REGULATION_OF_T_CELL_RECEPTOR_SIGNALING_PATHWAY		43	-0.351708	-1.446	0	0.0632175	1	2185	tags=26%, list=4%, signal=27%
GO_VENOUS_BLOOD_VESSEL_DEVELOPMENT	GO_VENOUS_BLOOD_VESSEL_DEVELOPMENT		15	-0.459663	-1.44575	0.0604027	0.0631672	1	3041	tags=40%, list=5%, signal=42%
GO_TYROSINE_PHOSPHORYLATION_OF_STAT_PROTEIN	GO_TYROSINE_PHOSPHORYLATION_OF_STAT_PROTEIN		85	-0.306278	-1.44474	0	0.0634899	1	3025	tags=22%, list=5%, signal=24%
GO_SERINE_FAMILY_AMINO_ACID_METABOLIC_PROCESS	GO_SERINE_FAMILY_AMINO_ACID_METABOLIC_PROCESS		40	-0.34826	-1.44463	0.027027	0.0633944	1	3938	tags=40%, list=7%, signal=43%
GO_BILE_ACID_TRANSMEMBRANE_TRANSPORTER_ACTIVITY	GO_BILE_ACID_TRANSMEMBRANE_TRANSPORTER_ACTIVITY		19	-0.433479	-1.44428	0.0705882	0.0633539	1	3200	tags=32%, list=6%, signal=33%
GO_INTERLEUKIN_10_PRODUCTION	GO_INTERLEUKIN_10_PRODUCTION		61	-0.33233	-1.43831	0	0.0653551	1	4343	tags=28%, list=8%, signal=30%
GO_POSITIVE_REGULATION_OF_INTERLEUKIN_12_PRODUCTION	GO_POSITIVE_REGULATION_OF_INTERLEUKIN_12_PRODUCTION		35	-0.362304	-1.43827	0.0465116	0.0652238	1	3646	tags=31%, list=6%, signal=34%
GO_DICARBOXYLIC_ACID_CATABOLIC_PROCESS	GO_DICARBOXYLIC_ACID_CATABOLIC_PROCESS		17	-0.431173	-1.43788	0.0701754	0.0652229	1	1263	tags=29%, list=2%, signal=30%
GO_POSITIVE_REGULATION_OF_LIPID_CATABOLIC_PROCESS	GO_POSITIVE_REGULATION_OF_LIPID_CATABOLIC_PROCESS		27	-0.368239	-1.43395	0.0689655	0.0664994	1	8945	tags=56%, list=16%, signal=66%
GO_CELLULAR_DEFENSE_RESPONSE	GO_CELLULAR_DEFENSE_RESPONSE		53	-0.33409	-1.43315	0.05	0.066566	1	2528	tags=28%, list=4%, signal=30%
GO_METANEPHRIC_GLOMERULUS_DEVELOPMENT	GO_METANEPHRIC_GLOMERULUS_DEVELOPMENT		16	-0.427072	-1.43257	0.0582524	0.0666283	1	4596	tags=31%, list=8%, signal=34%
GO_BILE_ACID_AND_BILE_SALT_TRANSPORT	GO_BILE_ACID_AND_BILE_SALT_TRANSPORT		29	-0.365769	-1.4314	0.037037	0.0669523	1	4223	tags=31%, list=7%, signal=34%
GO_CELLULAR_HORMONE_METABOLIC_PROCESS	GO_CELLULAR_HORMONE_METABOLIC_PROCESS		134	-0.261133	-1.42852	0	0.0679841	1	4688	tags=25%, list=8%, signal=27%
GO_POSITIVE_REGULATION_OF_PHOSPHOLIPASE_ACTIVITY	GO_POSITIVE_REGULATION_OF_PHOSPHOLIPASE_ACTIVITY		62	-0.330269	-1.42807	0	0.0680328	1	1787	tags=23%, list=3%, signal=23%
GO_NEGATIVE_REGULATION_OF_FATTY_ACID_BIOSYNTHETIC_PROCESS	GO_NEGATIVE_REGULATION_OF_FATTY_ACID_BIOSYNTHETIC_PROCESS		21	-0.403388	-1.42776	0.0434783	0.0680078	1	1122	tags=24%, list=2%, signal=24%
GO_REACTIVE_NITROGEN_SPECIES_METABOLIC_PROCESS	GO_REACTIVE_NITROGEN_SPECIES_METABOLIC_PROCESS		85	-0.287889	-1.42434	0	0.0693387	1	3831	tags=25%, list=7%, signal=26%
GO_RENAL_SYSTEM_PROCESS_INVOLVED_IN_REGULATION_OF_SYSTEMIC_ARTERIAL_BLOOD_PRESSURE	GO_RENAL_SYSTEM_PROCESS_INVOLVED_IN_REGULATION_OF_SYSTEMIC_ARTERIAL_BLOOD_PRESSURE		25	-0.40675	-1.42357	0.0333333	0.0695622	1	1576	tags=24%, list=3%, signal=25%
GO_CELLULAR_RESPONSE_TO_CAMP	GO_CELLULAR_RESPONSE_TO_CAMP		53	-0.329845	-1.4202	0	0.0709378	1	4382	tags=30%, list=8%, signal=33%
GO_NEGATIVE_REGULATION_OF_INTERLEUKIN_1_BETA_PRODUCTION	GO_NEGATIVE_REGULATION_OF_INTERLEUKIN_1_BETA_PRODUCTION		38	-0.342553	-1.41869	0	0.0714899	1	6388	tags=24%, list=11%, signal=27%
GO_DETECTION_OF_TEMPERATURE_STIMULUS	GO_DETECTION_OF_TEMPERATURE_STIMULUS		23	-0.404618	-1.41786	0.0537634	0.0717612	1	2122	tags=26%, list=4%, signal=27%
GO_NEGATIVE_REGULATION_OF_INNATE_IMMUNE_RESPONSE	GO_NEGATIVE_REGULATION_OF_INNATE_IMMUNE_RESPONSE		61	-0.30421	-1.41736	0	0.0718536	1	4478	tags=26%, list=8%, signal=28%
GO_ICOSANOID_BIOSYNTHETIC_PROCESS	GO_ICOSANOID_BIOSYNTHETIC_PROCESS		59	-0.287529	-1.41318	0	0.0736466	1	3964	tags=24%, list=7%, signal=25%
GO_DEFENSE_RESPONSE_TO_FUNGUS	GO_DEFENSE_RESPONSE_TO_FUNGUS		41	-0.347032	-1.41317	0.025	0.0734889	1	7751	tags=41%, list=14%, signal=48%
GO_NEGATIVE_REGULATION_OF_FATTY_ACID_METABOLIC_PROCESS	GO_NEGATIVE_REGULATION_OF_FATTY_ACID_METABOLIC_PROCESS		35	-0.33841	-1.41309	0	0.0733947	1	1122	tags=20%, list=2%, signal=20%
GO_DICARBOXYLIC_ACID_METABOLIC_PROCESS	GO_DICARBOXYLIC_ACID_METABOLIC_PROCESS		97	-0.282977	-1.4125	0	0.07354	1	3042	tags=26%, list=5%, signal=27%
GO_NEGATIVE_REGULATION_OF_LYMPHOCYTE_APOPTOTIC_PROCESS	GO_NEGATIVE_REGULATION_OF_LYMPHOCYTE_APOPTOTIC_PROCESS		31	-0.355257	-1.41208	0.0576923	0.0735448	1	5068	tags=45%, list=9%, signal=50%
GO_LEUKOTRIENE_BIOSYNTHETIC_PROCESS	GO_LEUKOTRIENE_BIOSYNTHETIC_PROCESS		21	-0.399745	-1.41187	0.045977	0.0734708	1	3509	tags=24%, list=6%, signal=25%
GO_NEGATIVE_REGULATION_OF_LYMPHOCYTE_DIFFERENTIATION	GO_NEGATIVE_REGULATION_OF_LYMPHOCYTE_DIFFERENTIATION		54	-0.327409	-1.41006	0	0.0740238	1	4343	tags=28%, list=8%, signal=30%
GO_CGMP_METABOLIC_PROCESS	GO_CGMP_METABOLIC_PROCESS		17	-0.443674	-1.40891	0.0873786	0.0743745	1	2468	tags=29%, list=4%, signal=31%
GO_PYRIMIDINE_NUCLEOSIDE_CATABOLIC_PROCESS	GO_PYRIMIDINE_NUCLEOSIDE_CATABOLIC_PROCESS		23	-0.398873	-1.40773	0.0144928	0.0746892	1	5053	tags=39%, list=9%, signal=43%
GO_TRABECULA_FORMATION	GO_TRABECULA_FORMATION		26	-0.369807	-1.40522	0.0461538	0.0756958	1	1963	tags=23%, list=3%, signal=24%
GO_BILE_ACID_BIOSYNTHETIC_PROCESS	GO_BILE_ACID_BIOSYNTHETIC_PROCESS		37	-0.343603	-1.40271	0.05	0.0767435	1	6599	tags=32%, list=12%, signal=37%
GO_POSITIVE_REGULATION_OF_INFLAMMATORY_RESPONSE	GO_POSITIVE_REGULATION_OF_INFLAMMATORY_RESPONSE		151	-0.295405	-1.40173	0	0.0771364	1	5097	tags=30%, list=9%, signal=33%
GO_CGMP_BINDING	GO_CGMP_BINDING		15	-0.43716	-1.39949	0.0775862	0.0779172	1	6889	tags=40%, list=12%, signal=46%
GO_RETINAL_BINDING	GO_RETINAL_BINDING		17	-0.427761	-1.39429	0.0707071	0.0799304	1	2648	tags=24%, list=5%, signal=25%
GO_REGULATION_OF_LEUKOCYTE_ADHESION_TO_VASCULAR_ENDOTHELIAL_CELL	GO_REGULATION_OF_LEUKOCYTE_ADHESION_TO_VASCULAR_ENDOTHELIAL_CELL		33	-0.355286	-1.39336	0.0540541	0.0801903	1	2096	tags=21%, list=4%, signal=22%
GO_REGULATION_OF_TRIGLYCERIDE_BIOSYNTHETIC_PROCESS	GO_REGULATION_OF_TRIGLYCERIDE_BIOSYNTHETIC_PROCESS		21	-0.401621	-1.39185	0.0833333	0.0806545	1	4949	tags=38%, list=9%, signal=42%
GO_POSITIVE_REGULATION_OF_INTERLEUKIN_10_PRODUCTION	GO_POSITIVE_REGULATION_OF_INTERLEUKIN_10_PRODUCTION		38	-0.34109	-1.38629	0.0208333	0.0831158	1	2889	tags=24%, list=5%, signal=25%
GO_REGULATION_OF_RESPONSE_TO_TUMOR_CELL	GO_REGULATION_OF_RESPONSE_TO_TUMOR_CELL		16	-0.428452	-1.38527	0.0630631	0.083395	1	1139	tags=25%, list=2%, signal=26%
GO_HETEROTYPIC_CELL_CELL_ADHESION	GO_HETEROTYPIC_CELL_CELL_ADHESION		62	-0.316028	-1.38323	0	0.0842661	1	3964	tags=34%, list=7%, signal=36%
GO_CELLULAR_RESPONSE_TO_VASCULAR_ENDOTHELIAL_GROWTH_FACTOR_STIMULUS	GO_CELLULAR_RESPONSE_TO_VASCULAR_ENDOTHELIAL_GROWTH_FACTOR_STIMULUS		72	-0.315501	-1.38319	0	0.0841117	1	3486	tags=25%, list=6%, signal=27%
GO_ENDOTHELIAL_CELL_DEVELOPMENT	GO_ENDOTHELIAL_CELL_DEVELOPMENT		64	-0.321018	-1.38186	0.0625	0.0846039	1	648	tags=17%, list=1%, signal=17%
GO_HEART_TRABECULA_FORMATION	GO_HEART_TRABECULA_FORMATION		15	-0.440842	-1.37897	0.0852713	0.0857543	1	627	tags=27%, list=1%, signal=27%
GO_NEUTRAL_LIPID_CATABOLIC_PROCESS	GO_NEUTRAL_LIPID_CATABOLIC_PROCESS		48	-0.321013	-1.37834	0.0357143	0.0858871	1	7287	tags=40%, list=13%, signal=45%
GO_RESPONSE_TO_ORGANOPHOSPHORUS	GO_RESPONSE_TO_ORGANOPHOSPHORUS		134	-0.273475	-1.37769	0	0.0861223	1	4382	tags=25%, list=8%, signal=27%
GO_SIALYLTRANSFERASE_ACTIVITY	GO_SIALYLTRANSFERASE_ACTIVITY		21	-0.395855	-1.37734	0.0921053	0.0860734	1	4370	tags=38%, list=8%, signal=41%
GO_LONG_CHAIN_FATTY_ACID_BIOSYNTHETIC_PROCESS	GO_LONG_CHAIN_FATTY_ACID_BIOSYNTHETIC_PROCESS		34	-0.367451	-1.3746	0.0909091	0.0873038	1	5961	tags=38%, list=11%, signal=43%
GO_NEGATIVE_REGULATION_OF_LEUKOCYTE_DIFFERENTIATION	GO_NEGATIVE_REGULATION_OF_LEUKOCYTE_DIFFERENTIATION		104	-0.257929	-1.37352	0	0.0876437	1	4949	tags=28%, list=9%, signal=31%
GO_CELLULAR_MODIFIED_AMINO_ACID_CATABOLIC_PROCESS	GO_CELLULAR_MODIFIED_AMINO_ACID_CATABOLIC_PROCESS		32	-0.362512	-1.3685	0.0465116	0.090226	1	3766	tags=28%, list=7%, signal=30%
GO_TRANSFORMING_GROWTH_FACTOR_BETA_BINDING	GO_TRANSFORMING_GROWTH_FACTOR_BETA_BINDING		23	-0.38619	-1.36593	0.0694445	0.0915482	1	3601	tags=35%, list=6%, signal=37%
GO_EPITHELIAL_CELL_APOPTOTIC_PROCESS	GO_EPITHELIAL_CELL_APOPTOTIC_PROCESS		114	-0.260618	-1.36283	0	0.0929199	1	3650	tags=21%, list=6%, signal=22%
GO_REGULATION_OF_TOLERANCE_INDUCTION	GO_REGULATION_OF_TOLERANCE_INDUCTION		17	-0.428707	-1.36211	0.108911	0.0932232	1	7569	tags=53%, list=13%, signal=61%
GO_T_CELL_DIFFERENTIATION_IN_THYMUS	GO_T_CELL_DIFFERENTIATION_IN_THYMUS		76	-0.28859	-1.3612	0	0.0934747	1	2708	tags=26%, list=5%, signal=28%
GO_PEPTIDE_CROSS_LINKING	GO_PEPTIDE_CROSS_LINKING		34	-0.361531	-1.36041	0.0588235	0.0937173	1	8615	tags=41%, list=15%, signal=49%
GO_FMN_BINDING	GO_FMN_BINDING		16	-0.410541	-1.35966	0.11	0.0939443	1	5138	tags=44%, list=9%, signal=48%
GO_POSITIVE_REGULATION_OF_CALCIUM_ION_IMPORT	GO_POSITIVE_REGULATION_OF_CALCIUM_ION_IMPORT		21	-0.381968	-1.35828	0.0410959	0.0944104	1	1933	tags=14%, list=3%, signal=15%
GO_NEGATIVE_REGULATION_OF_SIGNALING_RECEPTOR_ACTIVITY	GO_NEGATIVE_REGULATION_OF_SIGNALING_RECEPTOR_ACTIVITY		57	-0.305969	-1.35564	0	0.0957527	1	4557	tags=30%, list=8%, signal=32%
GO_NEGATIVE_REGULATION_OF_HOMOTYPIC_CELL_CELL_ADHESION	GO_NEGATIVE_REGULATION_OF_HOMOTYPIC_CELL_CELL_ADHESION		15	-0.416749	-1.35461	0.116667	0.0961576	1	3245	tags=27%, list=6%, signal=28%
GO_REGULATION_OF_T_CELL_MIGRATION	GO_REGULATION_OF_T_CELL_MIGRATION		44	-0.329403	-1.35378	0.0277778	0.0963001	1	3961	tags=32%, list=7%, signal=34%
GO_REGULATION_OF_B_CELL_PROLIFERATION	GO_REGULATION_OF_B_CELL_PROLIFERATION		62	-0.305989	-1.35112	0	0.0977846	1	5277	tags=34%, list=9%, signal=37%
GO_CYCLIC_NUCLEOTIDE_PHOSPHODIESTERASE_ACTIVITY	GO_CYCLIC_NUCLEOTIDE_PHOSPHODIESTERASE_ACTIVITY		25	-0.372549	-1.35066	0.0506329	0.0978424	1	1845	tags=20%, list=3%, signal=21%
GO_1_PHOSPHATIDYLINOSITOL_3_KINASE_REGULATOR_ACTIVITY	GO_1_PHOSPHATIDYLINOSITOL_3_KINASE_REGULATOR_ACTIVITY		16	-0.407465	-1.34953	0.0725806	0.0983117	1	4656	tags=44%, list=8%, signal=48%
GO_REGULATION_OF_FATTY_ACID_BETA_OXIDATION	GO_REGULATION_OF_FATTY_ACID_BETA_OXIDATION		20	-0.382616	-1.34562	0.0777778	0.10018	1	6005	tags=40%, list=11%, signal=45%
GO_ALPHA_ACTININ_BINDING	GO_ALPHA_ACTININ_BINDING		27	-0.351994	-1.3455	0.0149254	0.10007	1	1030	tags=19%, list=2%, signal=19%
GO_NEGATIVE_REGULATION_OF_ANTIGEN_RECEPTOR_MEDIATED_SIGNALING_PATHWAY	GO_NEGATIVE_REGULATION_OF_ANTIGEN_RECEPTOR_MEDIATED_SIGNALING_PATHWAY		30	-0.338997	-1.34124	0.0645161	0.102352	1	5574	tags=33%, list=10%, signal=37%
GO_NATURAL_KILLER_CELL_DIFFERENTIATION	GO_NATURAL_KILLER_CELL_DIFFERENTIATION		22	-0.364093	-1.34	0.0823529	0.102777	1	3173	tags=41%, list=6%, signal=43%
GO_ACTIVATED_T_CELL_PROLIFERATION	GO_ACTIVATED_T_CELL_PROLIFERATION		45	-0.322859	-1.33996	0.0666667	0.102588	1	2774	tags=22%, list=5%, signal=23%
GO_GLUTATHIONE_DERIVATIVE_METABOLIC_PROCESS	GO_GLUTATHIONE_DERIVATIVE_METABOLIC_PROCESS		21	-0.361202	-1.33966	0.0705882	0.102547	1	3583	tags=33%, list=6%, signal=36%
GO_NEUTRAL_LIPID_METABOLIC_PROCESS	GO_NEUTRAL_LIPID_METABOLIC_PROCESS		136	-0.283577	-1.33785	0	0.10336	1	6474	tags=32%, list=11%, signal=36%
GO_GROWTH_FACTOR_BINDING	GO_GROWTH_FACTOR_BINDING		136	-0.269253	-1.33478	0	0.10491	1	3801	tags=22%, list=7%, signal=24%
GO_POSITIVE_REGULATION_OF_CHOLESTEROL_EFFLUX	GO_POSITIVE_REGULATION_OF_CHOLESTEROL_EFFLUX		20	-0.367729	-1.33326	0.125	0.105636	1	3786	tags=25%, list=7%, signal=27%
GO_REGULATION_OF_FATTY_ACID_BIOSYNTHETIC_PROCESS	GO_REGULATION_OF_FATTY_ACID_BIOSYNTHETIC_PROCESS		55	-0.307519	-1.33292	0.107143	0.105603	1	2052	tags=20%, list=4%, signal=21%
GO_MYELOID_DENDRITIC_CELL_ACTIVATION	GO_MYELOID_DENDRITIC_CELL_ACTIVATION		29	-0.335633	-1.33272	0.08	0.105583	1	4566	tags=31%, list=8%, signal=34%
GO_LYMPH_VESSEL_MORPHOGENESIS	GO_LYMPH_VESSEL_MORPHOGENESIS		20	-0.3837	-1.33271	0.0927835	0.105384	1	6151	tags=40%, list=11%, signal=45%
GO_POSITIVE_REGULATION_OF_EPITHELIAL_CELL_APOPTOTIC_PROCESS	GO_POSITIVE_REGULATION_OF_EPITHELIAL_CELL_APOPTOTIC_PROCESS		39	-0.334283	-1.32998	0.111111	0.106766	1	3650	tags=28%, list=6%, signal=30%
GO_VASODILATION	GO_VASODILATION		34	-0.323188	-1.32866	0.05	0.107324	1	4147	tags=32%, list=7%, signal=35%
GO_CATECHOLAMINE_BIOSYNTHETIC_PROCESS	GO_CATECHOLAMINE_BIOSYNTHETIC_PROCESS		21	-0.369453	-1.32845	0.102273	0.107215	1	4568	tags=38%, list=8%, signal=41%
GO_REGULATION_OF_COLLAGEN_METABOLIC_PROCESS	GO_REGULATION_OF_COLLAGEN_METABOLIC_PROCESS		44	-0.301948	-1.32821	0	0.107127	1	4969	tags=34%, list=9%, signal=37%
GO_PATTERN_RECOGNITION_RECEPTOR_ACTIVITY	GO_PATTERN_RECOGNITION_RECEPTOR_ACTIVITY		23	-0.345631	-1.32483	0.1	0.10906	1	3800	tags=26%, list=7%, signal=28%
GO_T_HELPER_1_CELL_DIFFERENTIATION	GO_T_HELPER_1_CELL_DIFFERENTIATION		19	-0.382597	-1.32392	0.0851064	0.109297	1	1999	tags=32%, list=4%, signal=33%
GO_OXIDOREDUCTASE_ACTIVITY_ACTING_ON_PEROXIDE_AS_ACCEPTOR	GO_OXIDOREDUCTASE_ACTIVITY_ACTING_ON_PEROXIDE_AS_ACCEPTOR		55	-0.297451	-1.32248	0.0526316	0.109967	1	5194	tags=29%, list=9%, signal=32%
GO_MYELOID_LEUKOCYTE_MIGRATION	GO_MYELOID_LEUKOCYTE_MIGRATION		216	-0.236976	-1.32143	0	0.110366	1	4749	tags=25%, list=8%, signal=27%
GO_LYMPHANGIOGENESIS	GO_LYMPHANGIOGENESIS		15	-0.403073	-1.32119	0.0720721	0.110318	1	6151	tags=40%, list=11%, signal=45%
GO_CALCIUM_MEDIATED_SIGNALING_USING_INTRACELLULAR_CALCIUM_SOURCE	GO_CALCIUM_MEDIATED_SIGNALING_USING_INTRACELLULAR_CALCIUM_SOURCE		22	-0.360597	-1.32091	0.125	0.110293	1	5487	tags=32%, list=10%, signal=35%
GO_APOPTOTIC_CELL_CLEARANCE	GO_APOPTOTIC_CELL_CLEARANCE		51	-0.305959	-1.32088	0	0.11009	1	6068	tags=33%, list=11%, signal=37%
GO_REGULATION_OF_PHOSPHOLIPASE_ACTIVITY	GO_REGULATION_OF_PHOSPHOLIPASE_ACTIVITY		73	-0.277327	-1.32034	0	0.110154	1	1787	tags=19%, list=3%, signal=20%
GO_FAT_SOLUBLE_VITAMIN_METABOLIC_PROCESS	GO_FAT_SOLUBLE_VITAMIN_METABOLIC_PROCESS		45	-0.312807	-1.31928	0.0416667	0.1105	1	3988	tags=27%, list=7%, signal=29%
GO_DETECTION_OF_CHEMICAL_STIMULUS_INVOLVED_IN_SENSORY_PERCEPTION_OF_TASTE	GO_DETECTION_OF_CHEMICAL_STIMULUS_INVOLVED_IN_SENSORY_PERCEPTION_OF_TASTE		41	-0.299068	-1.31928	0	0.110298	1	6220	tags=24%, list=11%, signal=27%
GO_POSITIVE_REGULATION_OF_LIPID_BIOSYNTHETIC_PROCESS	GO_POSITIVE_REGULATION_OF_LIPID_BIOSYNTHETIC_PROCESS		86	-0.277812	-1.31871	0	0.110444	1	6086	tags=31%, list=11%, signal=35%
GO_MYOSIN_II_COMPLEX	GO_MYOSIN_II_COMPLEX		20	-0.368346	-1.31692	0.097561	0.111175	1	6730	tags=50%, list=12%, signal=57%
GO_NEGATIVE_REGULATION_OF_LEUKOCYTE_PROLIFERATION	GO_NEGATIVE_REGULATION_OF_LEUKOCYTE_PROLIFERATION		86	-0.26715	-1.31505	0	0.112086	1	5788	tags=28%, list=10%, signal=31%
GO_POSITIVE_REGULATION_OF_ACTIVATED_T_CELL_PROLIFERATION	GO_POSITIVE_REGULATION_OF_ACTIVATED_T_CELL_PROLIFERATION		25	-0.35268	-1.31444	0.116883	0.112208	1	2774	tags=24%, list=5%, signal=25%
GO_AMINO_ACID_BINDING	GO_AMINO_ACID_BINDING		59	-0.290237	-1.31438	0.0833333	0.112032	1	3938	tags=31%, list=7%, signal=33%
GO_QUATERNARY_AMMONIUM_GROUP_BINDING	GO_QUATERNARY_AMMONIUM_GROUP_BINDING		29	-0.343494	-1.30932	0.116667	0.115321	1	3991	tags=31%, list=7%, signal=33%
GO_TRABECULA_MORPHOGENESIS	GO_TRABECULA_MORPHOGENESIS		49	-0.300063	-1.30454	0	0.11814	1	1963	tags=18%, list=3%, signal=19%
GO_ESTROGEN_METABOLIC_PROCESS	GO_ESTROGEN_METABOLIC_PROCESS		32	-0.34083	-1.29796	0.0784314	0.122384	1	6599	tags=38%, list=12%, signal=42%
GO_UNSATURATED_FATTY_ACID_METABOLIC_PROCESS	GO_UNSATURATED_FATTY_ACID_METABOLIC_PROCESS		118	-0.264378	-1.29761	0	0.12235	1	4843	tags=29%, list=9%, signal=31%
GO_HYDROLASE_ACTIVITY_ACTING_ON_CARBON_NITROGEN_BUT_NOT_PEPTIDE_BONDS_IN_CYCLIC_AMIDINES	GO_HYDROLASE_ACTIVITY_ACTING_ON_CARBON_NITROGEN_BUT_NOT_PEPTIDE_BONDS_IN_CYCLIC_AMIDINES		35	-0.312298	-1.29639	0.0243902	0.12295	1	5053	tags=31%, list=9%, signal=34%
GO_GLUTAMINE_FAMILY_AMINO_ACID_CATABOLIC_PROCESS	GO_GLUTAMINE_FAMILY_AMINO_ACID_CATABOLIC_PROCESS		26	-0.369634	-1.29574	0.0921053	0.123238	1	4796	tags=46%, list=8%, signal=50%
GO_POSITIVE_REGULATION_OF_NITRIC_OXIDE_SYNTHASE_BIOSYNTHETIC_PROCESS	GO_POSITIVE_REGULATION_OF_NITRIC_OXIDE_SYNTHASE_BIOSYNTHETIC_PROCESS		16	-0.412844	-1.2936	0.122642	0.124471	1	7446	tags=44%, list=13%, signal=50%
GO_REGULATION_OF_CELLULAR_RESPONSE_TO_VASCULAR_ENDOTHELIAL_GROWTH_FACTOR_STIMULUS	GO_REGULATION_OF_CELLULAR_RESPONSE_TO_VASCULAR_ENDOTHELIAL_GROWTH_FACTOR_STIMULUS		30	-0.347563	-1.29135	0.0961538	0.12571	1	3486	tags=30%, list=6%, signal=32%
GO_VERY_LONG_CHAIN_FATTY_ACID_METABOLIC_PROCESS	GO_VERY_LONG_CHAIN_FATTY_ACID_METABOLIC_PROCESS		34	-0.318301	-1.28913	0.135593	0.127059	1	4424	tags=32%, list=8%, signal=35%
GO_HEAT_GENERATION	GO_HEAT_GENERATION		17	-0.37937	-1.28867	0.116505	0.127111	1	3532	tags=29%, list=6%, signal=31%
GO_NEGATIVE_REGULATION_OF_T_HELPER_CELL_DIFFERENTIATION	GO_NEGATIVE_REGULATION_OF_T_HELPER_CELL_DIFFERENTIATION		17	-0.381363	-1.28848	0.103093	0.127056	1	1999	tags=24%, list=4%, signal=24%
GO_MUSCLE_ALPHA_ACTININ_BINDING	GO_MUSCLE_ALPHA_ACTININ_BINDING		15	-0.400864	-1.28525	0.141667	0.129302	1	998	tags=20%, list=2%, signal=20%
GO_REGULATION_OF_FATTY_ACID_METABOLIC_PROCESS	GO_REGULATION_OF_FATTY_ACID_METABOLIC_PROCESS		101	-0.257181	-1.28514	0	0.129146	1	3768	tags=23%, list=7%, signal=24%
GO_SIALYLATION	GO_SIALYLATION		20	-0.376566	-1.28448	0.107527	0.129449	1	4370	tags=35%, list=8%, signal=38%
GO_NEGATIVE_REGULATION_OF_T_CELL_DIFFERENTIATION	GO_NEGATIVE_REGULATION_OF_T_CELL_DIFFERENTIATION		45	-0.305352	-1.28249	0.03125	0.130657	1	2273	tags=22%, list=4%, signal=23%
GO_SYNAPTIC_CLEFT	GO_SYNAPTIC_CLEFT		17	-0.389521	-1.28081	0.171717	0.131568	1	3786	tags=41%, list=7%, signal=44%
GO_REGULATION_OF_LYMPHOCYTE_APOPTOTIC_PROCESS	GO_REGULATION_OF_LYMPHOCYTE_APOPTOTIC_PROCESS		56	-0.306233	-1.28053	0	0.131554	1	3646	tags=30%, list=6%, signal=32%
GO_LIVER_MORPHOGENESIS	GO_LIVER_MORPHOGENESIS		22	-0.353121	-1.27999	0.107143	0.131716	1	2674	tags=23%, list=5%, signal=24%
GO_PHOSPHATIDYLCHOLINE_CATABOLIC_PROCESS	GO_PHOSPHATIDYLCHOLINE_CATABOLIC_PROCESS		15	-0.386554	-1.27715	0.101852	0.133412	1	1114	tags=20%, list=2%, signal=20%
GO_RESPONSE_TO_FUNGUS	GO_RESPONSE_TO_FUNGUS		54	-0.27726	-1.27684	0	0.133337	1	7202	tags=37%, list=13%, signal=42%
GO_PHOSPHATIDYLINOSITOL_3_KINASE_REGULATOR_ACTIVITY	GO_PHOSPHATIDYLINOSITOL_3_KINASE_REGULATOR_ACTIVITY		20	-0.378972	-1.27645	0.0927835	0.133435	1	4656	tags=40%, list=8%, signal=44%
GO_CELLULAR_RESPONSE_TO_GLUCAGON_STIMULUS	GO_CELLULAR_RESPONSE_TO_GLUCAGON_STIMULUS		26	-0.341868	-1.27635	0.0972222	0.133281	1	3827	tags=31%, list=7%, signal=33%
GO_RESPONSE_TO_INTERFERON_ALPHA	GO_RESPONSE_TO_INTERFERON_ALPHA		21	-0.362303	-1.27547	0.113208	0.133681	1	2786	tags=33%, list=5%, signal=35%
GO_REGULATION_OF_SYSTEMIC_ARTERIAL_BLOOD_PRESSURE_BY_CIRCULATORY_RENIN_ANGIOTENSIN	GO_REGULATION_OF_SYSTEMIC_ARTERIAL_BLOOD_PRESSURE_BY_CIRCULATORY_RENIN_ANGIOTENSIN		19	-0.37537	-1.27543	0.0943396	0.133488	1	7438	tags=47%, list=13%, signal=55%
GO_IRON_ION_BINDING	GO_IRON_ION_BINDING		151	-0.251353	-1.27427	0	0.134129	1	4946	tags=28%, list=9%, signal=30%
GO_ALDEHYDE_DEHYDROGENASE_NAD_P_PLUS_ACTIVITY	GO_ALDEHYDE_DEHYDROGENASE_NAD_P_PLUS_ACTIVITY		16	-0.3932	-1.2722	0.168142	0.135426	1	4687	tags=25%, list=8%, signal=27%
GO_PURINERGIC_NUCLEOTIDE_RECEPTOR_SIGNALING_PATHWAY	GO_PURINERGIC_NUCLEOTIDE_RECEPTOR_SIGNALING_PATHWAY		32	-0.317942	-1.26673	0.0384615	0.139423	1	2661	tags=22%, list=5%, signal=23%
GO_RESPONSE_TO_PAIN	GO_RESPONSE_TO_PAIN		30	-0.325265	-1.26576	0.0634921	0.139965	1	2224	tags=17%, list=4%, signal=17%
GO_POSITIVE_REGULATION_OF_ENDOTHELIAL_CELL_DIFFERENTIATION	GO_POSITIVE_REGULATION_OF_ENDOTHELIAL_CELL_DIFFERENTIATION		25	-0.358479	-1.26518	0.114754	0.140186	1	2280	tags=20%, list=4%, signal=21%
GO_REGULATION_OF_LIPID_KINASE_ACTIVITY	GO_REGULATION_OF_LIPID_KINASE_ACTIVITY		67	-0.273969	-1.26402	0.2	0.140745	1	1923	tags=21%, list=3%, signal=22%
GO_REGULATION_OF_MONOCYTE_CHEMOTAXIS	GO_REGULATION_OF_MONOCYTE_CHEMOTAXIS		26	-0.34639	-1.26322	0.118421	0.141069	1	2689	tags=19%, list=5%, signal=20%
[truncated: 211 more rows]
