# Supplementary material for: Identification and Validation of a Novel Tumor Microenvironment-Related Prognostic Signature of Patients With Hepatocellular Carcinoma
Source: Front Mol Biosci. 2022 Jun 30;9:917839. doi: 10.3389/fmolb.2022.917839 (PMC9280086; doi:10.3389/fmolb.2022.917839)
Supplement: Supplementary file 1 [file DataSheet1.ZIP › supplementary S6.xlsx]

## Sheet: KEGG high
NAME	GS<br> follow link to MSigDB	GS DETAILS	SIZE	ES	NES	NOM p-val	FDR q-val	FWER p-val	RANK AT MAX	LEADING EDGE
KEGG_SPLICEOSOME	KEGG_SPLICEOSOME	Details ...	127	0.785448	2.294	0	0	0	6594	tags=75%, list=12%, signal=84%
KEGG_CELL_CYCLE	KEGG_CELL_CYCLE	Details ...	124	0.766626	2.26027	0	0	0	6380	tags=69%, list=11%, signal=77%
KEGG_DNA_REPLICATION	KEGG_DNA_REPLICATION	Details ...	36	0.84886	2.24007	0	0	0	6484	tags=89%, list=11%, signal=100%
KEGG_HOMOLOGOUS_RECOMBINATION	KEGG_HOMOLOGOUS_RECOMBINATION	Details ...	28	0.830335	2.13268	0	0	0	5969	tags=82%, list=11%, signal=92%
KEGG_MISMATCH_REPAIR	KEGG_MISMATCH_REPAIR	Details ...	23	0.848408	2.13202	0	0	0	7385	tags=91%, list=13%, signal=105%
KEGG_AMINOACYL_TRNA_BIOSYNTHESIS	KEGG_AMINOACYL_TRNA_BIOSYNTHESIS	Details ...	41	0.77135	2.09885	0	0	0	7596	tags=73%, list=13%, signal=84%
KEGG_UBIQUITIN_MEDIATED_PROTEOLYSIS	KEGG_UBIQUITIN_MEDIATED_PROTEOLYSIS	Details ...	134	0.704505	2.07544	0	0	0	11196	tags=69%, list=20%, signal=86%
KEGG_NUCLEOTIDE_EXCISION_REPAIR	KEGG_NUCLEOTIDE_EXCISION_REPAIR	Details ...	44	0.768659	2.06766	0	0	0	8074	tags=73%, list=14%, signal=85%
KEGG_RNA_DEGRADATION	KEGG_RNA_DEGRADATION	Details ...	59	0.720567	1.9926	0	0	0	8966	tags=69%, list=16%, signal=83%
KEGG_N_GLYCAN_BIOSYNTHESIS	KEGG_N_GLYCAN_BIOSYNTHESIS	Details ...	46	0.722745	1.97527	0	8.15029e-05	0.001	8210	tags=63%, list=15%, signal=74%
KEGG_BASE_EXCISION_REPAIR	KEGG_BASE_EXCISION_REPAIR	Details ...	35	0.740687	1.94636	0	7.40935e-05	0.001	6484	tags=63%, list=11%, signal=71%
KEGG_OOCYTE_MEIOSIS	KEGG_OOCYTE_MEIOSIS	Details ...	112	0.668761	1.93953	0	6.79191e-05	0.001	7125	tags=54%, list=13%, signal=62%
KEGG_PYRIMIDINE_METABOLISM	KEGG_PYRIMIDINE_METABOLISM	Details ...	97	0.668898	1.90522	0	0.000125029	0.002	10768	tags=67%, list=19%, signal=83%
KEGG_RIBOSOME	KEGG_RIBOSOME	Details ...	88	0.646433	1.85552	0	0.000116098	0.002	13082	tags=75%, list=23%, signal=97%
KEGG_PATHOGENIC_ESCHERICHIA_COLI_INFECTION	KEGG_PATHOGENIC_ESCHERICHIA_COLI_INFECTION	Details ...	56	0.662102	1.8311	0	0.000218631	0.004	7752	tags=61%, list=14%, signal=70%
KEGG_PROTEASOME	KEGG_PROTEASOME	Details ...	46	0.656833	1.78342	0	0.000358972	0.007	8986	tags=57%, list=16%, signal=67%
KEGG_LYSOSOME	KEGG_LYSOSOME	Details ...	121	0.60804	1.77563	0	0.000481425	0.01	11292	tags=54%, list=20%, signal=67%
KEGG_AMINO_SUGAR_AND_NUCLEOTIDE_SUGAR_METABOLISM	KEGG_AMINO_SUGAR_AND_NUCLEOTIDE_SUGAR_METABOLISM	Details ...	43	0.646436	1.76543	0	0.000499698	0.011	10151	tags=56%, list=18%, signal=68%
KEGG_PROGESTERONE_MEDIATED_OOCYTE_MATURATION	KEGG_PROGESTERONE_MEDIATED_OOCYTE_MATURATION	Details ...	85	0.61582	1.76371	0	0.000559191	0.013	6979	tags=47%, list=12%, signal=54%
KEGG_ADHERENS_JUNCTION	KEGG_ADHERENS_JUNCTION	Details ...	73	0.622544	1.76247	0	0.000531232	0.013	8557	tags=53%, list=15%, signal=63%
KEGG_GLYCOSYLPHOSPHATIDYLINOSITOL_GPI_ANCHOR_BIOSYNTHESIS	KEGG_GLYCOSYLPHOSPHATIDYLINOSITOL_GPI_ANCHOR_BIOSYNTHESIS	Details ...	25	0.701118	1.75712	0	0.000624202	0.016	8360	tags=60%, list=15%, signal=70%
KEGG_CHRONIC_MYELOID_LEUKEMIA	KEGG_CHRONIC_MYELOID_LEUKEMIA	Details ...	73	0.621186	1.75354	0	0.000595829	0.016	12137	tags=62%, list=21%, signal=78%
KEGG_RNA_POLYMERASE	KEGG_RNA_POLYMERASE	Details ...	28	0.691189	1.75111	0	0.000569924	0.016	10768	tags=71%, list=19%, signal=88%
KEGG_PANCREATIC_CANCER	KEGG_PANCREATIC_CANCER	Details ...	70	0.617875	1.74335	0	0.000648072	0.019	10132	tags=53%, list=18%, signal=64%
KEGG_NEUROTROPHIN_SIGNALING_PATHWAY	KEGG_NEUROTROPHIN_SIGNALING_PATHWAY	Details ...	126	0.59602	1.73604	0	0.000753891	0.023	9952	tags=54%, list=18%, signal=65%
KEGG_VASOPRESSIN_REGULATED_WATER_REABSORPTION	KEGG_VASOPRESSIN_REGULATED_WATER_REABSORPTION	Details ...	44	0.646829	1.73417	0	0.000724895	0.023	9065	tags=59%, list=16%, signal=70%
KEGG_BASAL_TRANSCRIPTION_FACTORS	KEGG_BASAL_TRANSCRIPTION_FACTORS	Details ...	35	0.658419	1.73298	0.00105042	0.000698047	0.023	13150	tags=71%, list=23%, signal=93%
KEGG_VIBRIO_CHOLERAE_INFECTION	KEGG_VIBRIO_CHOLERAE_INFECTION	Details ...	54	0.624124	1.72809	0	0.000731674	0.025	14360	tags=70%, list=25%, signal=94%
KEGG_PURINE_METABOLISM	KEGG_PURINE_METABOLISM	Details ...	158	0.580495	1.71945	0	0.000790924	0.028	10923	tags=52%, list=19%, signal=64%
KEGG_RENAL_CELL_CARCINOMA	KEGG_RENAL_CELL_CARCINOMA	Details ...	70	0.610161	1.71672	0	0.000819539	0.03	11243	tags=60%, list=20%, signal=75%
KEGG_SNARE_INTERACTIONS_IN_VESICULAR_TRANSPORT	KEGG_SNARE_INTERACTIONS_IN_VESICULAR_TRANSPORT	Details ...	38	0.653669	1.71497	0	0.000793102	0.03	13177	tags=71%, list=23%, signal=93%
KEGG_ENDOCYTOSIS	KEGG_ENDOCYTOSIS	Details ...	181	0.575382	1.70172	0	0.00102335	0.04	9077	tags=49%, list=16%, signal=58%
KEGG_COLORECTAL_CANCER	KEGG_COLORECTAL_CANCER	Details ...	62	0.605496	1.6921	0	0.0011913	0.048	9992	tags=52%, list=18%, signal=63%
KEGG_MTOR_SIGNALING_PATHWAY	KEGG_MTOR_SIGNALING_PATHWAY	Details ...	52	0.6065	1.65872	0	0.00204668	0.081	11243	tags=60%, list=20%, signal=74%
KEGG_BLADDER_CANCER	KEGG_BLADDER_CANCER	Details ...	42	0.609711	1.65346	0.00206186	0.00219958	0.089	8594	tags=45%, list=15%, signal=53%
KEGG_ERBB_SIGNALING_PATHWAY	KEGG_ERBB_SIGNALING_PATHWAY	Details ...	87	0.578019	1.64965	0	0.00227433	0.093	13822	tags=56%, list=24%, signal=74%
KEGG_OTHER_GLYCAN_DEGRADATION	KEGG_OTHER_GLYCAN_DEGRADATION	Details ...	16	0.708583	1.64628	0.00344037	0.00234453	0.099	8039	tags=50%, list=14%, signal=58%
KEGG_INSULIN_SIGNALING_PATHWAY	KEGG_INSULIN_SIGNALING_PATHWAY	Details ...	137	0.558361	1.63724	0	0.00260706	0.112	9952	tags=46%, list=18%, signal=56%
KEGG_NON_SMALL_CELL_LUNG_CANCER	KEGG_NON_SMALL_CELL_LUNG_CANCER	Details ...	54	0.592747	1.63256	0	0.00274887	0.121	14109	tags=61%, list=25%, signal=81%
KEGG_WNT_SIGNALING_PATHWAY	KEGG_WNT_SIGNALING_PATHWAY	Details ...	150	0.555629	1.62999	0	0.00276215	0.124	13894	tags=54%, list=25%, signal=71%
KEGG_THYROID_CANCER	KEGG_THYROID_CANCER	Details ...	29	0.627607	1.62106	0.00212766	0.00317495	0.143	14109	tags=66%, list=25%, signal=87%
KEGG_FC_GAMMA_R_MEDIATED_PHAGOCYTOSIS	KEGG_FC_GAMMA_R_MEDIATED_PHAGOCYTOSIS	Details ...	96	0.558521	1.61591	0	0.00337288	0.155	5775	tags=39%, list=10%, signal=43%
KEGG_EPITHELIAL_CELL_SIGNALING_IN_HELICOBACTER_PYLORI_INFECTION	KEGG_EPITHELIAL_CELL_SIGNALING_IN_HELICOBACTER_PYLORI_INFECTION	Details ...	68	0.572683	1.60721	0	0.00375115	0.174	10030	tags=50%, list=18%, signal=61%
KEGG_PROTEIN_EXPORT	KEGG_PROTEIN_EXPORT	Details ...	24	0.648859	1.59647	0.00214823	0.00426176	0.204	13523	tags=67%, list=24%, signal=88%
KEGG_INOSITOL_PHOSPHATE_METABOLISM	KEGG_INOSITOL_PHOSPHATE_METABOLISM	Details ...	54	0.578474	1.59501	0	0.00422118	0.207	9350	tags=50%, list=17%, signal=60%
KEGG_GLIOMA	KEGG_GLIOMA	Details ...	65	0.567375	1.59428	0	0.00418258	0.21	10132	tags=46%, list=18%, signal=56%
KEGG_SPHINGOLIPID_METABOLISM	KEGG_SPHINGOLIPID_METABOLISM	Details ...	39	0.589191	1.59178	0.00210084	0.00416316	0.213	10470	tags=49%, list=19%, signal=60%
KEGG_RIBOFLAVIN_METABOLISM	KEGG_RIBOFLAVIN_METABOLISM	Details ...	16	0.682357	1.58709	0.00786517	0.0043654	0.226	11307	tags=56%, list=20%, signal=70%
KEGG_PATHWAYS_IN_CANCER	KEGG_PATHWAYS_IN_CANCER	Details ...	325	0.519593	1.56971	0	0.00569902	0.287	13233	tags=49%, list=23%, signal=64%
KEGG_TIGHT_JUNCTION	KEGG_TIGHT_JUNCTION	Details ...	132	0.532661	1.56225	0	0.00638932	0.32	8824	tags=40%, list=16%, signal=47%
KEGG_P53_SIGNALING_PATHWAY	KEGG_P53_SIGNALING_PATHWAY		68	0.552018	1.56184	0.00100908	0.00627975	0.321	12287	tags=53%, list=22%, signal=68%
KEGG_SMALL_CELL_LUNG_CANCER	KEGG_SMALL_CELL_LUNG_CANCER		84	0.546106	1.56103	0	0.00625406	0.324	11243	tags=49%, list=20%, signal=61%
KEGG_HUNTINGTONS_DISEASE	KEGG_HUNTINGTONS_DISEASE		180	0.528723	1.55982	0	0.00622834	0.329	9995	tags=41%, list=18%, signal=50%
KEGG_SELENOAMINO_ACID_METABOLISM	KEGG_SELENOAMINO_ACID_METABOLISM		26	0.603058	1.54034	0.00752688	0.00788283	0.403	11295	tags=62%, list=20%, signal=77%
KEGG_FRUCTOSE_AND_MANNOSE_METABOLISM	KEGG_FRUCTOSE_AND_MANNOSE_METABOLISM		33	0.585136	1.5339	0.00839454	0.00873621	0.439	11571	tags=61%, list=20%, signal=76%
KEGG_ENDOMETRIAL_CANCER	KEGG_ENDOMETRIAL_CANCER		52	0.556639	1.52579	0.00511771	0.00949966	0.471	13980	tags=58%, list=25%, signal=77%
KEGG_PROSTATE_CANCER	KEGG_PROSTATE_CANCER		89	0.52892	1.51989	0	0.0102224	0.504	9952	tags=44%, list=18%, signal=53%
KEGG_PENTOSE_PHOSPHATE_PATHWAY	KEGG_PENTOSE_PHOSPHATE_PATHWAY		27	0.580852	1.48496	0.0118153	0.0163812	0.692	10586	tags=52%, list=19%, signal=64%
KEGG_REGULATION_OF_ACTIN_CYTOSKELETON	KEGG_REGULATION_OF_ACTIN_CYTOSKELETON		213	0.496565	1.47283	0	0.0187932	0.746	8989	tags=39%, list=16%, signal=46%
KEGG_GALACTOSE_METABOLISM	KEGG_GALACTOSE_METABOLISM		26	0.576293	1.46263	0.0235546	0.0210384	0.788	8909	tags=35%, list=16%, signal=41%
KEGG_GLUTATHIONE_METABOLISM	KEGG_GLUTATHIONE_METABOLISM		49	0.532608	1.45121	0.00723888	0.0237492	0.82	10346	tags=41%, list=18%, signal=50%
KEGG_LONG_TERM_POTENTIATION	KEGG_LONG_TERM_POTENTIATION		70	0.512687	1.42558	0.010142	0.0324728	0.912	8929	tags=43%, list=16%, signal=51%
KEGG_PHOSPHATIDYLINOSITOL_SIGNALING_SYSTEM	KEGG_PHOSPHATIDYLINOSITOL_SIGNALING_SYSTEM		76	0.497493	1.42106	0.00505051	0.0336827	0.92	9350	tags=42%, list=17%, signal=50%
KEGG_TGF_BETA_SIGNALING_PATHWAY	KEGG_TGF_BETA_SIGNALING_PATHWAY		85	0.497659	1.41457	0.00704225	0.0357062	0.93	16825	tags=59%, list=30%, signal=84%
KEGG_LYSINE_DEGRADATION	KEGG_LYSINE_DEGRADATION		44	0.521013	1.41214	0.0308008	0.0364138	0.936	8387	tags=50%, list=15%, signal=59%
KEGG_NOTCH_SIGNALING_PATHWAY	KEGG_NOTCH_SIGNALING_PATHWAY		47	0.516755	1.41196	0.0204708	0.0359237	0.937	17244	tags=64%, list=31%, signal=92%
KEGG_GLYCOSPHINGOLIPID_BIOSYNTHESIS_LACTO_AND_NEOLACTO_SERIES	KEGG_GLYCOSPHINGOLIPID_BIOSYNTHESIS_LACTO_AND_NEOLACTO_SERIES		26	0.564921	1.40889	0.0353319	0.0367766	0.941	15249	tags=62%, list=27%, signal=84%
KEGG_AXON_GUIDANCE	KEGG_AXON_GUIDANCE		129	0.479794	1.40531	0	0.0381236	0.95	14480	tags=48%, list=26%, signal=64%
KEGG_GAP_JUNCTION	KEGG_GAP_JUNCTION		90	0.487599	1.40358	0.0060241	0.0382107	0.95	10219	tags=38%, list=18%, signal=46%
KEGG_GLYCOSAMINOGLYCAN_BIOSYNTHESIS_KERATAN_SULFATE	KEGG_GLYCOSAMINOGLYCAN_BIOSYNTHESIS_KERATAN_SULFATE		15	0.61489	1.4013	0.0525714	0.0386807	0.954	15291	tags=67%, list=27%, signal=91%
KEGG_CYSTEINE_AND_METHIONINE_METABOLISM	KEGG_CYSTEINE_AND_METHIONINE_METABOLISM		34	0.531658	1.3915	0.0338624	0.0428132	0.97	6533	tags=44%, list=12%, signal=50%
KEGG_NOD_LIKE_RECEPTOR_SIGNALING_PATHWAY	KEGG_NOD_LIKE_RECEPTOR_SIGNALING_PATHWAY		62	0.490913	1.37294	0.0182002	0.0525668	0.989	15717	tags=53%, list=28%, signal=74%
KEGG_GLYCOSAMINOGLYCAN_BIOSYNTHESIS_CHONDROITIN_SULFATE	KEGG_GLYCOSAMINOGLYCAN_BIOSYNTHESIS_CHONDROITIN_SULFATE		22	0.560202	1.36756	0.0707291	0.0552503	0.991	9277	tags=41%, list=16%, signal=49%
KEGG_PORPHYRIN_AND_CHLOROPHYLL_METABOLISM	KEGG_PORPHYRIN_AND_CHLOROPHYLL_METABOLISM		41	0.508419	1.3625	0.0432544	0.0577408	0.993	16018	tags=56%, list=28%, signal=78%
KEGG_MELANOGENESIS	KEGG_MELANOGENESIS		101	0.469009	1.36014	0.00401606	0.0582387	0.993	13822	tags=45%, list=24%, signal=59%
KEGG_FOCAL_ADHESION	KEGG_FOCAL_ADHESION		199	0.457265	1.35744	0	0.0592898	0.995	9952	tags=39%, list=18%, signal=47%
KEGG_VEGF_SIGNALING_PATHWAY	KEGG_VEGF_SIGNALING_PATHWAY		76	0.474419	1.35377	0.0221328	0.0609736	0.995	15588	tags=51%, list=28%, signal=71%
KEGG_GLYCOSAMINOGLYCAN_DEGRADATION	KEGG_GLYCOSAMINOGLYCAN_DEGRADATION		21	0.552819	1.34763	0.0759219	0.0645422	0.995	10013	tags=43%, list=18%, signal=52%
KEGG_MELANOMA	KEGG_MELANOMA		71	0.475552	1.34624	0.0232323	0.064573	0.997	16265	tags=52%, list=29%, signal=73%
KEGG_STEROID_BIOSYNTHESIS	KEGG_STEROID_BIOSYNTHESIS		17	0.554601	1.32978	0.0940919	0.0761701	1	13749	tags=53%, list=24%, signal=70%
KEGG_REGULATION_OF_AUTOPHAGY	KEGG_REGULATION_OF_AUTOPHAGY		35	0.503723	1.32767	0.0627615	0.0768144	1	12454	tags=37%, list=22%, signal=48%
KEGG_ALZHEIMERS_DISEASE	KEGG_ALZHEIMERS_DISEASE		165	0.447745	1.32345	0.003003	0.079599	1	16317	tags=47%, list=29%, signal=66%
KEGG_GLYCOSAMINOGLYCAN_BIOSYNTHESIS_HEPARAN_SULFATE	KEGG_GLYCOSAMINOGLYCAN_BIOSYNTHESIS_HEPARAN_SULFATE		26	0.519114	1.31849	0.0875133	0.0830989	1	9914	tags=42%, list=18%, signal=51%
KEGG_AMYOTROPHIC_LATERAL_SCLEROSIS_ALS	KEGG_AMYOTROPHIC_LATERAL_SCLEROSIS_ALS		53	0.478609	1.31738	0.0438328	0.0830632	1	15166	tags=49%, list=27%, signal=67%
KEGG_MAPK_SIGNALING_PATHWAY	KEGG_MAPK_SIGNALING_PATHWAY		267	0.440103	1.31736	0	0.0821056	1	17211	tags=53%, list=30%, signal=76%
KEGG_GNRH_SIGNALING_PATHWAY	KEGG_GNRH_SIGNALING_PATHWAY		101	0.452266	1.30279	0.0250752	0.0941163	1	8989	tags=35%, list=16%, signal=41%
KEGG_ACUTE_MYELOID_LEUKEMIA	KEGG_ACUTE_MYELOID_LEUKEMIA		57	0.460184	1.28976	0.0753564	0.105952	1	11845	tags=46%, list=21%, signal=58%
KEGG_APOPTOSIS	KEGG_APOPTOSIS		87	0.450967	1.28955	0.0412475	0.104907	1	18642	tags=57%, list=33%, signal=86%
KEGG_PENTOSE_AND_GLUCURONATE_INTERCONVERSIONS	KEGG_PENTOSE_AND_GLUCURONATE_INTERCONVERSIONS		28	0.502289	1.26585	0.130159	0.131253	1	7227	tags=36%, list=13%, signal=41%
KEGG_NICOTINATE_AND_NICOTINAMIDE_METABOLISM	KEGG_NICOTINATE_AND_NICOTINAMIDE_METABOLISM		24	0.506044	1.25897	0.151125	0.138447	1	11731	tags=50%, list=21%, signal=63%
KEGG_ABC_TRANSPORTERS	KEGG_ABC_TRANSPORTERS		44	0.46346	1.25628	0.113872	0.140298	1	11020	tags=36%, list=19%, signal=45%
KEGG_BASAL_CELL_CARCINOMA	KEGG_BASAL_CELL_CARCINOMA		55	0.451912	1.24947	0.114637	0.147301	1	20679	tags=60%, list=37%, signal=95%
KEGG_GLYCEROPHOSPHOLIPID_METABOLISM	KEGG_GLYCEROPHOSPHOLIPID_METABOLISM		77	0.441105	1.24766	0.0797175	0.148231	1	17231	tags=56%, list=30%, signal=80%
KEGG_GLYCOSPHINGOLIPID_BIOSYNTHESIS_GANGLIO_SERIES	KEGG_GLYCOSPHINGOLIPID_BIOSYNTHESIS_GANGLIO_SERIES		15	0.538857	1.23344	0.177752	0.166516	1	8039	tags=40%, list=14%, signal=47%
KEGG_ONE_CARBON_POOL_BY_FOLATE	KEGG_ONE_CARBON_POOL_BY_FOLATE		17	0.526658	1.23288	0.179978	0.165717	1	5148	tags=35%, list=9%, signal=39%
KEGG_OXIDATIVE_PHOSPHORYLATION	KEGG_OXIDATIVE_PHOSPHORYLATION		131	0.413906	1.20894	0.0660661	0.200871	1	16538	tags=41%, list=29%, signal=58%
KEGG_CITRATE_CYCLE_TCA_CYCLE	KEGG_CITRATE_CYCLE_TCA_CYCLE		31	0.467429	1.20718	0.187962	0.201774	1	14991	tags=55%, list=27%, signal=75%
KEGG_ARRHYTHMOGENIC_RIGHT_VENTRICULAR_CARDIOMYOPATHY_ARVC	KEGG_ARRHYTHMOGENIC_RIGHT_VENTRICULAR_CARDIOMYOPATHY_ARVC		74	0.421509	1.191	0.146734	0.227459	1	7503	tags=31%, list=13%, signal=36%
KEGG_RIG_I_LIKE_RECEPTOR_SIGNALING_PATHWAY	KEGG_RIG_I_LIKE_RECEPTOR_SIGNALING_PATHWAY		71	0.412417	1.16738	0.183384	0.271632	1	10987	tags=35%, list=19%, signal=44%
KEGG_LEUKOCYTE_TRANSENDOTHELIAL_MIGRATION	KEGG_LEUKOCYTE_TRANSENDOTHELIAL_MIGRATION		116	0.400572	1.16432	0.139279	0.275515	1	8636	tags=32%, list=15%, signal=38%
KEGG_CYTOSOLIC_DNA_SENSING_PATHWAY	KEGG_CYTOSOLIC_DNA_SENSING_PATHWAY		55	0.420175	1.14808	0.230216	0.307599	1	10298	tags=31%, list=18%, signal=38%
KEGG_LONG_TERM_DEPRESSION	KEGG_LONG_TERM_DEPRESSION		70	0.406485	1.14413	0.215805	0.313071	1	15732	tags=43%, list=28%, signal=59%
KEGG_PANTOTHENATE_AND_COA_BIOSYNTHESIS	KEGG_PANTOTHENATE_AND_COA_BIOSYNTHESIS		16	0.487749	1.12579	0.307175	0.351701	1	12782	tags=56%, list=23%, signal=73%
KEGG_GLYCOLYSIS_GLUCONEOGENESIS	KEGG_GLYCOLYSIS_GLUCONEOGENESIS		62	0.397056	1.11426	0.290224	0.375699	1	5981	tags=24%, list=11%, signal=27%
KEGG_HEDGEHOG_SIGNALING_PATHWAY	KEGG_HEDGEHOG_SIGNALING_PATHWAY		56	0.399625	1.11217	0.293522	0.377152	1	20899	tags=57%, list=37%, signal=91%
KEGG_PARKINSONS_DISEASE	KEGG_PARKINSONS_DISEASE		128	0.380566	1.1114	0.237237	0.37539	1	10318	tags=27%, list=18%, signal=33%
KEGG_TYPE_II_DIABETES_MELLITUS	KEGG_TYPE_II_DIABETES_MELLITUS		47	0.407187	1.10647	0.321981	0.383513	1	8126	tags=28%, list=14%, signal=32%
KEGG_STARCH_AND_SUCROSE_METABOLISM	KEGG_STARCH_AND_SUCROSE_METABOLISM		52	0.401511	1.10632	0.320697	0.38028	1	16276	tags=40%, list=29%, signal=57%
KEGG_HYPERTROPHIC_CARDIOMYOPATHY_HCM	KEGG_HYPERTROPHIC_CARDIOMYOPATHY_HCM		83	0.384458	1.10366	0.283988	0.382791	1	17068	tags=45%, list=30%, signal=64%
KEGG_DORSO_VENTRAL_AXIS_FORMATION	KEGG_DORSO_VENTRAL_AXIS_FORMATION		24	0.436463	1.10004	0.333333	0.387723	1	17244	tags=63%, list=31%, signal=90%
KEGG_DRUG_METABOLISM_OTHER_ENZYMES	KEGG_DRUG_METABOLISM_OTHER_ENZYMES		51	0.396691	1.08836	0.341141	0.412936	1	7227	tags=27%, list=13%, signal=31%
KEGG_TOLL_LIKE_RECEPTOR_SIGNALING_PATHWAY	KEGG_TOLL_LIKE_RECEPTOR_SIGNALING_PATHWAY		102	0.375645	1.07928	0.325325	0.430747	1	16719	tags=42%, list=30%, signal=60%
KEGG_FC_EPSILON_RI_SIGNALING_PATHWAY	KEGG_FC_EPSILON_RI_SIGNALING_PATHWAY		79	0.378768	1.07836	0.332663	0.429266	1	17211	tags=44%, list=30%, signal=64%
KEGG_T_CELL_RECEPTOR_SIGNALING_PATHWAY	KEGG_T_CELL_RECEPTOR_SIGNALING_PATHWAY		108	0.374872	1.07661	0.324649	0.430006	1	11243	tags=38%, list=20%, signal=47%
KEGG_ETHER_LIPID_METABOLISM	KEGG_ETHER_LIPID_METABOLISM		33	0.406428	1.06506	0.381799	0.454569	1	18011	tags=48%, list=32%, signal=71%
KEGG_TERPENOID_BACKBONE_BIOSYNTHESIS	KEGG_TERPENOID_BACKBONE_BIOSYNTHESIS		15	0.464598	1.06193	0.3938	0.458819	1	18113	tags=80%, list=32%, signal=118%
KEGG_MATURITY_ONSET_DIABETES_OF_THE_YOUNG	KEGG_MATURITY_ONSET_DIABETES_OF_THE_YOUNG		25	0.421915	1.05722	0.426068	0.4667	1	22335	tags=60%, list=40%, signal=99%
KEGG_ALDOSTERONE_REGULATED_SODIUM_REABSORPTION	KEGG_ALDOSTERONE_REGULATED_SODIUM_REABSORPTION		42	0.392216	1.05076	0.409091	0.478736	1	4377	tags=21%, list=8%, signal=23%
KEGG_ASCORBATE_AND_ALDARATE_METABOLISM	KEGG_ASCORBATE_AND_ALDARATE_METABOLISM		25	0.410054	1.0346	0.454842	0.515169	1	7227	tags=28%, list=13%, signal=32%
KEGG_B_CELL_RECEPTOR_SIGNALING_PATHWAY	KEGG_B_CELL_RECEPTOR_SIGNALING_PATHWAY		75	0.365928	1.03214	0.432024	0.517112	1	14245	tags=39%, list=25%, signal=52%
KEGG_BIOSYNTHESIS_OF_UNSATURATED_FATTY_ACIDS	KEGG_BIOSYNTHESIS_OF_UNSATURATED_FATTY_ACIDS		22	0.416955	1.02446	0.439608	0.531605	1	14876	tags=36%, list=26%, signal=49%
KEGG_ADIPOCYTOKINE_SIGNALING_PATHWAY	KEGG_ADIPOCYTOKINE_SIGNALING_PATHWAY		67	0.367369	1.02258	0.446916	0.531965	1	9578	tags=27%, list=17%, signal=32%
KEGG_O_GLYCAN_BIOSYNTHESIS	KEGG_O_GLYCAN_BIOSYNTHESIS		30	0.397199	1.01943	0.471398	0.535313	1	8251	tags=33%, list=15%, signal=39%
KEGG_GLYCEROLIPID_METABOLISM	KEGG_GLYCEROLIPID_METABOLISM		49	0.365276	0.999076	0.516854	0.579716	1	17231	tags=47%, list=30%, signal=67%
KEGG_GLYOXYLATE_AND_DICARBOXYLATE_METABOLISM	KEGG_GLYOXYLATE_AND_DICARBOXYLATE_METABOLISM		16	0.417842	0.9789	0.530355	0.622303	1	8219	tags=38%, list=15%, signal=44%
KEGG_ALANINE_ASPARTATE_AND_GLUTAMATE_METABOLISM	KEGG_ALANINE_ASPARTATE_AND_GLUTAMATE_METABOLISM		32	0.368287	0.97208	0.540914	0.633495	1	5936	tags=28%, list=11%, signal=31%
KEGG_ECM_RECEPTOR_INTERACTION	KEGG_ECM_RECEPTOR_INTERACTION		84	0.329817	0.94364	0.642211	0.691691	1	7101	tags=23%, list=13%, signal=26%
KEGG_CARDIAC_MUSCLE_CONTRACTION	KEGG_CARDIAC_MUSCLE_CONTRACTION		78	0.32295	0.920102	0.687751	0.736858	1	17068	tags=40%, list=30%, signal=57%
KEGG_DILATED_CARDIOMYOPATHY	KEGG_DILATED_CARDIOMYOPATHY		90	0.318745	0.908907	0.707415	0.753076	1	15479	tags=39%, list=27%, signal=53%
KEGG_CHEMOKINE_SIGNALING_PATHWAY	KEGG_CHEMOKINE_SIGNALING_PATHWAY		188	0.301845	0.897537	0.795	0.768873	1	9854	tags=28%, list=17%, signal=34%
KEGG_PROXIMAL_TUBULE_BICARBONATE_RECLAMATION	KEGG_PROXIMAL_TUBULE_BICARBONATE_RECLAMATION		23	0.345634	0.87087	0.677419	0.80921	1	4958	tags=22%, list=9%, signal=24%
KEGG_PYRUVATE_METABOLISM	KEGG_PYRUVATE_METABOLISM		40	0.318037	0.86436	0.713089	0.813446	1	7775	tags=28%, list=14%, signal=32%
KEGG_VASCULAR_SMOOTH_MUSCLE_CONTRACTION	KEGG_VASCULAR_SMOOTH_MUSCLE_CONTRACTION		114	0.295173	0.86107	0.801603	0.812377	1	3019	tags=18%, list=5%, signal=18%
KEGG_CALCIUM_SIGNALING_PATHWAY	KEGG_CALCIUM_SIGNALING_PATHWAY		177	0.287042	0.84912	0.872	0.824674	1	9350	tags=24%, list=17%, signal=28%
KEGG_LEISHMANIA_INFECTION	KEGG_LEISHMANIA_INFECTION		70	0.295502	0.825889	0.813131	0.850363	1	15980	tags=40%, list=28%, signal=56%
KEGG_SYSTEMIC_LUPUS_ERYTHEMATOSUS	KEGG_SYSTEMIC_LUPUS_ERYTHEMATOSUS		135	0.267143	0.781637	0.945946	0.897155	1	12998	tags=32%, list=23%, signal=41%
KEGG_JAK_STAT_SIGNALING_PATHWAY	KEGG_JAK_STAT_SIGNALING_PATHWAY		155	0.264199	0.776824	0.952	0.895584	1	9578	tags=21%, list=17%, signal=26%
KEGG_STEROID_HORMONE_BIOSYNTHESIS	KEGG_STEROID_HORMONE_BIOSYNTHESIS		55	0.277411	0.772023	0.857873	0.893696	1	7227	tags=18%, list=13%, signal=21%
KEGG_TASTE_TRANSDUCTION	KEGG_TASTE_TRANSDUCTION		51	0.272456	0.749056	0.883505	0.908487	1	27231	tags=65%, list=48%, signal=125%
KEGG_RENIN_ANGIOTENSIN_SYSTEM	KEGG_RENIN_ANGIOTENSIN_SYSTEM		17	0.299356	0.713765	0.86	0.929221	1	8501	tags=18%, list=15%, signal=21%
KEGG_OLFACTORY_TRANSDUCTION	KEGG_OLFACTORY_TRANSDUCTION		385	0.168592	0.510772	1	0.995475	1	30041	tags=35%, list=53%, signal=74%

## Sheet: KEGG low
NAME	GS<br> follow link to MSigDB	GS DETAILS	SIZE	ES	NES	NOM p-val	FDR q-val	FWER p-val	RANK AT MAX	LEADING EDGE
KEGG_CYTOKINE_CYTOKINE_RECEPTOR_INTERACTION	KEGG_CYTOKINE_CYTOKINE_RECEPTOR_INTERACTION	Details ...	264	-0.372453	---	---	1	0	2929	tags=25%, list=5%, signal=27%
KEGG_NEUROACTIVE_LIGAND_RECEPTOR_INTERACTION	KEGG_NEUROACTIVE_LIGAND_RECEPTOR_INTERACTION	Details ...	271	-0.240471	---	---	1	0	3912	tags=17%, list=7%, signal=18%
KEGG_COMPLEMENT_AND_COAGULATION_CASCADES	KEGG_COMPLEMENT_AND_COAGULATION_CASCADES	Details ...	69	-0.823473	-3.75212	0	0	0	2931	tags=64%, list=5%, signal=67%
KEGG_ALLOGRAFT_REJECTION	KEGG_ALLOGRAFT_REJECTION	Details ...	35	-0.819864	-3.338	0	0	0	3524	tags=69%, list=6%, signal=73%
KEGG_AUTOIMMUNE_THYROID_DISEASE	KEGG_AUTOIMMUNE_THYROID_DISEASE	Details ...	50	-0.770577	-3.29881	0	0	0	3841	tags=50%, list=7%, signal=54%
KEGG_GRAFT_VERSUS_HOST_DISEASE	KEGG_GRAFT_VERSUS_HOST_DISEASE	Details ...	37	-0.828581	-3.297	0	0	0	5646	tags=78%, list=10%, signal=87%
KEGG_FATTY_ACID_METABOLISM	KEGG_FATTY_ACID_METABOLISM	Details ...	42	-0.748499	-3.08002	0	0	0	5321	tags=60%, list=9%, signal=66%
KEGG_TYPE_I_DIABETES_MELLITUS	KEGG_TYPE_I_DIABETES_MELLITUS	Details ...	41	-0.66645	-2.85667	0	0	0	3728	tags=61%, list=7%, signal=65%
KEGG_INTESTINAL_IMMUNE_NETWORK_FOR_IGA_PRODUCTION	KEGG_INTESTINAL_IMMUNE_NETWORK_FOR_IGA_PRODUCTION	Details ...	46	-0.636967	-2.73115	0	0	0	3614	tags=50%, list=6%, signal=53%
KEGG_CELL_ADHESION_MOLECULES_CAMS	KEGG_CELL_ADHESION_MOLECULES_CAMS	Details ...	131	-0.44905	-2.72639	0	0	0	4063	tags=37%, list=7%, signal=40%
KEGG_ASTHMA	KEGG_ASTHMA	Details ...	28	-0.668913	-2.57077	0	0	0	4738	tags=57%, list=8%, signal=62%
KEGG_PRIMARY_IMMUNODEFICIENCY	KEGG_PRIMARY_IMMUNODEFICIENCY	Details ...	35	-0.623397	-2.41354	0	0	0	3634	tags=60%, list=6%, signal=64%
KEGG_TRYPTOPHAN_METABOLISM	KEGG_TRYPTOPHAN_METABOLISM	Details ...	40	-0.555111	-2.35556	0	0	0	4688	tags=48%, list=8%, signal=52%
KEGG_VALINE_LEUCINE_AND_ISOLEUCINE_DEGRADATION	KEGG_VALINE_LEUCINE_AND_ISOLEUCINE_DEGRADATION	Details ...	44	-0.574263	-2.31823	0	0	0	6459	tags=52%, list=11%, signal=59%
KEGG_GLYCINE_SERINE_AND_THREONINE_METABOLISM	KEGG_GLYCINE_SERINE_AND_THREONINE_METABOLISM	Details ...	31	-0.578325	-2.30895	0	0	0	3938	tags=58%, list=7%, signal=62%
KEGG_RETINOL_METABOLISM	KEGG_RETINOL_METABOLISM	Details ...	64	-0.527363	-2.30012	0	0	0	4746	tags=45%, list=8%, signal=49%
KEGG_PRIMARY_BILE_ACID_BIOSYNTHESIS	KEGG_PRIMARY_BILE_ACID_BIOSYNTHESIS	Details ...	16	-0.732668	-2.2858	0	0	0	3293	tags=44%, list=6%, signal=46%
KEGG_HEMATOPOIETIC_CELL_LINEAGE	KEGG_HEMATOPOIETIC_CELL_LINEAGE	Details ...	85	-0.458743	-2.23922	0	0	0	4872	tags=42%, list=9%, signal=46%
KEGG_DRUG_METABOLISM_CYTOCHROME_P450	KEGG_DRUG_METABOLISM_CYTOCHROME_P450	Details ...	71	-0.454317	-2.21813	0	0	0	4746	tags=42%, list=8%, signal=46%
KEGG_LINOLEIC_ACID_METABOLISM	KEGG_LINOLEIC_ACID_METABOLISM	Details ...	29	-0.574334	-2.19044	0	0	0	4688	tags=41%, list=8%, signal=45%
KEGG_BUTANOATE_METABOLISM	KEGG_BUTANOATE_METABOLISM	Details ...	34	-0.514286	-2.14227	0	0	0	3616	tags=41%, list=6%, signal=44%
KEGG_ANTIGEN_PROCESSING_AND_PRESENTATION	KEGG_ANTIGEN_PROCESSING_AND_PRESENTATION	Details ...	81	-0.423444	-2.11208	0	0.0002275	0.001	3146	tags=36%, list=6%, signal=38%
KEGG_PPAR_SIGNALING_PATHWAY	KEGG_PPAR_SIGNALING_PATHWAY	Details ...	69	-0.443654	-1.98882	0	0.00123559	0.006	5260	tags=41%, list=9%, signal=45%
KEGG_ARACHIDONIC_ACID_METABOLISM	KEGG_ARACHIDONIC_ACID_METABOLISM	Details ...	58	-0.442796	-1.9362	0	0.00171936	0.008	3964	tags=31%, list=7%, signal=33%
KEGG_VIRAL_MYOCARDITIS	KEGG_VIRAL_MYOCARDITIS	Details ...	68	-0.425905	-1.93517	0	0.00165059	0.008	4738	tags=46%, list=8%, signal=50%
KEGG_PROPANOATE_METABOLISM	KEGG_PROPANOATE_METABOLISM	Details ...	33	-0.470855	-1.85115	0	0.00345275	0.014	4687	tags=39%, list=8%, signal=43%
KEGG_BETA_ALANINE_METABOLISM	KEGG_BETA_ALANINE_METABOLISM	Details ...	22	-0.527267	-1.83544	0	0.00351024	0.015	1458	tags=41%, list=3%, signal=42%
KEGG_ARGININE_AND_PROLINE_METABOLISM	KEGG_ARGININE_AND_PROLINE_METABOLISM	Details ...	54	-0.360405	-1.60148	0	0.0140499	0.064	4796	tags=41%, list=8%, signal=44%
KEGG_TYROSINE_METABOLISM	KEGG_TYROSINE_METABOLISM	Details ...	42	-0.36024	-1.57613	0	0.0169098	0.077	2197	tags=29%, list=4%, signal=30%
KEGG_PRION_DISEASES	KEGG_PRION_DISEASES	Details ...	35	-0.369915	-1.53048	0.0465116	0.0220898	0.103	2931	tags=31%, list=5%, signal=33%
KEGG_METABOLISM_OF_XENOBIOTICS_BY_CYTOCHROME_P450	KEGG_METABOLISM_OF_XENOBIOTICS_BY_CYTOCHROME_P450	Details ...	69	-0.334716	-1.4753	0	0.0308724	0.147	4688	tags=33%, list=8%, signal=36%
KEGG_HISTIDINE_METABOLISM	KEGG_HISTIDINE_METABOLISM	Details ...	29	-0.363515	-1.39844	0.037037	0.0470659	0.22	2563	tags=31%, list=5%, signal=32%
KEGG_PEROXISOME	KEGG_PEROXISOME	Details ...	78	-0.297826	-1.3597	0	0.0589088	0.273	5458	tags=36%, list=10%, signal=40%
KEGG_NATURAL_KILLER_CELL_MEDIATED_CYTOTOXICITY	KEGG_NATURAL_KILLER_CELL_MEDIATED_CYTOTOXICITY	Details ...	132	-0.25861	-1.31629	0	0.0729478	0.334	4861	tags=27%, list=9%, signal=30%
KEGG_PHENYLALANINE_METABOLISM	KEGG_PHENYLALANINE_METABOLISM	Details ...	18	-0.378692	-1.30767	0.0989011	0.0761088	0.35	1649	tags=28%, list=3%, signal=29%
KEGG_NITROGEN_METABOLISM	KEGG_NITROGEN_METABOLISM	Details ...	23	-0.328809	-1.22842	0.135135	0.122299	0.501	3178	tags=26%, list=6%, signal=28%
KEGG_ALPHA_LINOLENIC_ACID_METABOLISM	KEGG_ALPHA_LINOLENIC_ACID_METABOLISM	Details ...	19	-0.350505	-1.2186	0.168421	0.126977	0.517	1532	tags=11%, list=3%, signal=11%
