# Supplementary material for: Identification and Validation of a Novel Tumor Microenvironment-Related Prognostic Signature of Patients With Hepatocellular Carcinoma
Source: Front Mol Biosci. 2022 Jun 30;9:917839. doi: 10.3389/fmolb.2022.917839 (PMC9280086; doi:10.3389/fmolb.2022.917839)
Supplement: Supplementary file 1 [file DataSheet1.ZIP › TME-RISK-PCR.xlsx]

## Sheet: FCER1G
	GAPDH	FCER1G	ΔCT	ΔΔCT	2-ΔΔCT		LO2	MHCC97-H	HLF	Huh7		LO2 vs. MHCC97-H	-3.704	-10.13 to 2.720	No	ns
LO2	14.2021	31.1679	16.9658	0	1		1	6.39624	0.476928	25.025		LO2 vs. HLF	0.106	-6.318 to 6.530	No	ns
97h	15.177	29.4655	14.2886	-2.67722	6.39624		1	4.69435	1.81709	17.8728		LO2 vs. Huh7	-18.83	-25.25 to -12.40	Yes	****
hlf	14.0365	32.0705	18.0339	1.06816	0.476928		1	3.02259	0.387837	16.5893
huh7	16.0139	28.3343	12.3205	-4.6453	25.025
	GAPDH	FCER1G	ΔCT	ΔΔCT	2-ΔΔCT
LO2	14.9281	31.7345	16.8064	0	1
97h	15.1439	29.7193	14.5755	-2.23092	4.69435
hlf	15.0475	30.9922	15.9448	-0.861628	1.81709
huh7	16.0187	28.6654	12.6467	-4.15969	17.8728
	GAPDH	FCER1G	ΔCT	ΔΔCT	2-ΔΔCT
LO2	14.9269	30.6694	15.7426	0	1
97h	15.5706	29.7174	14.1468	-1.59579	3.02259
hlf	15.4592	30.9725	15.5133	1.36648	0.387837
huh7	15.6153	27.0764	11.4611	-4.05218	16.5893

## Sheet: DAB2
	GAPDH	DAB2	ΔCT	ΔΔCT	2-ΔΔCT		LO2	MHCC97-H	HLF	Huh7		LO2 vs. MHCC97-H	-0.4613	-2.129 to 1.206	No	ns
LO2	14.2021	21.0488	6.84663	0	1		1	1.5902	1.84833	4.66512		LO2 vs. HLF	-0.9957	-2.663 to 0.6717	No	ns
97h	15.177	21.3544	6.17742	-0.66921	1.5902		1	1.13755	2.27391	5.4102		LO2 vs. Huh7	-3.367	-5.034 to -1.700	Yes	***
hlf	14.0365	19.9969	5.9604	-0.886224	1.84833		1	1.65607	1.86482	3.02525
huh7	16.0139	20.6386	4.62471	-2.22191	4.66512
	GAPDH	DAB2	ΔCT	ΔΔCT	2-ΔΔCT
LO2	14.9281	21.595	6.6669	0	1
97h	15.1439	21.6248	6.48097	-0.185935	1.13755
hlf	15.0475	20.5292	5.48173	-1.18518	2.27391
huh7	16.0187	20.2499	4.23122	-2.43568	5.4102
	GAPDH	DAB2	ΔCT	ΔΔCT	2-ΔΔCT
LO2	14.9269	21.465	6.53818	0	1
97h	15.5706	21.3811	5.81042	-0.727763	1.65607
hlf	15.4592	21.0983	5.63915	-0.899039	1.86482
huh7	15.6153	20.5564	4.94113	-1.59705	3.02525

## Sheet: IL18RAP
	GAPDH	IL18RAP	ΔCT	ΔΔCT	2-ΔΔCT		LO2	MHCC97-H	HLF	Huh7		LO2 vs. MHCC97-H	0.9856	0.9385 to 1.033	Yes	****
LO2	14.2021	24.2482	10.0461	0	1		1	0.0290993	0.0225103	0.0903149		LO2 vs. HLF	0.9853	0.9382 to 1.032	Yes	****
97h	15.177	30.3259	15.1489	5.10287	0.0290993		1	0.00310815	0.00131177	0.0278047		LO2 vs. Huh7	0.9426	0.8955 to 0.9897	Yes	****
hlf	14.0365	29.5558	15.5193	5.47327	0.0225103		1	0.0108512	0.0202658	0.0540662
huh7	16.0139	29.5288	13.515	3.46889	0.0903149
	GAPDH	IL18RAP	ΔCT	ΔΔCT	2-ΔΔCT
LO2	14.9281	21.8744	6.94636	0	1
97h	15.1439	30.4199	15.2761	8.32973	0.00310815
hlf	15.0475	31.5681	16.5206	9.57427	0.00131177
huh7	16.0187	28.1336	12.1149	5.16853	0.0278047
	GAPDH	IL18RAP	ΔCT	ΔΔCT	2-ΔΔCT
LO2	14.9269	23.0613	8.13446	0	1
97h	15.5706	30.2311	14.6604	6.52599	0.0108512
hlf	15.4592	29.2185	13.7593	5.62481	0.0202658
huh7	15.6153	27.9589	12.3436	4.20913	0.0540662

## Sheet: LHFPL2
	GAPDH	LHFPL2	ΔCT	ΔΔCT	2-ΔΔCT		LO2	MHCC97-H	HLF	Huh7		LO2 vs. MHCC97-H	-1.716	-3.239 to -0.1925	Yes	*
LO2	14.2021	25.8077	11.6055	0	1		1	2.9543	1.82464	3.16654		LO2 vs. HLF	-1.552	-3.076 to -0.02879	Yes	*
97h	15.177	25.2197	10.0427	-1.56282	2.9543		1	3.00569	2.19656	3.9859		LO2 vs. Huh7	-2.428	-3.952 to -0.9050	Yes	**
hlf	14.0365	24.7744	10.7379	-0.867614	1.82464		1	2.18763	3.63527	3.13275
huh7	16.0139	25.9565	9.94263	-1.66291	3.16654
	GAPDH	LHFPL2	ΔCT	ΔΔCT	2-ΔΔCT
LO2	14.9281	25.9083	10.9803	0	1
97h	15.1439	24.5364	9.39257	-1.5877	3.00569
hlf	15.0475	24.8925	9.84502	-1.13525	2.19656
huh7	16.0187	25.004	8.98536	-1.99491	3.9859
	GAPDH	LHFPL2	ΔCT	ΔΔCT	2-ΔΔCT
LO2	14.9269	25.6843	10.7574	0	1
97h	15.5706	25.1987	9.62803	-1.12937	2.18763
hlf	15.4592	24.3545	8.89534	-1.86206	3.63527
huh7	15.6153	24.7253	9.10997	-1.64743	3.13275

## Sheet: RAMP3
	GAPDH	RAMP3	ΔCT	ΔΔCT	2-ΔΔCT		LO2	MHCC97-H	HLF	Huh7		LO2 vs. MHCC97-H	0.4906	0.3543 to 0.6270	Yes	****
LO2	14.2021	29.8703	15.6682	0	1		1	0.512885	0.0173423	0.466665		LO2 vs. HLF	0.9812	0.8449 to 1.118	Yes	****
97h	15.177	31.8085	16.6315	0.963294	0.512885		1	0.422772	0.0198935	0.368161		LO2 vs. Huh7	0.6029	0.4666 to 0.7393	Yes	****
hlf	14.0365	35.5542	21.5177	5.84957	0.0173423		1	0.592489	0.0190255	0.356365
huh7	16.0139	32.7816	16.7677	1.09954	0.466665
	GAPDH	RAMP3	ΔCT	ΔΔCT	2-ΔΔCT
LO2	14.9281	29.9467	15.0187	0	1
97h	15.1439	31.4046	16.2607	1.24205	0.422772
hlf	15.0475	35.7177	20.6702	5.65156	0.0198935
huh7	16.0187	32.4789	16.4602	1.44159	0.368161
	GAPDH	RAMP3	ΔCT	ΔΔCT	2-ΔΔCT
LO2	14.9269	29.6869	14.76	0	1
97h	15.5706	31.0858	15.5152	0.75514	0.592489
hlf	15.4592	35.9352	20.476	5.71592	0.0190255
huh7	15.6153	31.8639	16.2486	1.48857	0.356365
